# Supplementary material for: Multi-population genomic analysis of malaria parasites indicates local selection and differentiation at the gdv1 locus regulating sexual development
Source: Sci Rep. 2018 Oct 25;8:15763. doi: 10.1038/s41598-018-34078-3 (PMC6202401; doi:10.1038/s41598-018-34078-3)
Supplement: Supplementary file 2 — Dataset 1 [file 41598_2018_34078_MOESM2_ESM.xlsx]

## Sheet: all-ihs
Integrated Haplotype Score (iHS) values for all individual SNPs in analysis of the four newly sampled P. falciparum populations in West Africa
				Basse, The Gambia	Faranah, Guinea	Nioro, Mali	Pikine, Senegal
Chr	POS	REF	ALT	Absolute iHS	Absolute iHS	Absolute iHS	Absolute iHS
Pf3D7_01_v3	99553	A	C	NA	NA	1.36959	0.859816
Pf3D7_01_v3	99659	A	C	NA	NA	0.426097	0.91127
Pf3D7_01_v3	100711	A	T	0.921157	NA	0.437403	0.708899
Pf3D7_01_v3	100954	T	A	0.589603	NA	NA	0.412602
Pf3D7_01_v3	101269	G	T	NA	NA	0.551778	NA
Pf3D7_01_v3	105156	G	A	NA	2.41065	NA	0.406328
Pf3D7_01_v3	107626	A	G	0.178261	NA	0.0157442	0.577516
Pf3D7_01_v3	107823	T	C	0.0959443	1.08951	0.057241	0.835822
Pf3D7_01_v3	107990	A	T	NA	NA	0.407646	NA
Pf3D7_01_v3	108002	G	T	0.612965	0.22126	0.953264	0.760926
Pf3D7_01_v3	108008	C	T	0.608996	NA	0.244756	NA
Pf3D7_01_v3	111692	C	T	NA	NA	NA	0.646036
Pf3D7_01_v3	111872	C	T	NA	NA	NA	0.596649
Pf3D7_01_v3	112616	C	T	NA	NA	0.266944	NA
Pf3D7_01_v3	113889	A	T	NA	NA	0.612695	NA
Pf3D7_01_v3	114473	T	G	0.624815	0.370557	0.0963914	4.92345
Pf3D7_01_v3	115032	T	A	0.130969	NA	0.306264	NA
Pf3D7_01_v3	115620	C	A	NA	0.556825	NA	NA
Pf3D7_01_v3	117011	C	T	0.474231	NA	0.269855	0.223146
Pf3D7_01_v3	117064	T	C	0.102604	NA	0.174795	1.49685
Pf3D7_01_v3	117927	G	A	0.618443	0.983638	0.0944582	3.69457
Pf3D7_01_v3	117956	G	A	NA	0.550968	NA	NA
Pf3D7_01_v3	120106	T	A	NA	0.597455	0.071181	NA
Pf3D7_01_v3	124293	A	G	NA	1.99716	NA	NA
Pf3D7_01_v3	124295	C	A	NA	NA	NA	2.61387
Pf3D7_01_v3	125175	C	T	NA	NA	NA	0.625901
Pf3D7_01_v3	125303	C	T	0.352735	0.15424	0.41324	3.21467
Pf3D7_01_v3	125324	G	T	NA	0.55993	NA	0.883218
Pf3D7_01_v3	130339	C	T	0.0887116	0.0858429	0.439544	0.119208
Pf3D7_01_v3	132574	C	T	0.570228	1.62556	NA	NA
Pf3D7_01_v3	132685	A	T	NA	1.16205	NA	NA
Pf3D7_01_v3	134966	T	A	NA	NA	NA	2.44785
Pf3D7_01_v3	136422	G	T	0.170277	1.30333	0.430142	4.11435
Pf3D7_01_v3	137258	G	A	0.319872	0.994092	0.0633273	5.29281
Pf3D7_01_v3	138300	C	T	NA	0.298211	NA	NA
Pf3D7_01_v3	138301	G	T	NA	0.298211	NA	NA
Pf3D7_01_v3	138823	C	T	0.209768	0.073831	0.43473	0.776646
Pf3D7_01_v3	139191	C	T	0.0392896	0.465248	0.167097	0.490927
Pf3D7_01_v3	139192	C	T	0.784635	NA	NA	0.4157
Pf3D7_01_v3	139669	T	A	NA	0.331098	NA	NA
Pf3D7_01_v3	141594	T	A	1.25348	0.348154	0.267651	0.742542
Pf3D7_01_v3	141658	T	A	0.178202	0.40583	0.33057	NA
Pf3D7_01_v3	141736	T	C	NA	0.445314	NA	NA
Pf3D7_01_v3	142744	G	A	NA	NA	NA	0.76247
Pf3D7_01_v3	144877	A	G	0.113277	0.0985515	0.60421	2.44702
Pf3D7_01_v3	145041	T	C	NA	NA	0.0519378	NA
Pf3D7_01_v3	145227	C	T	0.776548	0.355419	0.126843	4.1179
Pf3D7_01_v3	145515	T	A	0.471845	1.51645	0.411494	4.93505
Pf3D7_01_v3	145560	A	T	0.0134438	1.33311	0.233417	6.93631
Pf3D7_01_v3	145682	G	A	0.344069	1.28338	0.14556	3.76827
Pf3D7_01_v3	146113	C	T	NA	NA	NA	0.993548
Pf3D7_01_v3	146188	T	C	NA	0.496862	0.759382	0.601762
Pf3D7_01_v3	146418	A	C	NA	NA	3.05679	2.43357
Pf3D7_01_v3	149598	G	T	0.353572	0.465213	3.39445	1.63704
Pf3D7_01_v3	150409	T	C	1.1001	NA	3.94486	0.186191
Pf3D7_01_v3	150615	A	G	0.523129	1.54098	0.854977	NA
Pf3D7_01_v3	151892	T	C	NA	NA	NA	0.326676
Pf3D7_01_v3	154917	T	G	NA	NA	NA	0.221104
Pf3D7_01_v3	155402	T	C	NA	NA	NA	0.176131
Pf3D7_01_v3	155534	A	G	NA	0.672414	NA	NA
Pf3D7_01_v3	155877	G	A	0.307495	0.142283	0.125045	0.62094
Pf3D7_01_v3	155895	G	A	0.391529	0.142283	0.297866	0.582256
Pf3D7_01_v3	155939	G	A	0.296008	0.0988678	0.330879	0.582256
Pf3D7_01_v3	155977	G	A	0.296008	0.471341	0.330879	0.651738
Pf3D7_01_v3	155978	C	T	0.296008	0.471341	0.330879	0.651738
Pf3D7_01_v3	156590	G	A	0.642865	NA	NA	0.385729
Pf3D7_01_v3	157806	C	G	0.576577	0.508629	0.296551	0.932716
Pf3D7_01_v3	158952	T	C	NA	0.450942	NA	0.929457
Pf3D7_01_v3	159562	A	G	0.00359387	0.82898	0.0491554	0.711861
Pf3D7_01_v3	161480	G	A	0.573295	0.116408	0.486186	0.702039
Pf3D7_01_v3	161523	C	T	0.727802	0.570584	0.337382	0.670663
Pf3D7_01_v3	161599	T	C	NA	NA	NA	0.383457
Pf3D7_01_v3	161865	G	T	0.941547	0.419484	0.37321	0.778285
Pf3D7_01_v3	161885	A	G	0.832743	0.936368	0.258148	0.639741
Pf3D7_01_v3	162384	T	G	0.418645	0.0870536	0.0311204	0.609172
Pf3D7_01_v3	162458	A	G	NA	NA	NA	0.105636
Pf3D7_01_v3	162981	C	G	0.411899	0.647409	0.0962281	0.249775
Pf3D7_01_v3	163071	C	T	0.603034	0.210286	0.0429323	0.805116
Pf3D7_01_v3	163080	G	A	0.777616	0.210286	0.149727	0.678916
Pf3D7_01_v3	163145	A	T	0.473697	0.339262	0.700583	0.606494
Pf3D7_01_v3	164024	A	C	0.241732	0.602336	0.405961	0.449092
Pf3D7_01_v3	165214	A	T	0.0798789	0.970829	0.223346	0.306953
Pf3D7_01_v3	165308	C	A	NA	NA	NA	0.811114
Pf3D7_01_v3	165452	T	A	0.299176	NA	NA	NA
Pf3D7_01_v3	165588	C	T	0.432973	0.0791296	0.256657	0.582165
Pf3D7_01_v3	165936	A	T	NA	0.255584	NA	NA
Pf3D7_01_v3	167139	A	C	NA	NA	0.247523	0.694406
Pf3D7_01_v3	167312	A	G	0.412716	0.609806	0.431459	0.698207
Pf3D7_01_v3	167899	C	T	0.334073	0.546738	0.530175	0.282866
Pf3D7_01_v3	167962	A	C	0.0978401	0.600375	0.322476	0.0923088
Pf3D7_01_v3	168550	A	T	0.431757	NA	NA	NA
Pf3D7_01_v3	169707	G	A	0.160236	NA	0.532042	0.701389
Pf3D7_01_v3	170715	A	C	0.483745	0.163641	0.228207	0.184707
Pf3D7_01_v3	171383	G	A	0.843498	0.531238	0.0624031	NA
Pf3D7_01_v3	174089	A	T	NA	NA	NA	0.777694
Pf3D7_01_v3	176509	T	A	0.731674	1.22182	0.228977	0.745911
Pf3D7_01_v3	177039	A	C	0.00873298	NA	0.333537	0.259788
Pf3D7_01_v3	177040	A	C	0.279324	1.08979	0.691969	0.609491
Pf3D7_01_v3	177152	T	C	0.1338	0.131557	0.694929	0.11026
Pf3D7_01_v3	178094	A	G	0.121574	0.0745615	0.562922	0.36318
Pf3D7_01_v3	178111	G	A	NA	0.054585	NA	NA
Pf3D7_01_v3	178474	T	C	0.374366	1.96581	0.185019	0.0414983
Pf3D7_01_v3	178479	T	C	NA	0.00484559	NA	NA
Pf3D7_01_v3	178512	T	G	NA	NA	0.358396	NA
Pf3D7_01_v3	178726	G	A	0.0945594	NA	0.363765	NA
Pf3D7_01_v3	178748	C	T	NA	NA	0.690219	NA
Pf3D7_01_v3	179264	G	A	0.432684	1.63806	0.124486	NA
Pf3D7_01_v3	179265	A	G	0.657739	0.373315	0.764787	0.330419
Pf3D7_01_v3	179326	T	G	NA	NA	NA	0.4028
Pf3D7_01_v3	179346	G	A	NA	0.817915	0.528523	0.220092
Pf3D7_01_v3	179474	G	A	0.239691	0.199456	NA	NA
Pf3D7_01_v3	179952	A	G	0.511489	1.46789	0.122313	0.983169
Pf3D7_01_v3	179969	G	A	0.722504	1.14863	0.944961	1.16264
Pf3D7_01_v3	180034	A	T	0.278406	0.983679	0.119167	0.400749
Pf3D7_01_v3	180054	G	A	1.00067	1.81696	0.690011	0.818546
Pf3D7_01_v3	180056	A	T	NA	0.588959	NA	NA
Pf3D7_01_v3	180068	C	G	0.15294	0.746664	1.2754	0.27579
Pf3D7_01_v3	180071	G	A	0.216531	0.253371	0.260574	0.825288
Pf3D7_01_v3	180170	A	C	0.296483	0.503131	0.106572	0.125166
Pf3D7_01_v3	180174	T	G	0.202543	0.503131	0.106572	0.259531
Pf3D7_01_v3	180175	T	G	0.202543	0.503131	0.106572	0.259531
Pf3D7_01_v3	180181	T	C	0.202543	0.503131	0.106572	0.0875149
Pf3D7_01_v3	180185	G	A	0.549671	0.0420089	1.49423	0.915978
Pf3D7_01_v3	180186	A	G	0.121927	1.17488	0.757985	1.1335
Pf3D7_01_v3	180192	A	T	0.998035	1.35516	1.09665	0.0300844
Pf3D7_01_v3	180216	T	A	NA	0.6229	0.694828	NA
Pf3D7_01_v3	180233	A	G	0.825045	0.199567	0.898334	0.0580853
Pf3D7_01_v3	180264	A	C	0.133979	1.74559	0.0507363	1.31151
Pf3D7_01_v3	180270	C	A	0.129758	1.74559	0.208656	1.31151
Pf3D7_01_v3	180285	G	T	0.630499	0.132789	1.08007	0.102294
Pf3D7_01_v3	180288	A	C	1.20345	0.99203	0.17144	0.18723
Pf3D7_01_v3	180293	C	T	NA	NA	0.662375	NA
Pf3D7_01_v3	180297	A	G	0.119115	0.538668	0.392961	0.250602
Pf3D7_01_v3	180299	G	C	1.20354	1.15811	0.655627	0.10675
Pf3D7_01_v3	180309	A	C	0.970593	0.374472	1.24746	0.92795
Pf3D7_01_v3	180311	C	A	0.507847	1.3106	0.360214	0.0585011
Pf3D7_01_v3	180313	T	A	NA	NA	NA	0.273918
Pf3D7_01_v3	180314	C	A	0.0980427	0.472038	0.610854	0.651759
Pf3D7_01_v3	180317	A	G	0.486036	0.440393	0.612829	0.876849
Pf3D7_01_v3	180328	G	A	0.859347	0.578188	0.289291	0.467952
Pf3D7_01_v3	180341	C	G	NA	0.102494	0.044415	0.744994
Pf3D7_01_v3	180379	T	A	0.755277	1.11264	0.377328	NA
Pf3D7_01_v3	180554	G	A	0.756706	0.129128	0.427619	NA
Pf3D7_01_v3	180956	C	A	NA	NA	NA	0.264074
Pf3D7_01_v3	181659	A	G	0.174225	0.0724553	0.416942	1.84303
Pf3D7_01_v3	182006	A	T	NA	NA	NA	0.705143
Pf3D7_01_v3	182927	T	C	0.660231	0.127395	0.0866476	0.454286
Pf3D7_01_v3	183969	T	C	NA	NA	NA	1.80107
Pf3D7_01_v3	186188	A	T	NA	NA	2.8655	NA
Pf3D7_01_v3	187588	G	A	0.22376	0.259577	1.00213	0.577652
Pf3D7_01_v3	190616	A	G	NA	NA	NA	2.10388
Pf3D7_01_v3	190739	C	A	0.160363	0.121069	2.06354	0.0719299
Pf3D7_01_v3	192084	G	A	0.805876	NA	1.4047	2.00327
Pf3D7_01_v3	192188	T	G	NA	NA	NA	0.801453
Pf3D7_01_v3	192431	T	G	NA	0.542429	NA	NA
Pf3D7_01_v3	192487	A	G	NA	NA	NA	2.57667
Pf3D7_01_v3	193667	G	C	0.144875	0.320155	1.58533	4.36035
Pf3D7_01_v3	193846	A	C	NA	NA	NA	0.946754
Pf3D7_01_v3	194935	A	G	NA	NA	0.268631	NA
Pf3D7_01_v3	196974	T	C	0.372922	0.422635	0.0887564	0.515548
Pf3D7_01_v3	196981	G	A	NA	1.05847	NA	1.88906
Pf3D7_01_v3	197148	C	T	NA	NA	NA	2.91483
Pf3D7_01_v3	199447	C	A	NA	NA	NA	2.39711
Pf3D7_01_v3	205066	G	A	1.13246	0.788036	0.442251	0.773543
Pf3D7_01_v3	207645	T	C	NA	0.972732	NA	NA
Pf3D7_01_v3	207736	T	C	0.18593	1.32478	0.115167	2.15163
Pf3D7_01_v3	207851	C	T	NA	0.828695	NA	NA
Pf3D7_01_v3	208563	T	C	NA	NA	0.322514	2.09576
Pf3D7_01_v3	210688	T	A	2.09888	NA	NA	1.77389
Pf3D7_01_v3	213719	C	A	NA	1.7	NA	NA
Pf3D7_01_v3	213938	C	T	NA	NA	NA	2.89179
Pf3D7_01_v3	217743	T	G	1.57791	NA	0.00132843	NA
Pf3D7_01_v3	217958	A	G	NA	0.395068	0.59547	NA
Pf3D7_01_v3	218989	T	C	NA	0.698394	NA	NA
Pf3D7_01_v3	219067	C	A	NA	NA	0.099807	2.36408
Pf3D7_01_v3	219285	A	T	NA	NA	0.395151	2.33768
Pf3D7_01_v3	220048	A	C	NA	0.774424	NA	NA
Pf3D7_01_v3	220194	T	C	NA	0.774424	NA	NA
Pf3D7_01_v3	226913	C	T	1.10438	0.369983	0.147903	1.97813
Pf3D7_01_v3	227401	T	C	NA	NA	0.217247	2.30448
Pf3D7_01_v3	228041	A	G	1.09561	NA	0.713532	NA
Pf3D7_01_v3	233535	T	C	0.884631	NA	0.189258	0.846422
Pf3D7_01_v3	234364	G	A	NA	NA	NA	2.14217
Pf3D7_01_v3	236258	T	A	NA	NA	NA	2.47752
Pf3D7_01_v3	236418	A	T	NA	NA	NA	3.65551
Pf3D7_01_v3	237558	T	A	0.493829	0.742854	0.0255189	1.93957
Pf3D7_01_v3	238688	T	C	0.092655	0.151332	0.605828	6.68523
Pf3D7_01_v3	239376	G	T	3.96083	1.74702	NA	NA
Pf3D7_01_v3	239442	T	C	NA	NA	NA	0.751873
Pf3D7_01_v3	239972	G	A	0.412185	2.38291	0.353082	0.183244
Pf3D7_01_v3	240197	G	T	NA	0.692548	NA	NA
Pf3D7_01_v3	240569	A	G	NA	NA	NA	0.125149
Pf3D7_01_v3	243031	G	A	NA	0.705696	0.57697	NA
Pf3D7_01_v3	243772	G	A	NA	1.65221	NA	NA
Pf3D7_01_v3	243925	A	G	2.77053	0.692871	NA	NA
Pf3D7_01_v3	244080	T	C	3.96424	NA	NA	2.30905
Pf3D7_01_v3	244801	A	G	NA	0.733108	NA	NA
Pf3D7_01_v3	246913	A	C	NA	0.720597	NA	1.57744
Pf3D7_01_v3	248492	G	A	NA	NA	0.707371	NA
Pf3D7_01_v3	249237	A	G	NA	0.750122	NA	NA
Pf3D7_01_v3	252604	A	G	NA	NA	NA	1.36458
Pf3D7_01_v3	254582	T	C	3.39014	0.198231	0.263073	NA
Pf3D7_01_v3	255142	T	A	NA	NA	NA	2.30679
Pf3D7_01_v3	258098	A	T	NA	NA	NA	2.83984
Pf3D7_01_v3	260489	A	G	0.146775	0.834424	0.369866	2.91585
Pf3D7_01_v3	262778	T	A	NA	0.574192	0.606131	1.37665
Pf3D7_01_v3	263684	A	C	3.68358	NA	NA	2.18857
Pf3D7_01_v3	264059	A	C	0.701193	1.12606	0.807344	1.57622
Pf3D7_01_v3	265938	G	A	0.342235	0.466141	0.668113	2.17538
Pf3D7_01_v3	266480	A	T	0.24344	3.79158	1.28482	0.0860515
Pf3D7_01_v3	266935	G	A	NA	NA	NA	2.92414
Pf3D7_01_v3	267313	C	T	NA	0.476954	NA	NA
Pf3D7_01_v3	267467	A	T	0.102614	2.70863	0.14094	4.5422
Pf3D7_01_v3	267883	C	T	0.693022	0.481267	0.0885614	3.762
Pf3D7_01_v3	268447	G	A	NA	NA	0.602788	NA
Pf3D7_01_v3	269190	A	C	0.113482	2.92137	0.676075	0.372199
Pf3D7_01_v3	271484	C	T	0.352122	NA	0.277092	3.28784
Pf3D7_01_v3	272217	A	C	3.63703	NA	NA	NA
Pf3D7_01_v3	274263	A	C	NA	NA	0.387818	NA
Pf3D7_01_v3	275799	T	A	NA	NA	0.0036099	NA
Pf3D7_01_v3	276845	G	A	0.361517	0.81611	NA	NA
Pf3D7_01_v3	278592	A	G	NA	0.658513	NA	NA
Pf3D7_01_v3	279024	T	A	NA	NA	NA	0.271495
Pf3D7_01_v3	280174	T	G	NA	NA	0.30666	0.791316
Pf3D7_01_v3	281975	A	T	0.256465	0.528769	0.8178	0.74319
Pf3D7_01_v3	282004	G	A	0.241652	0.495601	0.374871	0.198722
Pf3D7_01_v3	282757	A	G	0.465819	NA	NA	NA
Pf3D7_01_v3	282852	A	G	0.349225	1.69941	0.209695	3.78864
Pf3D7_01_v3	283144	C	G	0.573154	0.11176	0.819626	0.0622066
Pf3D7_01_v3	283959	T	C	NA	NA	NA	3.01063
Pf3D7_01_v3	285788	C	T	NA	NA	0.286261	NA
Pf3D7_01_v3	288645	T	G	NA	NA	NA	0.150432
Pf3D7_01_v3	289733	A	T	NA	NA	NA	2.60767
Pf3D7_01_v3	290899	A	T	NA	NA	NA	0.318258
Pf3D7_01_v3	291322	A	T	3.74609	NA	NA	NA
Pf3D7_01_v3	292162	A	C	NA	0.808326	NA	NA
Pf3D7_01_v3	293353	T	C	0.909158	NA	0.307528	2.68997
Pf3D7_01_v3	297614	T	G	0.554556	0.936656	0.00902994	NA
Pf3D7_01_v3	299081	G	A	NA	NA	0.0699478	0.824288
Pf3D7_01_v3	300067	T	G	NA	NA	NA	0.37027
Pf3D7_01_v3	300872	A	T	NA	NA	0.430449	NA
Pf3D7_01_v3	301413	T	A	NA	NA	NA	0.927967
Pf3D7_01_v3	305289	A	T	0.269116	NA	NA	0.22668
Pf3D7_01_v3	307353	G	A	NA	NA	NA	0.659442
Pf3D7_01_v3	308232	C	T	1.02051	0.838939	0.512923	0.77502
Pf3D7_01_v3	309018	G	C	0.2562	NA	0.95828	1.75265
Pf3D7_01_v3	309042	C	T	0.543786	NA	1.39677	3.72891
Pf3D7_01_v3	309278	G	A	NA	1.38036	NA	NA
Pf3D7_01_v3	313692	T	A	NA	0.796535	NA	NA
Pf3D7_01_v3	315855	T	C	NA	1.82477	0.474718	NA
Pf3D7_01_v3	316780	T	A	0.803864	NA	0.197509	NA
Pf3D7_01_v3	317764	A	T	NA	NA	0.683243	NA
Pf3D7_01_v3	317903	T	C	NA	NA	NA	0.333164
Pf3D7_01_v3	320073	T	A	NA	NA	NA	0.0303687
Pf3D7_01_v3	320102	T	A	NA	NA	NA	0.579116
Pf3D7_01_v3	320530	G	T	0.53643	0.345707	0.237815	0.770323
Pf3D7_01_v3	322326	A	C	0.478763	NA	0.4136	0.759605
Pf3D7_01_v3	323071	A	G	NA	NA	NA	0.240814
Pf3D7_01_v3	323654	G	A	NA	0.7152	NA	NA
Pf3D7_01_v3	323801	C	T	NA	0.723588	0.602234	NA
Pf3D7_01_v3	324292	A	T	0.264105	NA	NA	0.334533
Pf3D7_01_v3	326268	A	T	NA	NA	NA	0.103144
Pf3D7_01_v3	327390	A	G	0.539207	NA	NA	NA
Pf3D7_01_v3	328008	G	C	0.666841	0.145206	0.400727	0.420626
Pf3D7_01_v3	328429	A	G	NA	NA	NA	0.664847
Pf3D7_01_v3	330921	A	G	0.341227	NA	0.478004	0.305881
Pf3D7_01_v3	331200	C	G	NA	NA	NA	0.00811924
Pf3D7_01_v3	331563	C	G	NA	NA	0.450889	0.541287
Pf3D7_01_v3	331631	A	C	NA	NA	NA	0.00307677
Pf3D7_01_v3	331934	A	G	0.520676	NA	0.928105	3.15255
Pf3D7_01_v3	332415	A	G	0.767803	0.70559	0.133869	0.244566
Pf3D7_01_v3	332755	A	T	NA	NA	0.309593	NA
Pf3D7_01_v3	338665	A	G	NA	NA	NA	2.54256
Pf3D7_01_v3	339436	A	G	0.387078	0.0395469	0.615834	0.00128549
Pf3D7_01_v3	340029	T	C	NA	0.719699	NA	NA
Pf3D7_01_v3	340155	C	T	NA	NA	NA	0.270427
Pf3D7_01_v3	340263	G	A	NA	NA	0.0197475	NA
Pf3D7_01_v3	345730	A	G	0.0824535	NA	NA	NA
Pf3D7_01_v3	345731	C	A	NA	NA	0.0454888	NA
Pf3D7_01_v3	346324	T	A	NA	0.568047	NA	NA
Pf3D7_01_v3	346472	A	T	0.0810739	NA	0.273174	2.13523
Pf3D7_01_v3	349253	A	G	1.04296	0.0540274	0.00866572	0.842491
Pf3D7_01_v3	350535	A	C	0.805532	NA	NA	0.685829
Pf3D7_01_v3	352549	A	G	0.549936	NA	0.233789	0.450382
Pf3D7_01_v3	353161	G	C	NA	0.65905	NA	NA
Pf3D7_01_v3	353274	C	T	0.00324278	0.912954	0.429055	0.859851
Pf3D7_01_v3	356027	C	T	NA	NA	0.610108	NA
Pf3D7_01_v3	357274	T	A	0.193197	NA	NA	NA
Pf3D7_01_v3	357946	G	A	NA	NA	NA	2.74067
Pf3D7_01_v3	365807	C	T	NA	0.881082	NA	NA
Pf3D7_01_v3	366663	A	G	NA	NA	NA	0.0807071
Pf3D7_01_v3	368786	G	A	NA	0.84963	NA	NA
Pf3D7_01_v3	373189	A	G	0.242469	1.73588	0.508735	0.546749
Pf3D7_01_v3	373405	C	T	NA	0.759394	NA	NA
Pf3D7_01_v3	374124	G	A	1.80787	NA	NA	NA
Pf3D7_01_v3	374284	A	G	NA	NA	NA	1.34048
Pf3D7_01_v3	374504	A	G	0.083753	0.817638	0.12912	0.506605
Pf3D7_01_v3	375463	G	A	NA	NA	NA	0.113848
Pf3D7_01_v3	376018	G	A	NA	NA	1.32918	NA
Pf3D7_01_v3	377754	G	A	NA	NA	0.65374	NA
Pf3D7_01_v3	378370	T	C	NA	NA	NA	0.718346
Pf3D7_01_v3	378914	A	T	NA	NA	NA	0.112663
Pf3D7_01_v3	379319	G	T	NA	NA	NA	0.724524
Pf3D7_01_v3	379714	T	C	NA	NA	NA	0.731341
Pf3D7_01_v3	380527	A	C	NA	NA	NA	0.722872
Pf3D7_01_v3	383282	G	A	NA	NA	NA	0.0196213
Pf3D7_01_v3	383595	A	T	NA	NA	NA	2.99844
Pf3D7_01_v3	384148	T	G	NA	NA	NA	0.419772
Pf3D7_01_v3	384714	T	A	NA	0.703902	NA	NA
Pf3D7_01_v3	384985	C	T	0.397426	0.692162	0.78049	0.471591
Pf3D7_01_v3	387389	G	A	NA	0.524604	NA	NA
Pf3D7_01_v3	387715	C	A	0.112678	0.400831	0.988423	3.35641
Pf3D7_01_v3	387722	C	T	0.386541	0.799005	0.142032	0.205455
Pf3D7_01_v3	388383	C	T	NA	0.394771	0.596247	NA
Pf3D7_01_v3	388752	C	A	0.264538	0.127396	0.259259	0.0620031
Pf3D7_01_v3	394250	A	C	NA	NA	NA	0.153164
Pf3D7_01_v3	394916	T	G	1.06616	2.50036	0.031512	0.2678
Pf3D7_01_v3	395150	G	A	NA	0.6051	NA	NA
Pf3D7_01_v3	395768	A	T	0.0654077	1.12651	1.01749	0.197465
Pf3D7_01_v3	398787	A	G	NA	NA	NA	0.932313
Pf3D7_01_v3	401126	C	T	1.55594	NA	NA	NA
Pf3D7_01_v3	401869	C	A	NA	0.855029	NA	2.46013
Pf3D7_01_v3	401939	T	A	NA	NA	0.290771	NA
Pf3D7_01_v3	402119	C	T	NA	NA	NA	0.0509137
Pf3D7_01_v3	404150	T	A	0.0235626	0.824267	0.0690286	0.818398
Pf3D7_01_v3	407719	G	T	NA	NA	NA	3.47212
Pf3D7_01_v3	408914	A	G	NA	NA	NA	0.664449
Pf3D7_01_v3	409089	T	A	NA	0.83228	NA	NA
Pf3D7_01_v3	411392	A	G	0.203522	NA	0.102806	3.81333
Pf3D7_01_v3	412176	T	C	NA	0.816379	NA	NA
Pf3D7_01_v3	414374	G	C	NA	0.795136	NA	NA
Pf3D7_01_v3	414870	G	A	0.848398	0.93723	0.389849	0.387037
Pf3D7_01_v3	415694	T	A	0.642268	NA	0.494831	NA
Pf3D7_01_v3	418468	A	G	1.67438	NA	NA	0.454507
Pf3D7_01_v3	423551	A	G	NA	NA	NA	0.850682
Pf3D7_01_v3	431434	A	T	0.448066	NA	0.250249	NA
Pf3D7_01_v3	433161	A	G	NA	NA	NA	2.68635
Pf3D7_01_v3	434810	T	A	2.08096	NA	NA	NA
Pf3D7_01_v3	438733	A	C	0.908685	0.528465	0.204404	0.588279
Pf3D7_01_v3	444456	T	C	NA	NA	NA	2.90023
Pf3D7_01_v3	445541	G	T	NA	0.973997	NA	NA
Pf3D7_01_v3	445897	C	A	0.726297	0.564746	0.392096	0.609083
Pf3D7_01_v3	448113	C	T	NA	1.58848	NA	NA
Pf3D7_01_v3	448630	T	A	NA	1.58416	NA	NA
Pf3D7_01_v3	449692	A	T	NA	NA	0.113712	NA
Pf3D7_01_v3	453044	A	G	NA	NA	NA	2.99354
Pf3D7_01_v3	455855	C	A	0.531101	NA	0.933641	2.49899
Pf3D7_01_v3	456507	G	A	NA	NA	NA	2.95412
Pf3D7_01_v3	464960	G	A	NA	1.7257	NA	NA
Pf3D7_01_v3	469122	A	G	NA	NA	NA	3.00431
Pf3D7_01_v3	472050	C	T	NA	NA	NA	3.08799
Pf3D7_01_v3	472583	A	G	1.77148	2.26424	0.312084	0.483949
Pf3D7_01_v3	473705	G	A	0.12822	0.172994	NA	0.733808
Pf3D7_01_v3	476763	C	T	NA	NA	NA	2.5703
Pf3D7_01_v3	478679	A	G	NA	NA	NA	3.39688
Pf3D7_01_v3	479651	A	G	NA	1.66829	NA	NA
Pf3D7_01_v3	481114	A	T	NA	NA	NA	1.76629
Pf3D7_01_v3	482080	C	T	NA	NA	0.0521977	NA
Pf3D7_01_v3	482096	T	A	NA	1.31676	NA	NA
Pf3D7_01_v3	483392	T	A	NA	NA	NA	0.73636
Pf3D7_01_v3	483512	A	T	1.22802	NA	NA	0.349864
Pf3D7_01_v3	484556	C	T	NA	0.531969	4.34224	NA
Pf3D7_01_v3	486118	T	A	0.452762	NA	3.77373	NA
Pf3D7_01_v3	486229	T	C	NA	NA	NA	2.65592
Pf3D7_01_v3	487057	C	T	0.204443	0.259273	1.26757	1.4501
Pf3D7_01_v3	487131	T	C	0.456129	0.913167	1.44707	0.570292
Pf3D7_01_v3	487506	A	C	NA	NA	NA	1.35123
Pf3D7_01_v3	488448	G	T	NA	NA	NA	0.965972
Pf3D7_01_v3	489297	C	T	NA	NA	NA	0.722979
Pf3D7_01_v3	490600	G	A	NA	NA	NA	0.904678
Pf3D7_01_v3	490806	G	A	0.182987	0.309451	0.44605	0.312744
Pf3D7_01_v3	490957	A	T	1.00906	0.298548	NA	1.42004
Pf3D7_01_v3	491257	A	C	1.57453	NA	NA	NA
Pf3D7_01_v3	491322	A	T	NA	NA	0.696867	NA
Pf3D7_01_v3	491488	T	C	NA	NA	0.987835	0.808035
Pf3D7_01_v3	492563	G	A	0.346921	0.543241	0.0958899	0.222898
Pf3D7_01_v3	492892	G	A	0.891691	0.641851	0.682154	0.843105
Pf3D7_01_v3	492952	T	C	0.751257	1.1893	0.538861	1.06421
Pf3D7_01_v3	493159	A	T	0.0294873	0.158988	0.370327	0.571482
Pf3D7_01_v3	493179	A	T	0.530562	0.885993	0.760312	0.453423
Pf3D7_01_v3	493932	C	A	0.604549	2.06161	0.28917	1.00438
Pf3D7_01_v3	493938	C	G	0.604549	2.06161	0.28917	1.00438
Pf3D7_01_v3	493939	C	G	0.604549	2.06161	0.28917	1.00438
Pf3D7_01_v3	493997	T	C	0.809373	0.516184	0.54552	1.00438
Pf3D7_01_v3	494352	C	T	0.902954	NA	NA	NA
Pf3D7_01_v3	494794	G	A	0.773097	NA	0.669551	0.809618
Pf3D7_01_v3	494973	G	C	0.00951865	NA	0.808093	0.0682473
Pf3D7_01_v3	495305	G	A	0.530331	NA	0.0661808	NA
Pf3D7_01_v3	495342	A	G	0.0154867	0.321972	0.148985	0.0842535
Pf3D7_01_v3	495385	A	G	0.355307	0.151838	0.0128303	0.143156
Pf3D7_01_v3	495388	A	G	0.355307	0.151838	0.162648	0.143156
Pf3D7_01_v3	495649	C	A	0.750752	1.30028	0.642094	0.704795
Pf3D7_01_v3	495680	G	A	0.682654	1.10509	0.521577	0.729066
Pf3D7_01_v3	495698	A	C	0.682654	0.874391	0.652085	0.387757
Pf3D7_01_v3	495709	G	C	0.555105	0.874391	0.486985	0.0364836
Pf3D7_01_v3	495719	A	C	0.0673883	0.874391	0.363894	0.0364836
Pf3D7_01_v3	495747	A	T	0.0927628	1.25994	0.431061	0.0345988
Pf3D7_01_v3	495778	A	T	0.525886	0.774141	0.760325	0.587768
Pf3D7_01_v3	495806	G	A	NA	NA	0.388478	0.406641
Pf3D7_01_v3	495927	A	C	0.355964	1.19149	0.523499	0.353629
Pf3D7_01_v3	495946	C	T	0.0595246	NA	NA	0.550409
Pf3D7_01_v3	495982	G	A	0.238944	1.44116	0.291492	0.0166645
Pf3D7_01_v3	495994	G	C	0.0128466	0.277722	0.858207	0.343356
Pf3D7_01_v3	496006	A	G	NA	NA	0.557481	0.1322
Pf3D7_01_v3	496031	A	G	NA	0.133507	NA	NA
Pf3D7_01_v3	496069	G	C	0.684296	0.17122	0.170703	0.657482
Pf3D7_01_v3	496074	A	G	0.495886	0.219492	0.411399	0.342262
Pf3D7_01_v3	496106	C	T	0.020166	0.461198	0.146259	0.490898
Pf3D7_01_v3	496431	C	T	NA	0.0248347	NA	NA
Pf3D7_01_v3	496458	G	A	NA	NA	0.0204618	NA
Pf3D7_01_v3	496460	G	C	NA	NA	0.0204618	NA
Pf3D7_01_v3	496488	A	G	NA	NA	NA	0.26554
Pf3D7_01_v3	496805	A	G	0.271157	0.172635	0.105351	0.596389
Pf3D7_01_v3	496829	G	A	0.450829	0.46777	0.0485532	0.740298
Pf3D7_01_v3	496881	T	A	0.758816	0.363618	0.277751	0.144003
Pf3D7_01_v3	496885	T	A	0.758816	0.363618	0.277751	0.144003
Pf3D7_01_v3	496887	C	T	0.758816	0.363618	0.277751	0.144003
Pf3D7_01_v3	496958	G	A	0.68917	2.04637	0.195308	0.445766
Pf3D7_01_v3	497221	G	A	NA	NA	0.24289	NA
Pf3D7_01_v3	497317	A	T	0.906973	0.0356684	0.521883	0.649447
Pf3D7_01_v3	497462	T	G	0.248412	NA	0.406819	0.406868
Pf3D7_01_v3	497617	G	A	0.0230774	0.926858	0.545345	0.0902335
Pf3D7_01_v3	497788	C	A	NA	NA	0.211228	NA
Pf3D7_01_v3	497825	T	A	NA	0.751555	0.404821	0.960534
Pf3D7_01_v3	497883	A	G	0.0978752	0.329326	0.16932	0.268858
Pf3D7_01_v3	498090	A	C	0.261215	0.0435688	0.0652957	0.0172162
Pf3D7_01_v3	498260	G	A	NA	NA	NA	0.124199
Pf3D7_01_v3	498264	G	A	NA	NA	NA	0.124199
Pf3D7_01_v3	499200	A	C	NA	NA	0.151862	NA
Pf3D7_01_v3	499428	C	T	NA	NA	1.27484	0.166444
Pf3D7_01_v3	499466	A	T	0.0376707	0.50747	0.0339257	0.393012
Pf3D7_01_v3	499500	G	A	0.0816671	0.0586342	0.629963	0.298996
Pf3D7_01_v3	499530	C	T	0.0919724	2.17379	0.08383	0.634082
Pf3D7_01_v3	499556	A	G	0.274765	NA	NA	NA
Pf3D7_01_v3	499557	C	T	0.274765	NA	NA	NA
Pf3D7_01_v3	499681	A	T	0.622015	0.481846	0.66319	0.129069
Pf3D7_01_v3	499684	T	G	0.622015	0.481846	0.66319	0.129069
Pf3D7_01_v3	499710	G	A	NA	NA	NA	0.299286
Pf3D7_01_v3	499720	G	A	NA	NA	NA	0.473447
Pf3D7_01_v3	499969	C	G	0.0873261	0.656955	0.221077	0.23317
Pf3D7_01_v3	500144	A	G	0.620934	0.015789	0.0321878	0.218472
Pf3D7_01_v3	500179	T	C	0.194161	0.745337	0.396913	0.0332189
Pf3D7_01_v3	500232	A	T	0.552875	0.435853	0.304651	0.0185282
Pf3D7_01_v3	500276	G	T	0.605333	1.14135	0.0616935	0.744255
Pf3D7_01_v3	500312	G	T	1.05656	0.334508	0.409109	0.508412
Pf3D7_01_v3	500339	G	C	0.86167	NA	0.424498	0.13028
Pf3D7_01_v3	500349	T	A	0.898192	0.196997	0.481766	0.411728
Pf3D7_01_v3	501008	G	A	NA	0.0318452	0.023628	0.0786347
Pf3D7_01_v3	501176	G	T	0.678573	0.0792723	0.73769	0.18748
Pf3D7_01_v3	501421	T	C	0.501385	0.578915	0.437602	0.0891749
Pf3D7_01_v3	501515	T	A	0.666738	0.66602	0.429438	0.314548
Pf3D7_01_v3	502088	T	C	0.58895	NA	NA	NA
Pf3D7_01_v3	502137	C	T	NA	NA	0.471856	0.273418
Pf3D7_01_v3	503805	A	G	0.380792	NA	NA	0.828078
Pf3D7_01_v3	503830	A	T	NA	0.519194	NA	NA
Pf3D7_01_v3	503879	A	G	0.544981	NA	NA	NA
Pf3D7_01_v3	504641	T	C	NA	NA	NA	0.349564
Pf3D7_01_v3	504827	T	A	NA	NA	0.260267	NA
Pf3D7_01_v3	505259	A	T	0.0704034	0.39728	0.00201055	0.0951765
Pf3D7_01_v3	506015	T	G	0.0940131	NA	NA	NA
Pf3D7_01_v3	506069	A	G	0.175348	0.355747	0.124963	0.246455
Pf3D7_01_v3	509112	A	G	NA	0.54148	NA	NA
Pf3D7_01_v3	510316	T	G	NA	NA	1.26472	0.774242
Pf3D7_01_v3	510717	C	A	0.484724	NA	0.0517851	0.0195167
Pf3D7_01_v3	511737	C	T	0.566533	NA	0.337188	0.368298
Pf3D7_01_v3	512185	A	C	NA	NA	NA	0.0893907
Pf3D7_01_v3	512490	T	G	0.170918	0.5139	0.469383	NA
Pf3D7_01_v3	512508	G	A	0.95336	0.321943	0.532053	0.0249844
Pf3D7_01_v3	512511	G	C	0.95336	0.321943	0.532053	0.0249844
Pf3D7_01_v3	512514	T	C	0.95336	0.321943	0.532053	0.0249844
Pf3D7_01_v3	512550	A	G	0.475219	0.111907	0.775433	0.602324
Pf3D7_01_v3	512556	C	T	0.472357	0.731585	0.807316	0.533236
Pf3D7_01_v3	512627	C	A	0.248032	0.167836	0.575672	0.397473
Pf3D7_01_v3	512682	A	T	NA	NA	NA	0.430597
Pf3D7_01_v3	512859	A	T	NA	0.219728	0.336925	NA
Pf3D7_01_v3	512919	T	A	0.86071	1.95085	0.403528	0.138078
Pf3D7_01_v3	512936	G	A	0.324589	0.317667	0.186294	0.509969
Pf3D7_01_v3	512960	T	C	0.0454509	0.101217	0.451466	0.681379
Pf3D7_01_v3	512966	A	G	0.0310991	0.26578	0.383001	0.273601
Pf3D7_01_v3	512982	T	G	0.0734294	NA	0.076975	0.27709
Pf3D7_01_v3	512989	A	G	0.111195	0.383167	0.0468042	0.575151
Pf3D7_01_v3	512992	G	A	0.888404	0.502011	0.783502	0.840665
Pf3D7_01_v3	513009	A	T	0.183073	NA	NA	NA
Pf3D7_01_v3	513014	A	C	0.183073	NA	NA	NA
Pf3D7_01_v3	513017	G	A	0.183073	NA	NA	NA
Pf3D7_01_v3	513020	G	A	0.183073	NA	NA	NA
Pf3D7_01_v3	513023	G	A	0.183073	NA	NA	NA
Pf3D7_01_v3	513024	T	G	0.183073	NA	NA	NA
Pf3D7_01_v3	513028	G	A	0.174284	1.64808	0.0384301	0.42798
Pf3D7_01_v3	513030	C	T	0.223653	NA	NA	NA
Pf3D7_01_v3	513032	A	T	0.223653	NA	NA	NA
Pf3D7_01_v3	513033	A	T	0.223653	NA	NA	NA
Pf3D7_01_v3	513037	G	T	0.223653	NA	NA	NA
Pf3D7_01_v3	513043	A	G	0.223653	NA	NA	NA
Pf3D7_01_v3	513048	G	C	0.223653	NA	NA	NA
Pf3D7_01_v3	513056	C	A	0.200354	NA	NA	NA
Pf3D7_01_v3	513058	A	C	NA	NA	0.278348	NA
Pf3D7_01_v3	513662	A	C	0.140444	0.0932731	0.0554614	0.59175
Pf3D7_01_v3	513671	A	T	NA	NA	1.76532	0.646824
Pf3D7_01_v3	513679	A	G	NA	NA	1.14744	0.707979
Pf3D7_01_v3	513690	A	C	NA	NA	NA	0.132118
Pf3D7_01_v3	513691	C	A	NA	NA	0.136987	0.215338
Pf3D7_01_v3	513692	A	G	0.330617	0.109082	0.486909	0.080037
Pf3D7_01_v3	513695	G	A	0.76998	0.724918	0.433789	0.702977
Pf3D7_01_v3	513707	A	T	0.179529	0.262948	1.13464	0.617311
Pf3D7_01_v3	513710	A	G	0.350905	0.650157	0.386602	0.485935
Pf3D7_01_v3	513730	T	A	0.489906	0.0248055	0.575683	0.748689
Pf3D7_01_v3	513732	C	A	0.489906	0.0248055	0.575683	0.748689
Pf3D7_01_v3	513760	A	G	0.186662	0.484099	0.733814	0.954978
Pf3D7_01_v3	513873	G	A	0.416163	NA	0.0506859	0.753181
Pf3D7_01_v3	513930	G	T	NA	NA	NA	0.433143
Pf3D7_01_v3	513939	T	C	0.241024	NA	NA	NA
Pf3D7_01_v3	513949	G	A	0.281611	0.06293	0.336011	0.708535
Pf3D7_01_v3	513954	A	G	0.494573	1.53817	0.132533	0.161427
Pf3D7_01_v3	514581	T	A	0.378894	0.146411	0.572482	0.955048
Pf3D7_01_v3	514586	A	G	0.378894	1.43233	0.235266	0.695614
Pf3D7_01_v3	514589	A	G	NA	0.524735	0.235266	NA
Pf3D7_01_v3	514612	A	C	NA	0.525871	NA	NA
Pf3D7_01_v3	514632	C	T	0.589527	0.0542564	0.13419	1.24749
Pf3D7_01_v3	514664	T	C	1.58981	0.428111	2.16657	1.1487
Pf3D7_01_v3	514685	G	C	0.083837	0.881671	0.0647336	0.625577
Pf3D7_01_v3	514709	C	T	NA	2.16597	0.348732	0.0114166
Pf3D7_01_v3	514805	A	T	0.915259	0.424716	1.12196	0.786046
Pf3D7_01_v3	514809	A	C	0.245349	0.337153	0.388923	0.691202
Pf3D7_01_v3	515215	T	A	0.405879	0.503298	0.150137	0.0279436
Pf3D7_01_v3	515274	A	C	0.0268523	0.575942	0.468646	0.554132
Pf3D7_01_v3	515301	G	A	0.527429	0.146502	0.511752	0.90017
Pf3D7_01_v3	515330	C	T	0.585364	0.0298229	0.691419	0.884553
Pf3D7_01_v3	515369	A	C	0.537711	0.373064	NA	0.95784
Pf3D7_01_v3	515440	A	G	0.702077	0.431841	0.0522499	0.0583612
Pf3D7_01_v3	515445	G	C	0.702077	0.431841	0.0522499	0.225207
Pf3D7_01_v3	515486	A	G	1.40254	NA	0.567692	0.0817201
Pf3D7_01_v3	515570	A	G	0.486773	2.17378	0.429202	0.00167649
Pf3D7_01_v3	515594	A	G	1.58684	0.712848	0.992356	0.384397
Pf3D7_01_v3	515646	T	A	0.32687	0.263913	0.177082	0.138901
Pf3D7_01_v3	515650	T	A	0.32687	0.263913	0.177082	0.138901
Pf3D7_01_v3	515701	C	A	NA	NA	NA	0.0929656
Pf3D7_01_v3	515905	T	C	NA	NA	0.160955	0.142861
Pf3D7_01_v3	516030	T	C	0.722566	1.74595	0.0892568	0.749948
Pf3D7_01_v3	516118	G	T	NA	NA	NA	0.114195
Pf3D7_01_v3	516177	A	G	NA	NA	0.285163	NA
Pf3D7_01_v3	516289	C	G	NA	NA	0.228925	NA
Pf3D7_01_v3	516414	T	G	0.513036	0.906985	0.458795	0.411011
Pf3D7_01_v3	516471	A	G	0.0162886	NA	0.647844	0.469975
Pf3D7_01_v3	516475	A	G	0.0773292	0.279021	0.330485	0.173025
Pf3D7_01_v3	516940	T	C	0.818921	NA	0.230185	0.289762
Pf3D7_01_v3	517111	T	A	0.203801	NA	0.128622	0.00686964
Pf3D7_01_v3	517214	A	T	1.18383	0.0886675	0.0745106	0.034991
Pf3D7_01_v3	517345	G	T	1.25309	0.883901	0.881898	0.275958
Pf3D7_01_v3	517534	T	C	0.729602	0.133323	0.81584	0.0971758
Pf3D7_01_v3	517573	G	A	0.982846	0.755326	1.03879	0.255093
Pf3D7_01_v3	517617	G	A	0.859443	0.509514	0.963836	0.330848
Pf3D7_01_v3	517690	A	G	1.00373	0.56466	0.754161	0.493868
Pf3D7_01_v3	517759	A	T	0.870286	0.375624	0.300237	0.297825
Pf3D7_01_v3	517776	T	A	NA	NA	NA	0.201178
Pf3D7_01_v3	517843	G	A	NA	NA	NA	0.781612
Pf3D7_01_v3	522573	T	A	0.380447	NA	NA	NA
Pf3D7_01_v3	523281	G	C	0.0602609	NA	0.0478302	0.616302
Pf3D7_01_v3	524190	T	G	0.675765	0.102142	0.364417	1.59047
Pf3D7_01_v3	524193	T	G	0.675765	0.102142	0.364417	1.59047
Pf3D7_01_v3	524209	A	G	0.217649	0.534448	0.279542	0.50754
Pf3D7_01_v3	524415	C	T	0.535333	0.0395352	0.572353	0.944881
Pf3D7_01_v3	524434	A	T	0.50814	NA	0.299819	0.842365
Pf3D7_01_v3	524893	G	A	NA	NA	0.281295	NA
Pf3D7_01_v3	525303	G	T	0.109687	0.0864313	0.5309	0.518769
Pf3D7_01_v3	525598	C	A	0.071021	0.132082	0.833676	0.399457
Pf3D7_01_v3	525612	T	A	0.395811	1.19844	0.378817	0.460983
Pf3D7_01_v3	525846	G	C	0.178442	0.305441	0.0702	0.515337
Pf3D7_01_v3	526018	A	G	0.604914	NA	NA	NA
Pf3D7_01_v3	526055	G	A	0.385202	1.04065	0.108919	NA
Pf3D7_01_v3	527113	T	A	0.563973	0.342711	0.194303	1.00738
Pf3D7_01_v3	527132	A	G	0.694974	0.0862186	0.160605	NA
Pf3D7_01_v3	527210	A	G	0.431132	NA	0.283201	0.115739
Pf3D7_01_v3	527341	G	A	0.546724	0.142093	0.409034	0.742194
Pf3D7_01_v3	527830	C	T	0.172099	0.504542	0.18005	0.356499
Pf3D7_01_v3	528041	C	A	0.0923562	0.342399	0.439207	0.107224
Pf3D7_01_v3	528069	A	T	0.571187	0.127297	0.29166	0.406968
Pf3D7_01_v3	528108	G	A	0.266169	0.138488	0.0772183	0.277783
Pf3D7_01_v3	528191	T	C	NA	NA	NA	0.470412
Pf3D7_01_v3	528238	G	A	0.222298	0.225949	0.186517	0.582934
Pf3D7_01_v3	528354	G	A	0.0130157	0.298245	0.0723569	0.489428
Pf3D7_01_v3	528425	T	C	0.352754	1.22866	0.268359	0.664389
Pf3D7_01_v3	528484	T	A	1.24562	NA	NA	NA
Pf3D7_01_v3	528580	A	G	0.803012	1.31983	0.346036	0.0413014
Pf3D7_01_v3	528599	A	T	0.527357	NA	0.587279	0.474139
Pf3D7_01_v3	528747	A	G	0.0210395	NA	0.213836	0.529254
Pf3D7_01_v3	528907	G	A	NA	NA	NA	0.213762
Pf3D7_01_v3	528983	A	T	0.396375	NA	0.042413	0.718594
Pf3D7_01_v3	529055	C	A	0.0277416	0.319552	0.698878	0.48511
Pf3D7_01_v3	529065	T	C	0.063414	0.420856	0.331718	0.636431
Pf3D7_01_v3	529194	A	C	0.0126183	0.616131	0.0556028	0.112062
Pf3D7_01_v3	529234	A	G	0.0380484	0.359602	0.346023	0.491513
Pf3D7_01_v3	529279	C	G	0.792089	NA	0.128766	0.394038
Pf3D7_01_v3	529446	A	G	0.134611	0.18532	0.0131537	0.200774
Pf3D7_01_v3	529521	A	G	NA	NA	0.131934	NA
Pf3D7_01_v3	529666	A	C	0.325123	0.314536	0.252111	0.374167
Pf3D7_01_v3	529690	T	C	1.25762	NA	0.0432077	0.38313
Pf3D7_01_v3	529726	G	A	0.260629	0.478707	0.00327059	0.958941
Pf3D7_01_v3	529754	A	G	0.378383	0.70941	0.498016	0.258365
Pf3D7_01_v3	529792	A	C	0.150137	0.423396	0.0463034	0.555582
Pf3D7_01_v3	529794	C	A	0.150137	0.423396	0.0463034	0.555582
Pf3D7_01_v3	529875	A	T	0.438566	NA	0.465007	0.186327
Pf3D7_01_v3	529897	T	C	0.836144	0.47526	0.348954	NA
Pf3D7_01_v3	530002	G	A	0.137211	0.212926	0.248507	0.848405
Pf3D7_01_v3	530042	C	A	0.783257	NA	NA	NA
Pf3D7_01_v3	530073	T	A	1.08483	0.119604	0.731821	0.832137
Pf3D7_01_v3	530232	A	G	0.144858	0.492909	1.02027	0.524933
Pf3D7_01_v3	530233	A	G	0.341543	0.137444	0.0737455	0.491997
Pf3D7_01_v3	530274	A	G	NA	NA	0.901533	0.0247791
Pf3D7_01_v3	530275	T	C	0.31676	NA	NA	NA
Pf3D7_01_v3	530298	C	A	0.864556	NA	1.29833	0.99329
Pf3D7_01_v3	530302	A	T	0.266431	NA	0.268668	0.003848
Pf3D7_01_v3	530318	A	C	NA	NA	0.983225	0.00530421
Pf3D7_01_v3	530333	G	A	0.234254	0.608443	0.851705	0.478446
Pf3D7_01_v3	530336	T	C	NA	NA	0.639797	0.207064
Pf3D7_01_v3	530347	A	C	0.509121	0.250251	0.0633565	0.407948
Pf3D7_01_v3	530354	G	C	0.36076	0.177168	0.329905	0.353433
Pf3D7_01_v3	530363	A	G	2.20478	1.5165	1.2705	1.78816
Pf3D7_01_v3	530368	T	A	1.21086	0.391211	0.764657	0.919619
Pf3D7_01_v3	530375	A	G	1.92272	1.17148	1.83389	1.64007
Pf3D7_01_v3	530378	G	A	0.000480145	0.696805	0.958169	0.107013
Pf3D7_01_v3	530379	A	C	0.153466	0.668065	1.93319	0.316078
Pf3D7_01_v3	530405	C	A	0.780704	0.355434	0.49076	0.682477
Pf3D7_01_v3	530428	T	A	0.0051081	NA	NA	NA
Pf3D7_01_v3	530429	G	A	0.484521	0.132765	0.0900779	0.468035
Pf3D7_01_v3	530440	T	C	0.484521	0.219274	0.0900779	0.468035
Pf3D7_01_v3	530441	A	C	0.10716	0.427226	0.213209	0.632821
Pf3D7_01_v3	530449	A	C	0.860075	1.02563	0.455792	0.0620476
Pf3D7_01_v3	530455	T	C	0.526299	0.0165062	0.548852	0.901605
Pf3D7_01_v3	530458	A	G	0.632605	0.454613	0.632653	0.522731
Pf3D7_01_v3	530459	T	G	0.587047	NA	1.02613	NA
Pf3D7_01_v3	530463	G	A	1.87991	0.702125	0.823114	1.03525
Pf3D7_01_v3	530484	C	T	0.579163	0.489848	0.848455	0.100794
Pf3D7_01_v3	530497	G	A	0.185667	0.580171	0.212755	0.139566
Pf3D7_01_v3	530499	A	T	NA	NA	0.802168	NA
Pf3D7_01_v3	530519	G	A	0.40168	0.58569	0.906166	NA
Pf3D7_01_v3	530521	C	G	1.54048	0.482369	1.89482	1.07948
Pf3D7_01_v3	530524	A	G	NA	NA	0.75576	NA
Pf3D7_01_v3	530605	G	A	1.55698	0.4648	1.51501	1.35395
Pf3D7_01_v3	530612	A	G	0.176133	0.0616784	0.171335	0.457854
Pf3D7_01_v3	530635	G	A	0.314478	0.549345	NA	0.282208
Pf3D7_01_v3	530639	G	T	0.314478	0.549345	NA	0.282208
Pf3D7_01_v3	530643	A	T	0.482853	0.230625	0.493436	0.475024
Pf3D7_01_v3	530644	A	T	0.19851	0.810822	0.226331	0.737984
Pf3D7_01_v3	530648	A	C	0.352473	0.562979	NA	0.265317
Pf3D7_01_v3	530656	A	G	0.41228	0.602657	0.899162	NA
Pf3D7_01_v3	530660	C	T	0.982455	0.298059	0.680784	0.4712
Pf3D7_01_v3	530663	T	A	0.284039	NA	0.234932	NA
Pf3D7_01_v3	530673	A	G	0.194206	0.588446	0.0211705	0.378149
Pf3D7_01_v3	530676	A	G	0.196817	0.660258	0.155031	0.684031
Pf3D7_01_v3	530692	G	T	0.450357	0.648853	0.670731	0.277561
Pf3D7_01_v3	530695	A	G	0.272006	0.234843	0.161148	0.32809
Pf3D7_01_v3	530723	A	T	0.553255	1.78247	0.541627	0.343083
Pf3D7_01_v3	530725	G	T	0.130058	1.76286	1.08694	NA
Pf3D7_01_v3	530728	A	G	2.30208	1.4048	2.24194	1.29869
Pf3D7_01_v3	530744	T	C	0.576834	2.2582	0.684683	NA
Pf3D7_01_v3	530756	C	A	0.227265	0.470745	0.0867379	0.0855428
Pf3D7_01_v3	530801	A	T	2.3495	0.74593	2.59286	1.49457
Pf3D7_01_v3	530809	T	A	0.294152	0.607168	1.03039	0.10353
Pf3D7_01_v3	530839	A	G	0.866869	0.176086	0.768615	1.2749
Pf3D7_01_v3	531166	C	G	0.0862834	0.482589	NA	NA
Pf3D7_01_v3	531181	A	T	0.551058	0.482589	NA	NA
Pf3D7_01_v3	531416	G	A	0.276761	1.45594	0.0897741	0.442676
Pf3D7_01_v3	531418	C	T	0.634245	0.184357	0.575841	0.119065
Pf3D7_01_v3	531497	A	G	NA	0.510469	0.923305	0.990581
Pf3D7_01_v3	531505	A	G	NA	2.3872	NA	NA
Pf3D7_01_v3	531516	A	C	0.275187	0.897033	1.18301	0.463946
Pf3D7_01_v3	531518	A	G	NA	NA	NA	0.0772868
Pf3D7_01_v3	531555	A	T	0.989504	0.0942135	1.11062	0.26301
Pf3D7_01_v3	531556	A	G	0.506662	NA	0.226583	0.0249112
Pf3D7_01_v3	531563	G	A	NA	NA	0.60086	0.442822
Pf3D7_01_v3	531735	T	A	0.486921	0.000111539	0.202282	0.691111
Pf3D7_01_v3	531752	G	A	0.278872	0.334638	0.525116	0.502443
Pf3D7_01_v3	531892	G	T	0.425495	0.606814	0.169308	NA
Pf3D7_01_v3	531894	A	G	0.229726	NA	0.578483	0.427593
Pf3D7_01_v3	531935	C	T	0.427167	0.612377	0.32871	0.879585
Pf3D7_01_v3	531949	G	A	0.089669	NA	NA	0.0317048
Pf3D7_01_v3	531963	G	A	0.500911	0.437166	0.355173	0.211086
Pf3D7_01_v3	532054	T	G	0.721092	0.973523	0.021588	0.526919
Pf3D7_01_v3	532122	G	A	NA	NA	0.462873	NA
Pf3D7_01_v3	532153	A	T	0.260764	NA	NA	0.346171
Pf3D7_01_v3	532209	T	G	0.539081	1.31579	0.744309	0.458912
Pf3D7_01_v3	532260	C	T	0.404368	0.506977	0.686461	0.603486
Pf3D7_01_v3	532265	A	C	NA	NA	NA	0.489474
Pf3D7_01_v3	532318	T	A	0.91063	0.293866	1.19128	0.352474
Pf3D7_01_v3	532357	G	T	0.0476926	1.98835	0.898857	1.41477
Pf3D7_01_v3	532447	A	G	0.0735939	0.897586	0.386887	0.873747
Pf3D7_01_v3	532521	G	A	0.0905031	0.653249	0.283909	0.31207
Pf3D7_01_v3	532530	G	A	0.969963	1.48162	0.952234	0.775841
Pf3D7_01_v3	532656	G	A	0.123308	0.754154	0.228609	0.395219
Pf3D7_01_v3	532753	A	G	0.299223	0.713135	0.227223	0.558541
Pf3D7_01_v3	532759	C	A	1.19013	1.47449	1.46607	0.953111
Pf3D7_01_v3	532767	T	A	1.19013	1.33791	1.68961	0.953111
Pf3D7_01_v3	532799	G	A	0.866338	1.36935	1.49711	1.18257
Pf3D7_01_v3	532892	G	A	0.0768581	0.743953	0.246675	0.125984
Pf3D7_01_v3	532896	C	T	0.272537	1.53934	0.515179	0.410787
Pf3D7_01_v3	532921	G	A	0.604684	NA	0.38568	0.472462
Pf3D7_01_v3	532989	G	A	0.438279	0.275498	0.340489	0.0909815
Pf3D7_01_v3	533044	C	G	0.509491	NA	0.511111	NA
Pf3D7_01_v3	533089	A	G	0.0990205	0.501808	0.516496	0.547487
Pf3D7_01_v3	533141	A	C	0.553089	0.807769	0.564256	0.582171
Pf3D7_01_v3	533956	A	G	0.150155	0.383078	0.0906839	0.227331
Pf3D7_01_v3	533989	A	C	NA	0.368093	NA	NA
Pf3D7_01_v3	533997	T	C	0.550111	2.05066	0.694971	0.214599
Pf3D7_01_v3	534027	C	T	NA	NA	0.557689	0.518205
Pf3D7_01_v3	534053	A	G	0.784714	0.52628	0.886064	0.432496
Pf3D7_01_v3	534077	C	T	NA	1.56797	0.677384	0.352523
Pf3D7_01_v3	534181	A	C	0.487247	0.441177	0.167132	0.488151
Pf3D7_01_v3	534237	C	T	0.213848	0.0333678	0.205036	0.228418
Pf3D7_01_v3	534245	C	T	NA	2.1654	1.10687	0.079317
Pf3D7_01_v3	534312	A	G	0.690004	0.11288	0.534701	0.794806
Pf3D7_01_v3	534360	G	T	0.0948895	1.0304	0.951643	0.481193
Pf3D7_01_v3	534444	T	C	NA	0.146447	0.183345	NA
Pf3D7_01_v3	534495	G	A	0.367625	0.278639	0.148232	NA
Pf3D7_01_v3	534756	T	C	NA	NA	0.335055	NA
Pf3D7_01_v3	534777	C	A	0.41615	0.231459	0.121404	0.787522
Pf3D7_01_v3	534856	A	C	0.0624579	0.570268	0.142221	0.879087
Pf3D7_01_v3	534946	C	T	0.492091	0.514593	0.807188	0.939951
Pf3D7_01_v3	535003	A	G	NA	NA	NA	1.02133
Pf3D7_01_v3	535006	A	T	NA	NA	NA	1.02133
Pf3D7_01_v3	535030	A	T	0.0191595	0.81674	0.0221174	0.224875
Pf3D7_01_v3	535162	A	G	NA	0.220852	NA	NA
Pf3D7_01_v3	535211	C	T	0.445314	0.692113	0.174075	0.447031
Pf3D7_01_v3	535584	G	A	NA	NA	0.251672	0.0154888
Pf3D7_01_v3	535598	T	G	0.0445089	0.856399	0.466399	0.388428
Pf3D7_01_v3	535884	T	C	0.467428	0.393223	0.0736072	0.294835
Pf3D7_01_v3	536003	T	C	0.0543923	0.36407	0.243263	0.00986689
Pf3D7_01_v3	536091	A	G	NA	0.189917	0.220188	0.290954
Pf3D7_01_v3	536106	G	A	0.200427	1.67795	0.209576	0.101703
Pf3D7_01_v3	536113	G	A	0.498302	0.502979	0.704166	0.112959
Pf3D7_01_v3	536150	A	G	0.169205	1.66273	0.142702	0.403584
Pf3D7_01_v3	536302	A	C	0.175141	0.379028	0.930025	0.13315
Pf3D7_01_v3	536312	A	G	0.213121	0.201893	0.475362	0.176349
Pf3D7_01_v3	536315	T	C	0.213121	0.201893	0.475362	0.176349
Pf3D7_01_v3	536327	T	A	0.0880819	0.279847	0.946132	0.277956
Pf3D7_01_v3	536346	A	T	NA	0.228759	NA	NA
Pf3D7_01_v3	536657	T	A	0.0596922	NA	0.0838542	0.283949
Pf3D7_01_v3	537147	A	C	0.637061	0.061039	0.483958	0.056389
Pf3D7_01_v3	537226	A	T	NA	0.366691	NA	0.00826313
Pf3D7_01_v3	537267	T	A	NA	1.6182	0.218485	NA
Pf3D7_01_v3	537427	A	G	0.0704863	0.910089	0.516585	0.110554
Pf3D7_01_v3	538529	G	A	0.829655	1.31384	0.516677	NA
Pf3D7_01_v3	539198	G	A	0.89849	NA	0.311419	NA
Pf3D7_01_v3	539837	A	G	0.239588	NA	0.181094	0.0579208
Pf3D7_01_v3	540459	C	T	0.357051	0.394588	0.0993817	0.12962
Pf3D7_01_v3	541913	C	T	NA	0.244193	NA	NA
Pf3D7_01_v3	542041	G	A	0.827073	NA	0.524047	0.976616
Pf3D7_01_v3	542327	C	T	NA	NA	0.248348	NA
Pf3D7_01_v3	543381	G	A	NA	0.705783	0.149941	NA
Pf3D7_01_v3	546195	G	A	0.443933	1.46628	0.174345	0.529539
Pf3D7_01_v3	554668	A	C	NA	1.10368	0.223662	0.573568
Pf3D7_01_v3	554804	C	T	0.620246	NA	NA	NA
Pf3D7_01_v3	555371	C	G	NA	NA	0.173393	0.77068
Pf3D7_01_v3	555388	C	G	NA	0.371137	0.288131	0.106343
Pf3D7_01_v3	555574	T	C	NA	0.31047	0.111575	NA
Pf3D7_01_v3	557240	T	A	0.475363	0.743243	0.48523	0.674013
Pf3D7_01_v3	557670	G	A	0.854073	0.193566	0.242552	NA
Pf3D7_01_v3	558230	A	T	0.306578	1.13711	0.35344	0.969221
Pf3D7_01_v3	558242	A	T	0.772126	0.4687	0.685703	0.456901
Pf3D7_01_v3	558243	T	A	NA	1.57912	0.455092	0.581479
Pf3D7_01_v3	558245	C	A	0.168903	0.334123	0.154815	0.488988
Pf3D7_01_v3	558256	A	G	0.168903	0.627398	0.120678	0.310725
Pf3D7_01_v3	558278	A	G	0.168903	0.000680035	0.322689	0.310725
Pf3D7_01_v3	558311	T	C	0.355714	NA	0.608756	NA
Pf3D7_01_v3	558322	A	T	NA	NA	0.440044	NA
Pf3D7_01_v3	558337	A	G	NA	NA	0.379347	NA
Pf3D7_01_v3	559102	C	A	NA	0.177609	0.00913879	NA
Pf3D7_01_v3	559156	T	C	NA	NA	0.225238	NA
Pf3D7_01_v3	559969	A	T	0.603354	0.030984	NA	0.144327
Pf3D7_01_v3	559980	G	A	1.1609	0.931738	NA	0.598498
Pf3D7_01_v3	559989	A	G	1.59942	2.05879	0.721924	0.897473
Pf3D7_01_v3	560024	A	G	1.52205	2.20309	0.813976	0.982198
Pf3D7_01_v3	560087	T	C	2.05006	2.64232	1.98535	1.52384
Pf3D7_01_v3	560091	T	A	2.46752	2.64232	1.98535	1.52384
Pf3D7_01_v3	560168	T	A	2.30822	2.64232	0.325783	1.37869
Pf3D7_01_v3	560171	T	C	2.30822	2.64232	0.325783	1.25107
Pf3D7_01_v3	560211	A	T	2.30822	2.64232	2.11368	1.49486
Pf3D7_01_v3	560215	T	G	2.2723	2.64232	2.62035	1.49486
Pf3D7_01_v3	560223	T	A	2.2723	2.64232	2.91305	2.18631
Pf3D7_01_v3	560225	A	C	2.2723	2.64232	2.3861	2.18631
Pf3D7_01_v3	560258	A	T	3.08262	3.38391	4.62072	1.10371
Pf3D7_01_v3	560289	T	A	3.94894	4.63546	4.86135	1.44269
Pf3D7_01_v3	560311	A	T	3.55918	3.11503	0.995118	1.53971
Pf3D7_01_v3	560365	A	G	3.64919	0.397938	3.85168	1.14947
Pf3D7_01_v3	560404	C	T	4.52924	2.42242	3.70866	1.05993
Pf3D7_01_v3	561849	A	G	NA	NA	NA	0.051882
Pf3D7_01_v3	562093	A	G	0.933175	NA	2.53816	0.306524
Pf3D7_01_v3	562150	T	C	NA	NA	NA	0.824212
Pf3D7_01_v3	563710	T	C	NA	NA	NA	0.838063
Pf3D7_01_v3	563974	C	T	NA	NA	1.2366	NA
Pf3D7_01_v3	564033	A	C	NA	NA	0.00811444	0.104594
Pf3D7_02_v3	120514	T	G	NA	NA	0.792159	NA
Pf3D7_02_v3	121070	G	A	0.153314	NA	NA	NA
Pf3D7_02_v3	121145	G	C	NA	NA	NA	0.757793
Pf3D7_02_v3	124434	A	G	NA	NA	0.132608	NA
Pf3D7_02_v3	127944	T	C	NA	NA	0.386086	NA
Pf3D7_02_v3	128538	G	T	0.707394	NA	NA	NA
Pf3D7_02_v3	128856	T	C	0.119704	NA	0.825122	0.585509
Pf3D7_02_v3	133007	T	A	NA	NA	0.139783	NA
Pf3D7_02_v3	137008	C	T	0.228909	NA	0.309018	NA
Pf3D7_02_v3	138401	C	G	NA	1.78098	NA	NA
Pf3D7_02_v3	140745	C	T	NA	NA	0.151082	NA
Pf3D7_02_v3	142261	A	G	NA	0.911353	NA	NA
Pf3D7_02_v3	143631	A	T	NA	0.890405	NA	NA
Pf3D7_02_v3	145709	A	T	NA	NA	NA	0.978652
Pf3D7_02_v3	152495	A	T	NA	0.897927	NA	NA
Pf3D7_02_v3	152987	A	C	NA	NA	NA	0.689275
Pf3D7_02_v3	157398	T	C	NA	NA	NA	0.91629
Pf3D7_02_v3	157511	T	C	NA	NA	NA	0.787019
Pf3D7_02_v3	157809	T	G	NA	NA	0.477521	NA
Pf3D7_02_v3	158568	C	T	1.46364	0.0204521	0.563371	0.126031
Pf3D7_02_v3	161537	A	C	0.421635	NA	0.0711161	0.633344
Pf3D7_02_v3	162320	G	A	0.307985	0.0931241	0.801685	NA
Pf3D7_02_v3	162939	C	A	0.93907	NA	NA	0.804309
Pf3D7_02_v3	163727	C	T	NA	0.197002	NA	0.0392192
Pf3D7_02_v3	164028	A	G	NA	0.635306	0.117683	NA
Pf3D7_02_v3	165520	T	G	0.0235655	0.318146	0.608625	0.545151
Pf3D7_02_v3	165986	G	A	0.324	0.332886	0.19417	NA
Pf3D7_02_v3	166287	A	G	NA	NA	0.270943	NA
Pf3D7_02_v3	166372	T	C	0.352414	0.483496	0.360567	0.600879
Pf3D7_02_v3	167317	A	G	0.831228	NA	0.486532	0.524029
Pf3D7_02_v3	169541	A	T	NA	NA	NA	0.48688
Pf3D7_02_v3	172929	A	T	NA	0.761889	NA	NA
Pf3D7_02_v3	178225	A	T	NA	0.765956	NA	NA
Pf3D7_02_v3	179137	G	A	0.0612012	0.651685	0.616192	0.453556
Pf3D7_02_v3	179265	C	T	0.660506	0.749202	NA	0.525608
Pf3D7_02_v3	181750	G	T	NA	0.769123	NA	NA
Pf3D7_02_v3	183007	A	T	NA	NA	0.474933	NA
Pf3D7_02_v3	183322	A	T	0.612787	0.753558	0.4343	NA
Pf3D7_02_v3	184911	C	T	NA	NA	NA	0.909701
Pf3D7_02_v3	186872	A	G	NA	NA	NA	0.871595
Pf3D7_02_v3	188507	C	T	0.451469	0.809977	0.221031	NA
Pf3D7_02_v3	190531	T	G	0.775747	0.156186	0.177402	0.525732
Pf3D7_02_v3	194725	A	T	0.60616	NA	NA	NA
Pf3D7_02_v3	195040	T	C	NA	NA	NA	0.320808
Pf3D7_02_v3	195231	T	G	NA	NA	NA	0.42284
Pf3D7_02_v3	197397	T	C	0.617225	1.65476	NA	0.402849
Pf3D7_02_v3	198776	A	G	0.818983	NA	0.318037	0.231414
Pf3D7_02_v3	198788	A	C	0.897447	0.924309	0.318037	0.231414
Pf3D7_02_v3	198839	A	G	0.611053	0.838243	0.326485	0.231414
Pf3D7_02_v3	199406	G	T	0.731024	0.761737	0.222336	0.0717901
Pf3D7_02_v3	199588	G	A	0.286658	0.415656	0.0692061	0.0581339
Pf3D7_02_v3	200552	G	A	0.24172	0.814517	0.0748808	0.0306297
Pf3D7_02_v3	200872	T	C	0.343069	NA	0.189925	0.421743
Pf3D7_02_v3	201490	T	C	NA	0.533657	NA	NA
Pf3D7_02_v3	201640	T	C	NA	NA	NA	1.98077
Pf3D7_02_v3	204880	T	A	NA	0.6197	NA	NA
Pf3D7_02_v3	207266	C	T	0.302789	1.03001	0.334123	0.0563615
Pf3D7_02_v3	209658	G	A	NA	0.696777	0.169212	NA
Pf3D7_02_v3	213574	C	T	NA	NA	NA	0.22251
Pf3D7_02_v3	214641	C	T	NA	0.727802	NA	NA
Pf3D7_02_v3	214940	T	A	NA	0.727802	NA	NA
Pf3D7_02_v3	215249	T	G	NA	NA	NA	0.552462
Pf3D7_02_v3	216389	A	G	0.371201	NA	0.395002	NA
Pf3D7_02_v3	217337	A	T	0.000231319	0.994177	0.0142041	0.263743
Pf3D7_02_v3	221019	C	T	0.105238	NA	0.165023	NA
Pf3D7_02_v3	222175	T	C	0.0445706	0.346037	0.0892061	0.632774
Pf3D7_02_v3	222301	G	C	NA	NA	NA	0.135555
Pf3D7_02_v3	225353	A	C	NA	NA	NA	0.258536
Pf3D7_02_v3	227086	G	A	0.0826683	0.951096	0.200952	NA
Pf3D7_02_v3	230788	T	C	0.448697	0.220126	0.552166	0.079162
Pf3D7_02_v3	233242	T	C	NA	NA	0.141056	NA
Pf3D7_02_v3	233506	G	A	NA	NA	NA	0.31163
Pf3D7_02_v3	239666	T	C	NA	NA	0.504312	0.888207
Pf3D7_02_v3	239783	C	G	NA	NA	0.182785	NA
Pf3D7_02_v3	240314	T	C	NA	NA	NA	0.101825
Pf3D7_02_v3	241417	T	G	0.556252	0.78998	0.569942	0.845996
Pf3D7_02_v3	241699	T	G	NA	0.88714	NA	NA
Pf3D7_02_v3	242237	T	G	0.832403	NA	0.44294	NA
Pf3D7_02_v3	242525	A	C	NA	NA	0.0197195	NA
Pf3D7_02_v3	243888	A	G	NA	0.865136	NA	NA
Pf3D7_02_v3	244019	T	C	NA	NA	0.184355	NA
Pf3D7_02_v3	245174	T	C	0.040975	0.818462	0.0841303	0.120226
Pf3D7_02_v3	248957	T	A	NA	0.877564	NA	NA
Pf3D7_02_v3	252421	T	C	NA	NA	NA	0.102316
Pf3D7_02_v3	252616	G	A	0.409674	NA	NA	0.70388
Pf3D7_02_v3	252892	A	G	NA	0.896146	NA	NA
Pf3D7_02_v3	254846	C	T	0.141439	NA	NA	NA
Pf3D7_02_v3	258013	G	A	NA	0.857114	NA	NA
Pf3D7_02_v3	258846	T	C	NA	NA	0.811314	NA
Pf3D7_02_v3	262059	C	T	NA	NA	NA	0.636536
Pf3D7_02_v3	263210	T	A	0.196335	NA	NA	NA
Pf3D7_02_v3	269495	A	C	NA	NA	NA	0.982483
Pf3D7_02_v3	271860	G	A	0.651637	0.135449	0.16697	0.436757
Pf3D7_02_v3	272601	G	A	NA	NA	NA	0.356767
Pf3D7_02_v3	273796	C	T	NA	NA	0.08703	NA
Pf3D7_02_v3	273805	C	G	1.5352	NA	1.07858	0.697207
Pf3D7_02_v3	273811	T	C	1.5352	NA	1.07858	0.697207
Pf3D7_02_v3	274377	G	T	NA	NA	0.0753899	NA
Pf3D7_02_v3	274575	A	C	0.0581803	NA	NA	NA
Pf3D7_02_v3	275252	G	T	NA	0.408917	NA	NA
Pf3D7_02_v3	275339	A	G	0.255009	0.349997	0.359159	0.899291
Pf3D7_02_v3	275582	A	T	0.265527	NA	NA	NA
Pf3D7_02_v3	277675	C	T	0.559541	0.263381	0.222831	0.942329
Pf3D7_02_v3	278215	T	G	0.0195217	0.193375	0.220559	0.265667
Pf3D7_02_v3	278236	T	C	0.669617	0.316069	0.816064	0.209895
Pf3D7_02_v3	278285	T	C	2.12724	0.144993	2.18851	0.484225
Pf3D7_02_v3	278297	C	A	NA	0.0401009	0.241936	NA
Pf3D7_02_v3	278302	T	C	NA	NA	NA	0.873332
Pf3D7_02_v3	278306	C	T	0.895992	2.35512	0.561705	0.723416
Pf3D7_02_v3	278324	C	T	0.628639	2.35512	0.27687	0.732342
Pf3D7_02_v3	278650	T	G	0.62295	NA	NA	NA
Pf3D7_02_v3	278862	C	G	0.399426	NA	NA	0.00484095
Pf3D7_02_v3	278864	C	A	0.0282646	0.527629	0.494555	0.414267
Pf3D7_02_v3	279585	T	A	1.2547	NA	1.70085	NA
Pf3D7_02_v3	279807	A	G	0.862298	0.54833	0.778579	0.429007
Pf3D7_02_v3	282070	C	A	0.244519	0.558059	0.159071	0.426847
Pf3D7_02_v3	283210	A	G	0.216058	NA	NA	1.01078
Pf3D7_02_v3	285413	A	T	NA	NA	NA	0.130935
Pf3D7_02_v3	285924	G	A	0.330935	1.36522	0.0464692	0.606014
Pf3D7_02_v3	285968	A	T	0.330935	0.545384	0.0464692	NA
Pf3D7_02_v3	286411	T	C	NA	NA	NA	0.701508
Pf3D7_02_v3	286852	T	A	NA	0.514393	0.0456511	NA
Pf3D7_02_v3	288160	T	C	0.0391061	0.342978	0.521091	0.599873
Pf3D7_02_v3	288167	T	G	NA	NA	NA	0.0158629
Pf3D7_02_v3	289667	A	T	NA	0.36203	NA	NA
Pf3D7_02_v3	290020	T	A	NA	NA	NA	0.242404
Pf3D7_02_v3	290589	T	A	0.552841	0.483011	0.229904	0.223186
Pf3D7_02_v3	290643	T	C	0.0937098	NA	0.666575	0.272571
Pf3D7_02_v3	290666	C	T	0.203913	NA	NA	0.408977
Pf3D7_02_v3	290673	T	A	0.17806	0.907758	0.00582041	0.583785
Pf3D7_02_v3	291057	T	A	0.645599	0.941537	1.13788	0.0767203
Pf3D7_02_v3	291403	G	T	1.17763	0.856453	1.09334	0.0234737
Pf3D7_02_v3	291894	T	A	1.6923	0.220203	0.983593	0.754369
Pf3D7_02_v3	291979	T	G	NA	NA	NA	0.215609
Pf3D7_02_v3	292056	T	A	1.43637	0.126501	1.3158	0.450872
Pf3D7_02_v3	292095	T	C	0.166698	1.94715	0.167166	NA
Pf3D7_02_v3	292183	T	G	0.53623	0.063747	0.293111	0.395991
Pf3D7_02_v3	292382	A	T	1.41033	0.761501	0.269451	0.562012
Pf3D7_02_v3	292400	C	A	NA	NA	0.828351	NA
Pf3D7_02_v3	294544	G	T	NA	1.64145	0.379774	NA
Pf3D7_02_v3	294565	G	A	NA	0.296809	NA	NA
Pf3D7_02_v3	294782	C	T	0.19592	NA	0.558801	0.777766
Pf3D7_02_v3	295150	G	A	0.176208	NA	1.10038	0.119753
Pf3D7_02_v3	295994	C	T	NA	NA	0.673761	NA
Pf3D7_02_v3	297022	T	C	0.572338	NA	0.435191	0.218562
Pf3D7_02_v3	297289	C	G	NA	0.504233	NA	NA
Pf3D7_02_v3	297309	G	A	0.600797	0.204972	0.00405922	0.147648
Pf3D7_02_v3	297633	C	G	NA	NA	1.15929	0.111027
Pf3D7_02_v3	297945	A	C	NA	NA	0.252033	NA
Pf3D7_02_v3	298061	G	A	NA	NA	0.21026	0.284178
Pf3D7_02_v3	298062	T	C	0.875716	NA	0.60984	NA
Pf3D7_02_v3	299053	A	G	NA	NA	0.362947	NA
Pf3D7_02_v3	299375	C	T	0.48981	NA	NA	NA
Pf3D7_02_v3	299429	T	G	0.481212	0.318857	0.217441	0.556895
Pf3D7_02_v3	301540	G	A	0.746206	NA	0.209658	0.764211
Pf3D7_02_v3	304549	T	C	0.65182	NA	0.198889	NA
Pf3D7_02_v3	306156	T	C	0.323908	NA	0.17618	0.119366
Pf3D7_02_v3	306160	G	C	0.323908	NA	0.17618	0.119366
Pf3D7_02_v3	308009	A	G	NA	NA	NA	0.817469
Pf3D7_02_v3	309380	C	G	NA	NA	0.0263806	NA
Pf3D7_02_v3	309386	T	C	0.0658748	0.1222	0.170857	0.0775786
Pf3D7_02_v3	309395	C	T	0.245132	0.0735094	0.027969	0.332913
Pf3D7_02_v3	310019	A	C	NA	2.35164	NA	NA
Pf3D7_02_v3	310031	T	C	NA	2.35164	NA	NA
Pf3D7_02_v3	310215	T	C	0.411412	NA	0.219312	0.237713
Pf3D7_02_v3	310644	A	C	NA	NA	0.198056	NA
Pf3D7_02_v3	310824	C	A	0.715012	NA	0.32189	0.952992
Pf3D7_02_v3	311372	C	T	0.147661	NA	0.0897414	0.143785
Pf3D7_02_v3	311373	C	A	1.04174	NA	0.791488	NA
Pf3D7_02_v3	311390	C	T	0.667571	0.972137	0.249488	0.100375
Pf3D7_02_v3	311475	T	A	0.00556985	1.04289	0.299351	0.0200363
Pf3D7_02_v3	311729	C	T	0.208666	0.0661226	0.0267416	0.602097
Pf3D7_02_v3	311791	G	T	NA	0.140075	NA	NA
Pf3D7_02_v3	312272	C	T	NA	NA	NA	0.874618
Pf3D7_02_v3	312731	C	T	NA	NA	0.122524	NA
Pf3D7_02_v3	312844	G	A	0.737072	2.19598	0.25566	0.373394
Pf3D7_02_v3	312861	T	C	0.034833	1.76613	0.141079	0.53263
Pf3D7_02_v3	314746	G	A	0.413199	0.468693	0.279099	0.52647
Pf3D7_02_v3	315461	A	T	0.622766	NA	0.1615	NA
Pf3D7_02_v3	315938	A	G	NA	NA	NA	0.19933
Pf3D7_02_v3	317527	G	A	0.464752	NA	NA	0.608705
Pf3D7_02_v3	317675	T	A	0.0542778	NA	0.554608	NA
Pf3D7_02_v3	317786	T	A	0.222439	NA	0.0687771	0.472516
Pf3D7_02_v3	318444	C	T	0.208633	0.0227884	0.267723	NA
Pf3D7_02_v3	318508	A	T	0.523312	0.480475	0.0201461	0.198075
Pf3D7_02_v3	318511	G	A	0.523312	0.480475	0.0201461	0.198075
Pf3D7_02_v3	318553	A	G	0.642786	NA	0.429336	1.06541
Pf3D7_02_v3	318608	G	A	NA	0.295337	NA	1.09514
Pf3D7_02_v3	318681	T	C	NA	0.295341	NA	1.15292
Pf3D7_02_v3	318750	C	G	NA	NA	NA	1.35348
Pf3D7_02_v3	318919	A	C	NA	NA	0.120506	NA
Pf3D7_02_v3	319265	A	G	NA	1.97386	NA	NA
Pf3D7_02_v3	319674	G	A	NA	NA	NA	0.666814
Pf3D7_02_v3	320620	T	G	0.861027	0.900116	0.049363	0.42796
Pf3D7_02_v3	320647	G	A	0.838321	1.88194	1.24309	1.0331
Pf3D7_02_v3	320846	G	A	0.449112	2.19253	0.423559	0.0279342
Pf3D7_02_v3	320861	G	A	0.533743	NA	0.317383	0.474706
Pf3D7_02_v3	320921	T	C	0.11405	0.53035	1.24627	0.721773
Pf3D7_02_v3	321102	T	A	0.090154	0.290144	1.61552	0.589072
Pf3D7_02_v3	321144	T	A	0.647008	0.82652	1.06756	0.589072
Pf3D7_02_v3	321214	A	T	0.750326	0.880606	1.23881	0.517337
Pf3D7_02_v3	322398	A	G	0.305479	1.02425	0.823939	0.269854
Pf3D7_02_v3	322430	G	A	NA	NA	NA	0.820082
Pf3D7_02_v3	322746	T	C	0.438663	0.493505	1.30544	0.139701
Pf3D7_02_v3	322804	C	T	NA	NA	NA	0.630711
Pf3D7_02_v3	322845	G	A	0.297309	0.561207	1.35685	0.142148
Pf3D7_02_v3	322863	C	T	0.297309	0.561207	1.35685	0.142148
Pf3D7_02_v3	323022	T	A	0.375139	1.70642	1.35874	NA
Pf3D7_02_v3	324133	G	A	NA	0.903537	0.00777532	0.495936
Pf3D7_02_v3	324381	T	C	NA	NA	0.0640274	0.846952
Pf3D7_02_v3	325200	A	G	0.327923	NA	NA	0.674553
Pf3D7_02_v3	325413	A	G	NA	NA	NA	1.38119
Pf3D7_02_v3	329625	C	T	NA	NA	NA	0.262445
Pf3D7_02_v3	331638	G	T	NA	0.740907	NA	NA
Pf3D7_02_v3	331796	G	T	NA	0.740907	NA	NA
Pf3D7_02_v3	331894	C	A	NA	0.807759	NA	NA
Pf3D7_02_v3	332533	T	A	NA	0.795115	NA	NA
Pf3D7_02_v3	334613	C	G	0.644459	1.8025	0.511732	NA
Pf3D7_02_v3	335198	T	G	0.71787	NA	0.824117	0.833483
Pf3D7_02_v3	337669	T	A	NA	NA	0.164281	0.0812498
Pf3D7_02_v3	339959	C	T	0.254782	0.408474	0.281422	0.457335
Pf3D7_02_v3	340278	C	T	NA	NA	NA	0.208151
Pf3D7_02_v3	346073	T	G	0.526776	0.871211	0.12711	0.260522
Pf3D7_02_v3	346443	C	A	NA	0.882805	NA	NA
Pf3D7_02_v3	346718	T	C	0.487663	0.891782	0.274722	0.815977
Pf3D7_02_v3	347275	G	A	0.206593	1.00072	NA	NA
Pf3D7_02_v3	347321	A	G	NA	1.00074	NA	NA
Pf3D7_02_v3	348817	T	G	NA	NA	0.30408	NA
Pf3D7_02_v3	352635	C	T	0.79404	NA	NA	NA
Pf3D7_02_v3	352868	A	G	NA	NA	NA	0.105946
Pf3D7_02_v3	353202	C	T	NA	NA	0.419587	NA
Pf3D7_02_v3	353726	A	T	0.818195	NA	NA	NA
Pf3D7_02_v3	357925	T	C	NA	NA	0.299869	0.0981744
Pf3D7_02_v3	358078	T	C	0.387415	NA	NA	NA
Pf3D7_02_v3	359970	A	C	NA	NA	NA	0.58327
Pf3D7_02_v3	360734	A	T	0.684321	0.596746	0.0217971	0.789641
Pf3D7_02_v3	364771	C	A	NA	2.16791	NA	NA
Pf3D7_02_v3	366771	G	A	0.283015	0.103199	0.325904	0.260327
Pf3D7_02_v3	367227	A	C	NA	NA	NA	0.424743
Pf3D7_02_v3	367358	A	T	0.40462	NA	0.523893	0.589986
Pf3D7_02_v3	367530	G	A	NA	0.0181746	0.0472452	0.76176
Pf3D7_02_v3	370676	A	G	NA	0.468294	0.46272	NA
Pf3D7_02_v3	371009	C	A	0.540343	1.23083	NA	0.647924
Pf3D7_02_v3	372250	G	A	0.651858	1.29588	0.508592	NA
Pf3D7_02_v3	372420	A	C	0.355844	0.591829	0.950655	0.548426
Pf3D7_02_v3	372540	G	C	1.07093	NA	NA	0.501296
Pf3D7_02_v3	372606	A	G	0.354304	2.55021	0.144802	0.0314329
Pf3D7_02_v3	372738	C	T	0.141673	2.73813	0.243355	0.514155
Pf3D7_02_v3	373459	A	C	1.58372	NA	0.0635066	NA
Pf3D7_02_v3	373683	C	G	NA	0.329015	NA	NA
Pf3D7_02_v3	373697	C	A	0.215154	0.6638	0.215193	0.0746439
Pf3D7_02_v3	373912	C	G	0.63397	0.461143	0.84843	0.314768
Pf3D7_02_v3	373975	C	T	2.98034	0.0110485	0.652898	0.251767
Pf3D7_02_v3	374018	A	C	0.243058	3.19812	0.857181	0.212899
Pf3D7_02_v3	374062	A	T	0.386181	0.0720226	0.226203	0.462723
Pf3D7_02_v3	374197	A	G	0.282258	0.194602	0.710206	0.500832
Pf3D7_02_v3	374350	G	A	NA	0.0268474	NA	0.543173
Pf3D7_02_v3	374366	C	A	NA	2.07227	0.0644824	NA
Pf3D7_02_v3	375496	A	T	0.692431	NA	NA	NA
Pf3D7_02_v3	375837	T	C	NA	NA	NA	0.63536
Pf3D7_02_v3	375922	T	A	0.1442	0.14832	0.621873	0.0393476
Pf3D7_02_v3	378496	A	T	0.631133	NA	NA	NA
Pf3D7_02_v3	378762	A	T	NA	NA	NA	0.618163
Pf3D7_02_v3	379046	C	T	0.204939	0.379879	0.050709	0.0227489
Pf3D7_02_v3	379328	T	A	NA	0.372457	1.08738	NA
Pf3D7_02_v3	379763	T	C	0.216226	0.757327	NA	0.153102
Pf3D7_02_v3	380383	A	G	NA	0.488671	NA	NA
Pf3D7_02_v3	382789	C	T	NA	1.93653	0.0879629	0.698214
Pf3D7_02_v3	387184	A	T	NA	0.720942	NA	NA
Pf3D7_02_v3	388314	T	C	NA	NA	NA	0.276917
Pf3D7_02_v3	388519	G	A	NA	NA	NA	0.177303
Pf3D7_02_v3	389315	C	T	0.473129	0.770624	0.188158	0.735216
Pf3D7_02_v3	390891	T	A	NA	NA	NA	0.990848
Pf3D7_02_v3	392702	C	T	0.272623	NA	NA	NA
Pf3D7_02_v3	393230	C	T	0.0494952	NA	0.0220616	0.885993
Pf3D7_02_v3	395050	T	C	NA	0.835673	NA	NA
Pf3D7_02_v3	398394	G	C	NA	0.832125	NA	NA
Pf3D7_02_v3	399855	T	C	0.93617	NA	NA	0.961859
Pf3D7_02_v3	400954	C	T	NA	NA	NA	1.36852
Pf3D7_02_v3	401892	T	G	0.887689	NA	0.0851613	0.67539
Pf3D7_02_v3	402345	T	A	0.360485	NA	0.268664	0.433735
Pf3D7_02_v3	402697	A	G	0.822546	0.797824	0.583679	0.552215
Pf3D7_02_v3	402752	G	A	0.693602	0.567064	0.152534	0.0008583
Pf3D7_02_v3	402785	A	G	0.0800631	NA	0.399195	0.2753
Pf3D7_02_v3	403232	A	G	NA	NA	NA	0.456682
Pf3D7_02_v3	406728	T	C	0.361134	NA	0.235266	0.246237
Pf3D7_02_v3	410162	A	G	0.316878	1.26892	0.482152	0.663145
Pf3D7_02_v3	414439	G	A	NA	NA	NA	0.830209
Pf3D7_02_v3	414616	C	A	0.843781	1.69023	0.490554	0.348916
Pf3D7_02_v3	414955	A	G	0.123056	0.475759	0.54871	0.167747
Pf3D7_02_v3	415166	G	A	1.30065	0.550503	1.31799	0.611203
Pf3D7_02_v3	415173	G	T	0.972426	NA	0.46435	NA
Pf3D7_02_v3	415659	C	A	NA	NA	0.768982	0.356592
Pf3D7_02_v3	416191	C	T	0.918692	0.640763	0.13084	0.232576
Pf3D7_02_v3	422315	G	A	0.587168	2.12888	0.445491	0.571499
Pf3D7_02_v3	425135	C	A	NA	NA	0.640627	NA
Pf3D7_02_v3	426802	G	A	0.161874	NA	NA	NA
Pf3D7_02_v3	427856	T	C	NA	0.774501	NA	NA
Pf3D7_02_v3	427933	A	T	NA	NA	0.27939	0.44646
Pf3D7_02_v3	429268	T	C	NA	NA	0.342598	NA
Pf3D7_02_v3	430175	G	T	NA	1.25016	0.0875246	0.219768
Pf3D7_02_v3	431715	T	A	0.99656	0.718513	0.276142	0.779288
Pf3D7_02_v3	431718	T	C	0.983628	NA	0.217638	0.684363
Pf3D7_02_v3	434163	C	T	0.000474428	NA	0.348687	0.493645
Pf3D7_02_v3	437954	T	C	0.362071	NA	0.0896091	1.1513
Pf3D7_02_v3	438323	T	C	0.176671	0.0618435	0.334927	0.982359
Pf3D7_02_v3	438672	C	T	NA	0.428604	NA	NA
Pf3D7_02_v3	438700	T	A	0.227441	0.215788	0.979517	1.15052
Pf3D7_02_v3	438899	A	G	0.724458	1.2532	0.0168501	3.39365
Pf3D7_02_v3	444962	T	A	0.507201	NA	0.326244	0.565657
Pf3D7_02_v3	445474	A	C	NA	0.698436	NA	NA
Pf3D7_02_v3	446750	T	A	NA	1.69053	NA	0.36682
Pf3D7_02_v3	450913	T	A	NA	NA	NA	0.128165
Pf3D7_02_v3	452451	A	G	NA	0.734437	NA	NA
Pf3D7_02_v3	454617	A	G	NA	NA	0.651557	NA
Pf3D7_02_v3	455073	C	T	NA	NA	0.290088	NA
Pf3D7_02_v3	456709	G	T	NA	NA	NA	0.822935
Pf3D7_02_v3	462550	T	G	NA	0.699679	NA	NA
Pf3D7_02_v3	463534	C	T	NA	NA	0.613372	NA
Pf3D7_02_v3	465223	T	C	0.2709	0.823945	0.515925	0.696889
Pf3D7_02_v3	465645	A	G	NA	NA	NA	0.0206992
Pf3D7_02_v3	465916	C	T	NA	NA	0.989548	NA
Pf3D7_02_v3	467613	C	T	0.976693	0.300599	0.779831	0.806586
Pf3D7_02_v3	467882	A	G	NA	0.0969782	NA	NA
Pf3D7_02_v3	468251	G	A	0.823273	1.03895	0.423006	0.383486
Pf3D7_02_v3	470013	G	A	0.576431	0.228539	0.538157	0.380788
Pf3D7_02_v3	470259	A	G	1.23152	0.49636	0.377974	0.486795
Pf3D7_02_v3	470260	C	T	0.763603	NA	0.592549	0.258168
Pf3D7_02_v3	470577	A	G	0.153693	1.08353	0.498613	0.0584352
Pf3D7_02_v3	470675	A	G	0.0528784	1.58305	0.759856	0.000193796
Pf3D7_02_v3	471188	T	A	0.0649914	0.684069	0.20436	NA
Pf3D7_02_v3	472093	C	G	0.392027	NA	0.64079	0.770234
Pf3D7_02_v3	472195	T	A	NA	NA	0.731741	NA
Pf3D7_02_v3	472513	G	C	1.18765	0.507063	0.278378	0.265513
Pf3D7_02_v3	473552	A	G	0.697729	NA	0.423283	0.611815
Pf3D7_02_v3	474049	A	T	NA	NA	NA	0.716459
Pf3D7_02_v3	475755	T	C	NA	NA	NA	0.0736995
Pf3D7_02_v3	477266	C	T	NA	NA	0.65491	NA
Pf3D7_02_v3	480862	A	C	0.405334	NA	0.217415	0.708207
Pf3D7_02_v3	480926	G	A	NA	NA	NA	0.617896
Pf3D7_02_v3	480927	A	G	0.0445228	0.375375	0.414693	0.690797
Pf3D7_02_v3	483877	A	T	0.140095	0.146224	0.135595	0.926176
Pf3D7_02_v3	484687	G	A	NA	NA	NA	0.533907
Pf3D7_02_v3	485335	A	G	NA	0.731724	NA	NA
Pf3D7_02_v3	486131	T	G	0.314374	0.692471	0.490594	1.17983
Pf3D7_02_v3	488086	G	A	NA	0.748262	NA	0.957003
Pf3D7_02_v3	489095	A	G	NA	0.700433	NA	NA
Pf3D7_02_v3	489124	G	A	0.930552	NA	0.557243	NA
Pf3D7_02_v3	493242	A	G	NA	0.699163	0.111559	NA
Pf3D7_02_v3	495987	G	A	NA	NA	NA	0.509128
Pf3D7_02_v3	497277	A	C	NA	NA	NA	0.498356
Pf3D7_02_v3	498325	T	A	NA	NA	NA	0.705034
Pf3D7_02_v3	499190	A	C	NA	NA	0.551487	NA
Pf3D7_02_v3	499282	T	G	0.40187	1.14051	0.0740582	0.302216
Pf3D7_02_v3	499412	G	C	0.110276	0.126266	0.286939	0.766757
Pf3D7_02_v3	499661	T	G	NA	NA	NA	0.708808
Pf3D7_02_v3	499889	T	C	0.897978	0.42009	0.199059	NA
Pf3D7_02_v3	500418	T	G	NA	0.397425	NA	0.166869
Pf3D7_02_v3	501415	C	T	0.591211	NA	0.0246178	0.715225
Pf3D7_02_v3	501530	C	T	0.67512	0.383491	0.0678438	0.281774
Pf3D7_02_v3	501635	C	T	NA	NA	NA	0.991592
Pf3D7_02_v3	501972	A	G	0.675523	0.888628	0.909127	0.167108
Pf3D7_02_v3	502395	G	T	NA	NA	NA	1.0403
Pf3D7_02_v3	502408	T	C	NA	0.0617681	NA	NA
Pf3D7_02_v3	502700	C	T	NA	NA	NA	0.0482773
Pf3D7_02_v3	502708	T	A	0.29058	0.353463	0.83218	0.590064
Pf3D7_02_v3	502953	T	A	NA	NA	NA	1.13318
Pf3D7_02_v3	503169	T	C	0.726088	0.394398	1.38792	0.599584
Pf3D7_02_v3	503292	A	T	0.401174	1.46346	1.03353	0.0461371
Pf3D7_02_v3	503316	C	A	0.375975	0.350015	0.523994	0.645623
Pf3D7_02_v3	503877	C	T	0.0241489	1.44139	0.0481775	0.0793858
Pf3D7_02_v3	504020	A	G	NA	0.427226	NA	NA
Pf3D7_02_v3	504282	G	A	NA	0.575233	NA	NA
Pf3D7_02_v3	504300	A	C	0.149697	0.612721	0.1931	0.124496
Pf3D7_02_v3	506635	G	A	0.749285	NA	0.237401	0.864014
Pf3D7_02_v3	508902	A	C	NA	NA	NA	0.665295
Pf3D7_02_v3	509599	T	G	NA	0.323136	NA	NA
Pf3D7_02_v3	510123	A	G	NA	0.615335	NA	NA
Pf3D7_02_v3	510895	T	G	NA	NA	0.0565262	NA
Pf3D7_02_v3	511004	G	A	NA	NA	0.113396	0.797819
Pf3D7_02_v3	512104	T	C	0.315849	1.26744	0.101018	0.25352
Pf3D7_02_v3	515383	G	A	0.130516	0.379893	0.0775662	0.282653
Pf3D7_02_v3	516865	C	T	0.550996	0.421286	0.375974	2.53016
Pf3D7_02_v3	517118	C	A	NA	0.323831	NA	NA
Pf3D7_02_v3	517300	A	C	NA	0.384779	0.443182	NA
Pf3D7_02_v3	517408	C	G	0.412614	0.702738	0.375684	0.532507
Pf3D7_02_v3	518117	A	G	0.215229	0.293378	0.466257	0.276327
Pf3D7_02_v3	518118	A	G	0.215229	0.293378	0.466257	0.276327
Pf3D7_02_v3	518315	C	G	NA	0.297812	NA	0.0596716
Pf3D7_02_v3	519157	G	A	NA	0.299874	NA	NA
Pf3D7_02_v3	519382	A	G	1.04903	NA	NA	NA
Pf3D7_02_v3	519453	G	A	NA	NA	NA	2.38304
Pf3D7_02_v3	519457	C	T	0.229253	0.631647	0.16848	0.183807
Pf3D7_02_v3	520765	C	A	0.283927	0.375508	0.166569	0.594076
Pf3D7_02_v3	520802	G	C	NA	0.0206237	NA	NA
Pf3D7_02_v3	521567	G	A	NA	0.411555	NA	NA
Pf3D7_02_v3	522843	A	G	NA	0.621757	NA	NA
Pf3D7_02_v3	523681	T	C	0.541872	2.92353	0.436696	0.669312
Pf3D7_02_v3	525229	C	A	0.288714	NA	NA	0.592829
Pf3D7_02_v3	525547	C	T	0.703554	3.07973	0.509591	NA
Pf3D7_02_v3	526408	C	T	0.421405	NA	NA	0.618752
Pf3D7_02_v3	527221	A	T	0.537449	NA	NA	NA
Pf3D7_02_v3	529198	C	T	0.984432	NA	NA	NA
Pf3D7_02_v3	529709	T	A	0.0645904	1.53377	0.225347	0.0762103
Pf3D7_02_v3	530005	G	T	NA	NA	0.0632807	1.09614
Pf3D7_02_v3	531270	A	G	NA	NA	0.025556	NA
Pf3D7_02_v3	531508	G	A	NA	NA	0.11311	NA
Pf3D7_02_v3	532336	T	A	NA	NA	NA	0.548002
Pf3D7_02_v3	543751	A	G	0.0124604	0.254501	0.981836	0.56952
Pf3D7_02_v3	544792	A	C	NA	0.678039	NA	NA
Pf3D7_02_v3	546511	G	T	0.0984083	0.70404	0.829897	0.655854
Pf3D7_02_v3	547145	G	T	NA	NA	NA	0.157556
Pf3D7_02_v3	549049	C	T	0.0912856	1.72632	0.611573	0.61025
Pf3D7_02_v3	549203	C	T	NA	0.445704	NA	NA
Pf3D7_02_v3	550704	C	T	0.361148	0.0861584	0.606489	0.540445
Pf3D7_02_v3	550748	T	C	2.94737	NA	0.250538	NA
Pf3D7_02_v3	551816	A	G	0.431678	0.79029	0.260944	0.655814
Pf3D7_02_v3	551941	G	A	0.189156	0.386619	NA	NA
Pf3D7_02_v3	553416	G	A	NA	4.91358	NA	NA
Pf3D7_02_v3	554110	G	A	0.119137	5.00497	0.111876	0.683869
Pf3D7_02_v3	555860	G	A	NA	0.0541542	NA	0.846978
Pf3D7_02_v3	556371	T	C	0.951829	NA	0.605421	NA
Pf3D7_02_v3	556895	G	A	NA	NA	NA	0.629734
Pf3D7_02_v3	557732	A	G	0.627419	NA	0.831363	0.113229
Pf3D7_02_v3	557816	C	T	3.49476	NA	NA	NA
Pf3D7_02_v3	558953	A	G	0.553397	0.336146	0.0466698	0.529973
Pf3D7_02_v3	559329	T	G	0.443279	NA	0.961206	2.08253
Pf3D7_02_v3	560046	T	C	NA	NA	0.540478	0.513565
Pf3D7_02_v3	560236	T	A	NA	NA	NA	0.513565
Pf3D7_02_v3	568724	A	T	NA	NA	0.209166	1.00696
Pf3D7_02_v3	569138	A	G	NA	NA	0.300733	0.714733
Pf3D7_02_v3	572549	G	A	NA	1.67012	NA	NA
Pf3D7_02_v3	578884	G	A	0.0243349	NA	0.852822	0.372462
Pf3D7_02_v3	579813	C	T	1.79699	3.93494	0.180078	0.753307
Pf3D7_02_v3	582202	A	G	0.756053	NA	0.599494	0.111909
Pf3D7_02_v3	582797	A	C	1.45014	NA	NA	NA
Pf3D7_02_v3	582922	A	T	0.409125	0.0454314	0.348033	0.607516
Pf3D7_02_v3	582926	G	A	NA	6.04524	NA	NA
Pf3D7_02_v3	582928	A	T	NA	0.888816	0.254842	1.01512
Pf3D7_02_v3	583192	C	T	2.97545	5.7659	1.20772	0.264953
Pf3D7_02_v3	588767	G	A	NA	NA	NA	0.562194
Pf3D7_02_v3	590173	A	G	NA	NA	NA	0.701845
Pf3D7_02_v3	592086	T	A	NA	NA	NA	1.58219
Pf3D7_02_v3	592469	G	C	NA	NA	0.0708159	0.0233713
Pf3D7_02_v3	600708	G	T	NA	NA	NA	0.283288
Pf3D7_02_v3	601690	C	T	NA	0.944288	NA	NA
Pf3D7_02_v3	605425	A	T	0.834572	1.01718	0.383799	NA
Pf3D7_02_v3	608790	A	G	NA	1.47344	0.492935	0.470412
Pf3D7_02_v3	610445	C	T	NA	NA	0.584359	NA
Pf3D7_02_v3	611105	G	A	NA	NA	0.266692	NA
Pf3D7_02_v3	613111	A	C	1.34338	NA	0.0542964	0.70534
Pf3D7_02_v3	613287	A	G	NA	0.731961	NA	NA
Pf3D7_02_v3	614624	C	T	0.0662118	1.09959	0.105104	0.261659
Pf3D7_02_v3	614630	G	T	NA	NA	NA	2.24342
Pf3D7_02_v3	617457	A	G	0.0870312	5.67605	0.379398	NA
Pf3D7_02_v3	617482	C	T	0.117286	0.109864	1.06702	0.555434
Pf3D7_02_v3	617743	A	T	0.16865	1.52663	0.191909	0.428591
Pf3D7_02_v3	617782	C	T	NA	1.93524	NA	NA
Pf3D7_02_v3	618400	T	A	0.753315	1.52684	0.113244	1.08129
Pf3D7_02_v3	619131	A	G	0.227057	1.15168	0.577607	0.363102
Pf3D7_02_v3	621623	A	C	3.05555	NA	NA	NA
Pf3D7_02_v3	621756	A	T	0.636137	0.0853566	0.00192731	0.752249
Pf3D7_02_v3	623146	T	C	0.523683	0.0869095	0.0687328	0.722177
Pf3D7_02_v3	623169	A	G	NA	0.437084	NA	NA
Pf3D7_02_v3	625254	A	T	0.0346184	NA	NA	NA
Pf3D7_02_v3	628431	A	G	0.40551	NA	NA	1.66065
Pf3D7_02_v3	629066	T	C	0.490778	0.503324	0.00847491	0.627968
Pf3D7_02_v3	629375	C	G	0.16286	1.18712	0.297699	0.0520014
Pf3D7_02_v3	629996	C	A	3.57457	NA	1.23697	NA
Pf3D7_02_v3	630135	C	T	3.57457	NA	1.23697	NA
Pf3D7_02_v3	630150	T	C	0.29688	0.620718	0.376309	0.219105
Pf3D7_02_v3	630290	A	T	0.29688	0.620718	0.376309	0.240809
Pf3D7_02_v3	630420	T	C	0.461537	1.27624	0.769548	0.30264
Pf3D7_02_v3	630545	C	T	0.248956	1.27624	0.0466833	0.188689
Pf3D7_02_v3	630710	G	A	0.138469	NA	0.298667	0.167533
Pf3D7_02_v3	630726	G	A	0.374309	5.94739	1.22792	0.109166
Pf3D7_02_v3	630737	C	T	1.02729	0.475324	0.650151	0.416012
Pf3D7_02_v3	631092	T	C	0.961366	1.91556	0.339346	0.140008
Pf3D7_02_v3	631190	T	A	0.961366	1.36265	0.0985065	0.140008
Pf3D7_02_v3	632935	T	G	1.29563	NA	NA	0.00623959
Pf3D7_02_v3	633816	C	T	NA	0.518171	NA	NA
Pf3D7_02_v3	638079	A	T	0.772721	0.96714	0.567906	0.0259127
Pf3D7_02_v3	638111	T	A	1.0283	0.359023	0.338026	0.200215
Pf3D7_02_v3	640960	A	T	NA	0.66043	0.960174	NA
Pf3D7_02_v3	641228	A	G	NA	0.696952	NA	NA
Pf3D7_02_v3	641738	A	G	NA	NA	0.716325	NA
Pf3D7_02_v3	644492	C	A	0.414356	NA	NA	NA
Pf3D7_02_v3	646034	G	A	NA	NA	NA	0.10957
Pf3D7_02_v3	646122	A	G	0.739211	2.11925	0.509442	0.222276
Pf3D7_02_v3	646139	A	G	NA	NA	NA	0.107918
Pf3D7_02_v3	648984	C	T	NA	NA	0.902232	0.564354
Pf3D7_02_v3	650443	T	C	NA	NA	0.170225	0.727271
Pf3D7_02_v3	651509	A	G	0.798102	NA	0.360599	0.184998
Pf3D7_02_v3	651788	G	A	NA	0.684953	0.411282	NA
Pf3D7_02_v3	651942	T	A	NA	0.697447	NA	NA
Pf3D7_02_v3	654362	G	A	NA	0.692466	NA	NA
Pf3D7_02_v3	654483	T	G	NA	0.719665	NA	NA
Pf3D7_02_v3	655906	C	T	NA	NA	0.425093	NA
Pf3D7_02_v3	659534	G	A	NA	NA	0.346446	NA
Pf3D7_02_v3	660994	T	C	0.444484	0.00144867	0.0798558	0.932092
Pf3D7_02_v3	661052	A	T	NA	NA	NA	0.474527
Pf3D7_02_v3	663963	C	T	NA	0.636621	NA	NA
Pf3D7_02_v3	665284	G	C	0.732022	NA	0.1676	1.02224
Pf3D7_02_v3	666154	T	A	0.542803	0.0859401	0.572101	0.131563
Pf3D7_02_v3	666391	T	G	0.525965	0.117144	0.256539	0.879883
Pf3D7_02_v3	667174	A	G	0.120078	NA	NA	NA
Pf3D7_02_v3	669406	C	T	NA	NA	NA	0.282627
Pf3D7_02_v3	669494	T	G	0.805153	0.631607	NA	NA
Pf3D7_02_v3	670525	A	T	NA	1.85368	NA	NA
Pf3D7_02_v3	671013	A	T	NA	NA	NA	0.744435
Pf3D7_02_v3	671363	G	C	1.81344	1.45277	NA	NA
Pf3D7_02_v3	671791	A	T	NA	0.706038	NA	NA
Pf3D7_02_v3	671972	A	C	0.0428262	0.817784	0.718096	0.315888
Pf3D7_02_v3	672494	A	G	NA	0.676356	NA	0.105924
Pf3D7_02_v3	672634	A	T	NA	NA	NA	0.0514781
Pf3D7_02_v3	672913	T	C	NA	NA	NA	0.607775
Pf3D7_02_v3	674450	C	T	NA	0.736955	NA	NA
Pf3D7_02_v3	674537	T	A	0.814565	0.760779	NA	NA
Pf3D7_02_v3	675175	T	A	NA	NA	NA	0.544635
Pf3D7_02_v3	675419	A	C	NA	NA	NA	0.609504
Pf3D7_02_v3	677992	T	A	0.0598045	0.173254	0.277096	0.490414
Pf3D7_02_v3	678434	C	A	0.402452	0.358615	0.183083	0.140502
Pf3D7_02_v3	678435	T	C	0.402452	0.358615	0.183083	0.140502
Pf3D7_02_v3	682115	C	T	NA	NA	NA	0.355573
Pf3D7_02_v3	683693	A	T	NA	NA	NA	0.369516
Pf3D7_02_v3	684193	C	T	0.715795	0.769279	NA	NA
Pf3D7_02_v3	684674	A	C	0.735533	NA	NA	NA
Pf3D7_02_v3	685477	G	C	NA	0.727577	NA	NA
Pf3D7_02_v3	687690	A	C	NA	NA	NA	0.0870835
Pf3D7_02_v3	688339	T	C	NA	0.741202	NA	0.506241
Pf3D7_02_v3	689000	A	C	NA	NA	NA	0.946622
Pf3D7_02_v3	690854	A	T	NA	0.646571	NA	0.998888
Pf3D7_02_v3	691318	G	C	NA	NA	NA	0.725466
Pf3D7_02_v3	691777	T	A	NA	0.627799	NA	NA
Pf3D7_02_v3	692758	G	A	NA	NA	0.700042	NA
Pf3D7_02_v3	692770	G	C	0.275234	0.346417	0.260878	0.341992
Pf3D7_02_v3	693767	G	A	0.613578	0.80095	0.803464	0.207467
Pf3D7_02_v3	694307	A	G	0.336242	0.935051	0.000996881	0.268741
Pf3D7_02_v3	696625	T	G	0.26974	NA	NA	NA
Pf3D7_02_v3	698509	G	A	0.21699	0.211424	0.199555	0.0625114
Pf3D7_02_v3	700730	T	A	0.600211	NA	0.588999	0.649835
Pf3D7_02_v3	702777	A	G	0.066985	0.717827	0.194933	NA
Pf3D7_02_v3	703180	A	G	0.864372	0.180269	NA	NA
Pf3D7_02_v3	703541	A	G	0.0829152	1.58195	0.119399	0.0285426
Pf3D7_02_v3	703618	A	G	NA	0.37516	0.268127	NA
Pf3D7_02_v3	703636	C	G	0.16716	0.354152	0.963344	0.101727
Pf3D7_02_v3	705756	T	C	NA	1.43292	NA	NA
Pf3D7_02_v3	705904	G	C	0.782462	0.0337081	0.233727	0.761857
Pf3D7_02_v3	706230	T	A	NA	0.718619	NA	NA
Pf3D7_02_v3	714480	T	C	0.593993	0.831183	0.204559	0.824055
Pf3D7_02_v3	715293	C	G	0.993668	1.37504	0.0037249	0.455391
Pf3D7_02_v3	715472	A	G	NA	NA	0.705358	NA
Pf3D7_02_v3	720248	C	T	0.565644	1.39585	NA	2.28771
Pf3D7_02_v3	721648	T	C	NA	NA	NA	0.271349
Pf3D7_02_v3	723984	G	A	0.446165	0.758072	0.0216313	2.25217
Pf3D7_02_v3	725642	C	T	NA	NA	0.277799	NA
Pf3D7_02_v3	725830	C	T	NA	NA	NA	0.919947
Pf3D7_02_v3	726358	T	C	1.28034	NA	NA	NA
Pf3D7_02_v3	726463	T	C	NA	0.73316	NA	NA
Pf3D7_02_v3	731152	T	C	1.41472	1.23376	NA	NA
Pf3D7_02_v3	731503	T	C	NA	NA	0.281514	NA
Pf3D7_02_v3	735613	C	G	NA	1.81614	0.245886	NA
Pf3D7_02_v3	736145	T	C	0.0456625	NA	0.619642	1.83794
Pf3D7_02_v3	737006	C	T	NA	0.614873	0.390445	NA
Pf3D7_02_v3	737022	A	T	0.249191	0.758986	0.74773	0.00770915
Pf3D7_02_v3	737085	T	G	0.112722	1.70058	0.903991	0.619096
Pf3D7_02_v3	737358	T	A	0.365774	NA	NA	NA
Pf3D7_02_v3	737508	A	T	NA	NA	NA	0.283307
Pf3D7_02_v3	737739	A	T	NA	NA	NA	2.16208
Pf3D7_02_v3	738175	T	G	NA	0.78989	NA	NA
Pf3D7_02_v3	741206	G	T	NA	NA	0.285079	NA
Pf3D7_02_v3	742283	G	A	NA	0.79039	NA	NA
Pf3D7_02_v3	743607	C	T	NA	NA	NA	0.142404
Pf3D7_02_v3	746694	T	C	0.133959	0.0775365	0.603323	0.518902
Pf3D7_02_v3	746864	A	G	NA	NA	0.23592	NA
Pf3D7_02_v3	749800	T	G	NA	0.0281159	0.365508	0.440539
Pf3D7_02_v3	759265	A	T	0.747258	2.31662	0.0737878	0.734013
Pf3D7_02_v3	759741	C	T	NA	NA	NA	0.344904
Pf3D7_02_v3	760728	G	A	0.620969	1.84233	0.18673	0.23723
Pf3D7_02_v3	761081	T	A	2.67798	NA	0.428863	0.924856
Pf3D7_02_v3	761116	T	C	NA	NA	NA	0.42788
Pf3D7_02_v3	761721	G	A	NA	NA	NA	0.124399
Pf3D7_02_v3	762106	A	C	NA	3.03678	0.336466	0.824407
Pf3D7_02_v3	763946	C	T	NA	1.73552	NA	NA
Pf3D7_02_v3	764384	C	T	NA	NA	NA	0.139174
Pf3D7_02_v3	764691	G	A	NA	1.74243	NA	NA
Pf3D7_02_v3	766632	A	T	1.03626	0.149865	0.469886	0.17409
Pf3D7_02_v3	767199	C	A	NA	0.953543	NA	NA
Pf3D7_02_v3	767307	T	G	NA	NA	NA	0.208612
Pf3D7_02_v3	768674	A	T	0.600949	0.994	0.151227	0.754216
Pf3D7_02_v3	770971	C	T	NA	NA	NA	0.489578
Pf3D7_02_v3	771011	G	A	NA	NA	0.466192	1.12377
Pf3D7_02_v3	773037	T	G	NA	NA	NA	0.0843915
Pf3D7_02_v3	773338	C	T	NA	0.785641	NA	NA
Pf3D7_02_v3	773623	A	G	NA	NA	NA	0.474036
Pf3D7_02_v3	774503	G	A	1.16666	NA	NA	2.38226
Pf3D7_02_v3	774513	G	A	NA	NA	NA	0.505534
Pf3D7_02_v3	774589	T	C	NA	1.1199	NA	NA
Pf3D7_02_v3	774891	A	G	1.15154	0.685214	0.0158041	3.41064
Pf3D7_02_v3	776037	T	A	NA	0.806183	NA	NA
Pf3D7_02_v3	779087	C	T	NA	NA	0.207453	NA
Pf3D7_02_v3	779385	A	T	NA	NA	0.050457	NA
Pf3D7_02_v3	779616	C	G	NA	NA	NA	0.000130063
Pf3D7_02_v3	779750	C	T	NA	NA	NA	0.634795
Pf3D7_02_v3	781107	A	C	NA	NA	NA	0.52627
Pf3D7_02_v3	781661	T	C	NA	0.573696	NA	NA
Pf3D7_02_v3	782479	C	A	NA	0.55144	NA	NA
Pf3D7_02_v3	784341	G	T	NA	0.406452	NA	NA
Pf3D7_02_v3	784369	A	G	0.422332	1.4399	NA	NA
Pf3D7_02_v3	784379	G	T	NA	NA	0.174684	0.986477
Pf3D7_02_v3	784783	A	T	NA	0.268063	NA	NA
Pf3D7_02_v3	784786	T	C	0.602209	0.907747	0.811009	0.700329
Pf3D7_02_v3	784814	A	T	NA	NA	NA	0.0350177
Pf3D7_02_v3	785951	A	G	0.309664	0.076319	0.22028	2.66393
Pf3D7_02_v3	786129	C	T	0.426565	NA	0.376402	0.63401
Pf3D7_02_v3	787242	C	T	NA	0.437246	0.379913	NA
Pf3D7_02_v3	787407	T	G	NA	NA	0.0322062	NA
Pf3D7_02_v3	787412	T	C	0.42789	NA	NA	0.534952
Pf3D7_02_v3	787426	C	T	0.730122	NA	NA	NA
Pf3D7_02_v3	787901	C	T	NA	NA	NA	1.14782
Pf3D7_02_v3	788351	A	G	0.400874	0.433416	0.260722	0.999858
Pf3D7_02_v3	788973	T	A	NA	NA	0.0482175	NA
Pf3D7_02_v3	789620	A	G	NA	1.42821	0.0160227	0.35999
Pf3D7_02_v3	790055	T	G	NA	NA	0.268426	1.0806
Pf3D7_02_v3	790094	C	T	0.556088	NA	0.637929	0.739368
Pf3D7_02_v3	790106	T	A	0.556088	NA	0.637929	0.73848
Pf3D7_02_v3	791031	C	G	NA	NA	NA	0.839038
Pf3D7_02_v3	791041	C	G	0.357693	NA	NA	0.0240347
Pf3D7_02_v3	792272	A	G	0.079284	0.238957	0.399568	0.56552
Pf3D7_02_v3	792976	A	T	0.0423016	NA	0.462283	0.224759
Pf3D7_02_v3	793215	C	T	0.0476439	NA	0.405292	0.0863283
Pf3D7_02_v3	794225	C	T	0.0506605	NA	0.309069	0.0431302
Pf3D7_02_v3	796076	C	G	0.403942	NA	0.355726	NA
Pf3D7_02_v3	797146	A	T	0.615122	NA	0.61533	0.449297
Pf3D7_02_v3	798866	A	G	0.505309	NA	0.233646	0.368522
Pf3D7_02_v3	798907	C	T	0.505309	0.379554	0.0108509	0.368522
Pf3D7_02_v3	799043	G	A	0.0809802	0.634598	0.294764	0.323098
Pf3D7_02_v3	799053	G	A	0.869341	0.436482	1.56909	0.242314
Pf3D7_02_v3	799420	T	C	0.407541	NA	NA	NA
Pf3D7_02_v3	801249	C	T	NA	0.437613	NA	NA
Pf3D7_02_v3	802247	A	T	0.307238	NA	NA	NA
Pf3D7_02_v3	805001	T	C	0.0558281	0.323625	0.238753	0.398274
Pf3D7_02_v3	805840	C	T	0.440728	1.75373	0.280605	0.464537
Pf3D7_02_v3	805888	G	A	0.469927	0.398305	0.590142	0.649614
Pf3D7_02_v3	805983	A	G	0.321833	0.162418	0.716062	0.00781727
Pf3D7_02_v3	805999	T	C	NA	NA	NA	0.0627712
Pf3D7_02_v3	807045	A	T	0.359496	NA	0.387833	0.611936
Pf3D7_02_v3	807173	A	T	NA	0.572166	NA	NA
Pf3D7_02_v3	807412	C	A	NA	0.62429	0.110709	NA
Pf3D7_02_v3	808227	C	T	NA	NA	NA	0.0544544
Pf3D7_02_v3	813477	A	C	0.398047	NA	0.00691046	0.000607771
Pf3D7_02_v3	813908	C	T	0.281941	NA	NA	NA
Pf3D7_02_v3	813953	T	A	NA	0.674791	NA	NA
Pf3D7_02_v3	816103	T	G	0.0387245	0.0245411	0.315452	0.391717
Pf3D7_02_v3	816577	G	A	0.0224626	NA	0.986208	0.146221
Pf3D7_02_v3	817456	C	T	NA	NA	NA	0.797313
Pf3D7_02_v3	818136	C	G	0.547961	NA	0.956924	0.0425058
Pf3D7_02_v3	821112	A	C	0.794157	NA	NA	NA
Pf3D7_02_v3	822404	A	C	NA	0.785042	NA	NA
Pf3D7_02_v3	822769	A	C	NA	NA	0.169495	NA
Pf3D7_02_v3	822823	A	G	NA	NA	NA	0.615788
Pf3D7_02_v3	822833	G	A	NA	NA	NA	0.615788
Pf3D7_02_v3	824546	T	G	NA	0.820587	NA	NA
Pf3D7_02_v3	826638	T	A	0.31179	NA	NA	2.08993
Pf3D7_02_v3	827035	C	T	NA	NA	NA	0.736304
Pf3D7_02_v3	827040	A	G	0.428832	NA	NA	NA
Pf3D7_02_v3	827632	A	T	NA	NA	0.832617	NA
Pf3D7_02_v3	828325	A	G	0.32424	NA	0.401778	NA
Pf3D7_02_v3	828675	A	G	NA	NA	3.64084	1.07292
Pf3D7_02_v3	829208	A	T	NA	0.131984	NA	NA
Pf3D7_02_v3	829338	G	A	NA	NA	3.27464	1.22832
Pf3D7_02_v3	829597	A	G	NA	0.00552977	NA	NA
Pf3D7_02_v3	829816	C	G	0.186021	NA	NA	NA
Pf3D7_02_v3	829881	G	A	0.168911	NA	1.8132	0.12241
Pf3D7_02_v3	829894	C	T	0.593166	NA	2.757	1.21009
Pf3D7_02_v3	831945	C	T	NA	NA	3.29852	NA
Pf3D7_02_v3	832909	C	T	NA	0.609173	2.2659	0.620107
Pf3D7_02_v3	833504	T	A	0.968783	NA	2.03583	1.05072
Pf3D7_02_v3	834211	G	A	NA	NA	1.56957	0.0586798
Pf3D7_02_v3	834216	A	T	NA	0.660138	1.56957	0.0586798
Pf3D7_02_v3	834457	A	G	0.807073	NA	2.04898	NA
Pf3D7_02_v3	834663	T	A	1.02846	0.360824	0.69887	0.0448574
Pf3D7_02_v3	835423	G	A	NA	NA	NA	1.5517
Pf3D7_02_v3	835977	A	T	0.0181243	NA	0.830074	NA
Pf3D7_02_v3	836358	G	A	0.294266	0.222102	0.0943454	0.162587
Pf3D7_02_v3	837378	T	C	0.546851	1.42602	0.159243	NA
Pf3D7_02_v3	838623	C	A	0.502002	NA	NA	0.586508
Pf3D7_02_v3	838730	C	G	NA	NA	NA	0.581475
Pf3D7_02_v3	838861	T	G	0.0334413	NA	NA	NA
Pf3D7_02_v3	838864	T	A	NA	0.0478566	NA	NA
Pf3D7_02_v3	838983	T	C	NA	0.0777803	NA	NA
Pf3D7_02_v3	839142	T	A	0.0993167	0.0278996	0.145309	0.443891
Pf3D7_02_v3	839178	C	T	0.968055	0.450083	0.559719	0.338714
Pf3D7_02_v3	839251	G	A	1.21961	0.454788	1.46275	0.590405
Pf3D7_02_v3	839364	A	T	0.266518	0.584454	0.62751	0.347507
Pf3D7_02_v3	839367	A	T	0.266518	0.584454	0.62751	0.347507
Pf3D7_02_v3	839370	G	A	0.266518	0.584454	0.62751	0.347507
Pf3D7_02_v3	839377	C	T	0.397636	0.584454	0.62751	0.347507
Pf3D7_02_v3	839447	A	G	NA	NA	NA	0.00817353
Pf3D7_02_v3	839620	T	C	0.152886	0.499497	0.203941	0.335532
Pf3D7_02_v3	839685	A	T	0.199606	1.80659	0.379752	0.587033
Pf3D7_02_v3	840040	C	A	0.0843849	0.0714963	0.540166	0.306458
Pf3D7_02_v3	840294	T	C	0.400531	1.67102	0.534153	0.144129
Pf3D7_02_v3	840572	C	T	0.138936	0.208817	0.0252065	0.0614322
Pf3D7_02_v3	840716	G	C	0.449234	NA	0.458361	0.157523
Pf3D7_02_v3	840984	G	A	0.443057	NA	0.364901	0.236767
Pf3D7_02_v3	841002	T	C	NA	NA	NA	0.127505
Pf3D7_02_v3	841017	C	A	0.291745	NA	0.364901	0.196055
Pf3D7_02_v3	841296	C	T	0.876878	0.632605	0.174063	0.030453
Pf3D7_02_v3	841513	A	G	0.386957	0.583326	0.589536	NA
Pf3D7_02_v3	841515	G	A	0.386957	0.583326	0.589536	NA
Pf3D7_02_v3	841563	A	G	0.511956	0.583326	NA	NA
Pf3D7_02_v3	841597	C	T	0.259267	0.583326	NA	NA
Pf3D7_02_v3	841609	A	G	0.259267	0.583326	NA	NA
Pf3D7_02_v3	841665	T	C	0.330983	0.606523	NA	NA
Pf3D7_02_v3	841722	A	G	0.854209	NA	NA	NA
Pf3D7_02_v3	841795	T	G	1.11704	1.71559	1.0932	0.778092
Pf3D7_02_v3	841800	A	G	1.11704	1.71559	1.0932	0.778092
Pf3D7_02_v3	841819	C	T	0.00067581	0.102126	0.579588	0.0456012
Pf3D7_02_v3	842014	A	T	NA	0.498872	NA	0.967519
Pf3D7_02_v3	842188	A	G	NA	NA	1.27977	NA
Pf3D7_02_v3	842589	A	G	0.852288	NA	0.811806	NA
Pf3D7_02_v3	842643	G	A	1.01114	0.631519	NA	NA
Pf3D7_02_v3	842691	C	T	1.0396	0.843817	1.3669	0.298619
Pf3D7_02_v3	842699	A	G	1.32941	0.408086	NA	NA
Pf3D7_02_v3	842805	C	T	0.0850609	0.303722	0.856699	0.380519
Pf3D7_02_v3	842893	G	A	0.618174	0.38674	1.17056	NA
Pf3D7_02_v3	843078	T	A	0.704457	0.344023	NA	0.0790632
Pf3D7_02_v3	843096	C	T	0.352186	0.214557	0.312129	0.178175
Pf3D7_02_v3	843180	A	C	NA	0.410703	1.0254	0.887781
Pf3D7_02_v3	843185	G	A	NA	0.410703	1.0254	0.887781
Pf3D7_02_v3	843192	G	A	0.691085	0.0549966	0.913525	0.140516
Pf3D7_02_v3	843204	A	C	1.01777	0.7393	0.90643	0.263461
Pf3D7_02_v3	843250	C	T	0.907426	1.33267	NA	0.713056
Pf3D7_02_v3	843923	G	A	1.00738	0.812941	0.159041	0.660957
Pf3D7_02_v3	843959	G	C	1.01772	0.812941	0.450769	0.967405
Pf3D7_02_v3	844088	C	A	0.484309	1.55546	0.680699	0.646819
Pf3D7_02_v3	844093	T	C	NA	0.308425	NA	NA
Pf3D7_02_v3	844503	G	T	NA	NA	NA	0.198526
Pf3D7_02_v3	844517	G	C	NA	NA	1.21295	NA
Pf3D7_02_v3	844577	C	G	0.865171	0.845308	1.74243	0.699074
Pf3D7_02_v3	844891	T	A	0.428041	0.205906	NA	0.984281
Pf3D7_02_v3	844919	A	G	0.0943858	0.252787	0.932737	0.459886
Pf3D7_02_v3	845185	A	G	0.499664	NA	NA	NA
Pf3D7_02_v3	845205	A	T	0.403633	NA	0.149566	1.04418
Pf3D7_02_v3	845214	A	G	0.565282	NA	0.577815	0.915984
Pf3D7_02_v3	845305	A	T	0.48218	NA	NA	0.389334
Pf3D7_02_v3	845433	A	G	0.252307	NA	1.34429	0.436105
Pf3D7_02_v3	845448	T	C	NA	NA	0.296469	1.09565
Pf3D7_02_v3	845624	A	T	0.089337	0.503334	0.220781	0.535337
Pf3D7_02_v3	845672	A	T	0.664453	1.37302	1.27935	0.791478
Pf3D7_02_v3	845673	T	C	0.0903521	0.436645	0.298583	0.638268
Pf3D7_02_v3	845706	T	A	1.99463	NA	NA	0.0881797
Pf3D7_02_v3	845721	T	A	1.69445	0.194381	NA	0.0881797
Pf3D7_02_v3	845842	A	C	0.828435	NA	1.67929	0.504342
Pf3D7_02_v3	845882	A	T	1.07437	0.420744	0.7692	0.169445
Pf3D7_02_v3	845955	T	A	0.285995	0.15248	0.612577	0.294295
Pf3D7_02_v3	845983	C	T	0.612304	0.371465	1.81585	0.623475
Pf3D7_02_v3	846247	T	A	0.721398	NA	0.564585	0.214552
Pf3D7_02_v3	846293	T	C	0.721398	NA	0.758461	0.113596
Pf3D7_02_v3	846394	C	T	0.830667	NA	0.323361	0.0873593
Pf3D7_02_v3	846413	C	T	0.478437	NA	0.498126	0.355065
Pf3D7_02_v3	846448	A	G	NA	NA	NA	0.339132
Pf3D7_02_v3	846509	A	T	0.140384	NA	0.826685	0.319087
Pf3D7_02_v3	846636	G	T	0.279061	NA	0.938582	0.202347
Pf3D7_02_v3	846655	T	A	0.278647	NA	0.0745772	0.130033
Pf3D7_02_v3	846765	C	T	0.280537	NA	0.12129	0.237981
Pf3D7_02_v3	846782	A	G	0.0968243	0.00541539	0.389853	0.0855207
Pf3D7_02_v3	846791	T	A	0.0968243	0.00541539	0.389853	0.0855207
Pf3D7_02_v3	846798	G	A	0.0968243	0.00541539	0.389853	0.0855207
Pf3D7_02_v3	846823	T	G	0.0226358	0.0374665	0.205666	0.116456
Pf3D7_02_v3	846956	C	T	0.383629	NA	0.892331	0.0511575
Pf3D7_02_v3	847254	A	G	0.112285	NA	0.0451679	0.47622
Pf3D7_02_v3	847339	A	C	0.314562	NA	0.188666	0.182846
Pf3D7_02_v3	847363	A	T	1.02686	NA	NA	0.726068
Pf3D7_02_v3	847555	T	A	0.13035	NA	NA	0.0261042
Pf3D7_02_v3	848047	A	T	0.0153821	0.0115594	NA	0.158003
Pf3D7_02_v3	848060	T	G	0.989203	1.16714	0.512284	0.60585
Pf3D7_02_v3	848108	T	A	1.71013	NA	NA	NA
Pf3D7_02_v3	848125	C	G	0.582556	0.609312	0.0874212	0.421105
Pf3D7_02_v3	848202	A	G	0.238945	NA	0.0149842	0.658801
Pf3D7_02_v3	848212	A	T	0.238945	0.217937	0.0149842	0.658801
Pf3D7_02_v3	848213	T	A	0.238945	0.217937	0.0149842	0.658801
Pf3D7_02_v3	848224	A	G	0.238945	0.217937	0.0149842	0.658801
Pf3D7_02_v3	848241	G	A	0.238945	NA	0.292905	0.658801
Pf3D7_02_v3	848452	A	T	NA	1.52004	NA	NA
Pf3D7_02_v3	848466	T	C	NA	1.52004	NA	NA
Pf3D7_02_v3	848538	T	G	0.57411	0.913865	NA	0.63905
Pf3D7_02_v3	848573	C	A	0.833064	0.913865	NA	0.839035
Pf3D7_02_v3	848579	T	C	0.833064	0.913865	NA	0.839035
Pf3D7_02_v3	848604	C	A	0.807163	0.55659	NA	0.839035
Pf3D7_02_v3	848708	T	C	0.925113	1.08033	NA	0.839035
Pf3D7_02_v3	848947	C	T	0.925113	0.122558	NA	0.704636
Pf3D7_02_v3	848964	G	A	0.925113	0.122558	NA	0.704636
Pf3D7_02_v3	848977	T	C	0.925113	0.122558	NA	0.704636
Pf3D7_02_v3	848979	A	C	0.925113	0.122558	NA	0.704636
Pf3D7_02_v3	848988	A	G	0.925113	0.122558	NA	0.60414
Pf3D7_02_v3	848999	T	C	0.43949	0.477052	0.316453	0.0531895
Pf3D7_02_v3	849001	T	C	0.43949	0.477052	0.316453	0.0531895
Pf3D7_02_v3	849098	G	A	1.3892	0.91271	NA	0.904217
Pf3D7_02_v3	849107	A	G	1.3892	0.91271	NA	0.904217
Pf3D7_02_v3	849233	T	C	NA	NA	NA	0.123524
Pf3D7_02_v3	849247	A	C	1.10219	NA	3.32683	1.09548
Pf3D7_02_v3	849392	T	C	1.06245	NA	NA	1.08862
Pf3D7_02_v3	849396	T	C	1.06245	NA	NA	1.08862
Pf3D7_02_v3	849404	C	T	1.63074	NA	NA	NA
Pf3D7_02_v3	849747	A	G	NA	1.13659	3.15208	1.33519
Pf3D7_02_v3	849820	T	C	NA	1.93662	3.15208	1.12067
Pf3D7_02_v3	849825	C	T	NA	1.93662	3.15208	1.12067
Pf3D7_02_v3	849839	A	T	1.8297	1.06555	2.70894	1.12067
Pf3D7_02_v3	849854	A	G	NA	NA	NA	0.371816
Pf3D7_02_v3	849898	C	T	1.69983	1.32194	2.09659	0.965241
Pf3D7_02_v3	850108	T	G	1.23115	NA	1.56849	1.04312
Pf3D7_02_v3	850970	C	T	NA	0.839134	NA	NA
Pf3D7_02_v3	850971	C	T	NA	0.839134	NA	NA
Pf3D7_02_v3	851001	G	A	NA	0.199298	NA	NA
Pf3D7_02_v3	851474	A	G	0.724835	0.858867	1.02076	0.584208
Pf3D7_02_v3	851696	G	C	0.618071	0.890833	0.649442	NA
Pf3D7_02_v3	851708	G	A	0.618071	0.890833	0.649442	NA
Pf3D7_02_v3	852294	A	G	1.31363	1.5047	1.20389	0.887643
Pf3D7_02_v3	852301	T	C	1.30447	1.58029	1.2573	0.887643
Pf3D7_02_v3	852338	C	T	0.923384	NA	1.48193	0.827572
Pf3D7_02_v3	852417	A	T	0.741577	NA	1.48193	0.827572
Pf3D7_02_v3	852435	G	A	1.19678	NA	1.48193	0.827572
Pf3D7_02_v3	852441	A	G	1.34863	NA	1.48193	0.827572
Pf3D7_02_v3	852652	T	C	NA	0.324185	NA	NA
Pf3D7_02_v3	852654	T	G	NA	0.216471	NA	NA
Pf3D7_02_v3	852698	G	C	NA	1.39458	0.813771	NA
Pf3D7_02_v3	852915	A	T	1.19695	NA	1.60174	0.663485
Pf3D7_02_v3	853183	T	A	1.07563	1.02704	1.45868	0.759157
Pf3D7_02_v3	853256	C	T	NA	NA	0.690983	NA
Pf3D7_02_v3	853848	C	A	0.180189	1.2163	0.855581	NA
Pf3D7_02_v3	854001	A	T	0.373731	NA	0.855581	NA
Pf3D7_02_v3	855091	G	A	0.485809	NA	0.609444	0.732522
Pf3D7_02_v3	855467	G	A	1.81586	1.08273	1.78578	1.62433
Pf3D7_02_v3	855562	A	G	1.01579	1.08273	1.72261	1.50718
Pf3D7_02_v3	855632	C	T	0.37367	1.03182	1.23087	NA
Pf3D7_02_v3	855644	C	T	NA	NA	0.163017	NA
Pf3D7_02_v3	855655	T	A	0.723671	0.778779	1.99697	1.13891
Pf3D7_02_v3	855656	T	C	0.723671	0.778779	1.99697	1.13891
Pf3D7_02_v3	855661	G	T	0.998571	0.144038	0.80435	NA
Pf3D7_02_v3	855665	G	C	1.54507	1.11312	2.61139	1.96738
Pf3D7_02_v3	855686	T	G	0.572772	2.09027	2.35503	1.34545
Pf3D7_02_v3	855756	A	T	NA	0.458991	NA	NA
Pf3D7_02_v3	855882	C	A	NA	NA	0.139198	0.825995
Pf3D7_02_v3	855884	C	A	NA	NA	0.139198	0.825995
Pf3D7_02_v3	856043	T	A	NA	NA	0.597997	0.824393
Pf3D7_02_v3	856640	A	G	NA	0.159446	NA	NA
Pf3D7_02_v3	856718	A	G	NA	0.0682119	NA	NA
Pf3D7_02_v3	856818	A	G	NA	NA	0.977528	NA
Pf3D7_02_v3	856939	T	A	0.520786	0.539983	NA	0.837817
Pf3D7_02_v3	857095	A	G	0.408423	0.344527	NA	0.023186
Pf3D7_02_v3	857109	C	T	0.408423	0.344527	NA	NA
Pf3D7_02_v3	857132	A	G	0.247959	0.344527	NA	NA
Pf3D7_02_v3	857823	G	T	NA	0.269456	NA	NA
Pf3D7_02_v3	858001	A	T	0.377259	0.739806	0.362606	0.719612
Pf3D7_02_v3	858429	T	C	1.08741	NA	0.0299666	NA
Pf3D7_02_v3	858451	T	C	1.40454	1.24888	0.205167	NA
Pf3D7_02_v3	858456	T	G	1.40454	1.24888	0.205167	NA
Pf3D7_02_v3	858464	A	T	1.40454	1.24888	0.205167	NA
Pf3D7_02_v3	858493	C	T	1.18337	1.21387	0.223142	NA
Pf3D7_02_v3	858626	T	A	NA	NA	NA	0.604753
Pf3D7_02_v3	858630	C	T	NA	NA	NA	0.604753
Pf3D7_02_v3	858652	G	A	NA	NA	NA	0.811938
Pf3D7_02_v3	858654	T	A	NA	NA	NA	0.811938
Pf3D7_02_v3	858659	G	T	NA	NA	NA	0.811938
Pf3D7_02_v3	858668	G	A	NA	NA	NA	0.811938
Pf3D7_02_v3	859177	A	G	NA	NA	0.268424	NA
Pf3D7_02_v3	859206	T	C	NA	NA	0.183745	0.407331
Pf3D7_03_v3	81202	T	A	NA	NA	NA	0.608739
Pf3D7_03_v3	81209	C	A	NA	NA	NA	0.608739
Pf3D7_03_v3	81492	T	A	0.337864	NA	NA	0.0162186
Pf3D7_03_v3	82459	C	A	NA	NA	NA	0.472726
Pf3D7_03_v3	84511	G	A	0.537669	NA	NA	0.37301
Pf3D7_03_v3	84846	A	T	NA	NA	NA	0.895821
Pf3D7_03_v3	85640	C	T	1.11493	NA	NA	NA
Pf3D7_03_v3	85825	A	G	0.56852	0.99714	0.391171	0.077027
Pf3D7_03_v3	85867	T	G	0.365874	0.115739	0.394923	0.230924
Pf3D7_03_v3	86925	C	A	0.412772	0.273359	0.46403	NA
Pf3D7_03_v3	87859	T	C	NA	NA	0.413986	NA
Pf3D7_03_v3	89218	T	G	NA	NA	0.0899883	NA
Pf3D7_03_v3	89401	A	T	NA	0.121326	0.393467	0.403915
Pf3D7_03_v3	91009	T	C	NA	0.384233	NA	NA
Pf3D7_03_v3	91158	G	A	NA	0.355855	0.491491	NA
Pf3D7_03_v3	91498	A	G	NA	NA	NA	0.85049
Pf3D7_03_v3	91777	G	C	NA	NA	NA	0.677578
Pf3D7_03_v3	91991	T	A	NA	0.322658	NA	NA
Pf3D7_03_v3	92152	C	A	NA	NA	0.0921346	NA
Pf3D7_03_v3	92180	T	C	0.773107	NA	NA	0.842509
Pf3D7_03_v3	92397	C	T	0.651412	0.482896	0.376179	0.368161
Pf3D7_03_v3	92421	T	A	0.118895	1.38828	0.438738	0.237887
Pf3D7_03_v3	96476	C	T	1.40934	1.30686	0.728057	0.835086
Pf3D7_03_v3	96841	A	C	NA	NA	NA	0.485032
Pf3D7_03_v3	98969	A	G	NA	0.749138	NA	0.793593
Pf3D7_03_v3	99384	G	T	0.746906	NA	NA	0.686811
Pf3D7_03_v3	99852	T	A	NA	0.796792	NA	NA
Pf3D7_03_v3	99930	T	A	NA	NA	NA	0.63853
Pf3D7_03_v3	100997	T	C	0.847155	0.698233	NA	NA
Pf3D7_03_v3	103410	T	A	NA	0.334017	0.574104	0.866261
Pf3D7_03_v3	104000	A	T	NA	0.225825	NA	NA
Pf3D7_03_v3	104810	A	G	0.6605	1.55953	0.521031	NA
Pf3D7_03_v3	105009	G	A	NA	NA	NA	0.869796
Pf3D7_03_v3	105022	T	C	NA	NA	NA	0.869796
Pf3D7_03_v3	105102	T	G	NA	NA	0.292169	NA
Pf3D7_03_v3	105171	G	A	0.521013	0.770054	0.524796	NA
Pf3D7_03_v3	105605	C	A	0.571767	NA	0.0922773	0.744464
Pf3D7_03_v3	105873	A	T	0.624976	3.85923	0.502354	0.0154752
Pf3D7_03_v3	105962	T	C	0.536582	0.710117	1.31369	0.448681
Pf3D7_03_v3	106144	A	G	0.483508	0.284927	0.336044	0.0797185
Pf3D7_03_v3	107024	C	T	NA	NA	0.0927395	NA
Pf3D7_03_v3	107485	G	C	NA	NA	0.0408263	NA
Pf3D7_03_v3	108315	G	A	1.38739	0.451598	0.574945	NA
Pf3D7_03_v3	108339	A	T	1.38739	0.404141	0.427451	NA
Pf3D7_03_v3	108536	A	C	0.275674	0.245869	1.89685	0.198831
Pf3D7_03_v3	108570	C	T	0.116284	NA	1.4275	NA
Pf3D7_03_v3	109722	G	A	1.03659	1.0877	2.69837	1.0176
Pf3D7_03_v3	110973	A	G	NA	NA	NA	1.06631
Pf3D7_03_v3	110992	T	A	0.53773	0.66656	1.71931	0.245113
Pf3D7_03_v3	115078	A	G	NA	0.0273218	2.93702	NA
Pf3D7_03_v3	115079	C	T	NA	0.0273218	2.93702	NA
Pf3D7_03_v3	115518	A	G	NA	NA	NA	0.01334
Pf3D7_03_v3	115739	G	A	0.38335	0.950906	NA	0.484947
Pf3D7_03_v3	116208	T	C	0.971737	NA	1.7307	1.11441
Pf3D7_03_v3	117471	C	A	NA	0.925098	0.344867	NA
Pf3D7_03_v3	117730	A	T	1.05789	0.486998	1.24211	NA
Pf3D7_03_v3	117765	C	A	0.958307	NA	NA	0.747683
Pf3D7_03_v3	118067	A	C	0.893725	0.289798	1.33017	1.53965
Pf3D7_03_v3	118128	T	G	NA	NA	0.0352923	NA
Pf3D7_03_v3	118650	A	G	0.586852	NA	0.467555	1.80933
Pf3D7_03_v3	118818	T	C	NA	NA	0.326332	NA
Pf3D7_03_v3	118826	A	C	NA	NA	0.326332	NA
Pf3D7_03_v3	118867	A	T	NA	NA	0.326332	NA
Pf3D7_03_v3	118942	C	T	0.589761	0.429451	0.738805	0.726389
Pf3D7_03_v3	118956	A	G	0.470199	NA	NA	1.24438
Pf3D7_03_v3	119652	A	T	NA	NA	0.53007	NA
Pf3D7_03_v3	119898	T	A	NA	NA	0.0269434	NA
Pf3D7_03_v3	119901	T	C	NA	0.240939	NA	NA
Pf3D7_03_v3	119943	T	A	0.800771	NA	NA	NA
Pf3D7_03_v3	119961	A	C	0.888659	1.40519	0.112381	1.54222
Pf3D7_03_v3	120009	T	C	NA	NA	NA	0.846939
Pf3D7_03_v3	120092	G	T	NA	0.187371	0.100243	NA
Pf3D7_03_v3	120160	G	T	NA	NA	NA	0.863262
Pf3D7_03_v3	120161	G	C	NA	NA	NA	0.863262
Pf3D7_03_v3	120162	A	C	NA	NA	NA	0.863262
Pf3D7_03_v3	120165	A	T	NA	NA	NA	0.863262
Pf3D7_03_v3	120166	A	G	NA	NA	NA	0.863262
Pf3D7_03_v3	120231	C	T	1.27133	0.456567	0.518083	0.340481
Pf3D7_03_v3	121826	C	T	0.250004	0.222538	0.214452	0.243447
Pf3D7_03_v3	122432	A	T	0.581737	0.0623055	0.983797	0.453424
Pf3D7_03_v3	122447	C	T	0.78283	0.0623055	0.983797	0.353129
Pf3D7_03_v3	122474	C	T	0.344001	3.50382	0.962605	0.679763
Pf3D7_03_v3	122492	C	T	1.17829	0.345034	0.466269	0.391824
Pf3D7_03_v3	124519	A	G	NA	NA	NA	0.890934
Pf3D7_03_v3	124562	C	G	0.181274	2.84211	0.454442	0.0165289
Pf3D7_03_v3	124591	T	C	0.319814	2.84211	0.376296	NA
Pf3D7_03_v3	136046	G	T	0.0272033	0.266596	NA	NA
Pf3D7_03_v3	137863	A	T	0.817493	1.29955	0.685126	0.622445
Pf3D7_03_v3	137869	G	T	0.817493	1.29955	0.46698	0.622445
Pf3D7_03_v3	137872	T	A	0.662213	1.29955	0.46698	0.622445
Pf3D7_03_v3	137880	C	T	0.649193	1.29955	0.46698	0.550986
Pf3D7_03_v3	137905	G	T	0.894822	1.29955	0.324453	0.628965
Pf3D7_03_v3	137955	C	T	0.766554	1.24396	0.32191	NA
Pf3D7_03_v3	137958	A	G	0.994254	1.30173	0.783742	0.911239
Pf3D7_03_v3	137971	G	A	1.07663	1.30173	1.10847	NA
Pf3D7_03_v3	138024	T	C	0.786781	1.23398	0.168832	0.735946
Pf3D7_03_v3	138036	T	C	0.786781	1.23398	0.506694	1.01714
Pf3D7_03_v3	138071	A	T	1.20292	NA	0.0885853	1.12957
Pf3D7_03_v3	138276	G	A	0.611227	0.222056	0.635356	0.26288
Pf3D7_03_v3	138279	T	C	0.611227	0.222056	0.635356	0.26288
Pf3D7_03_v3	138292	T	C	0.66819	0.377353	0.769385	0.367206
Pf3D7_03_v3	138473	A	G	0.404299	NA	0.104439	0.105532
Pf3D7_03_v3	138649	A	C	1.11118	1.04396	1.03078	0.615833
Pf3D7_03_v3	138660	T	C	0.410739	0.317343	0.459266	0.515046
Pf3D7_03_v3	140054	A	T	0.885043	0.557959	0.472399	0.278907
Pf3D7_03_v3	140060	T	A	0.700056	0.557959	0.472399	0.286312
Pf3D7_03_v3	140282	A	T	0.494447	1.84927	0.490802	0.439431
Pf3D7_03_v3	140294	T	C	1.03861	0.738164	2.23645	0.478596
Pf3D7_03_v3	140304	G	T	NA	NA	1.22884	0.36552
Pf3D7_03_v3	140325	A	G	0.702922	1.22663	1.16788	0.80486
Pf3D7_03_v3	140327	C	T	1.05253	0.838354	2.06826	0.397519
Pf3D7_03_v3	140417	C	T	0.62723	NA	0.901942	0.704782
Pf3D7_03_v3	140420	A	C	0.62723	NA	0.901942	0.704782
Pf3D7_03_v3	140444	G	A	0.287343	2.32819	1.3886	0.423486
Pf3D7_03_v3	140459	T	C	1.17527	0.742896	1.8289	0.30583
Pf3D7_03_v3	140477	C	G	1.14508	1.64116	1.00872	0.634274
Pf3D7_03_v3	140487	C	G	0.92893	0.421315	1.35917	0.737889
Pf3D7_03_v3	140582	A	G	1.15354	0.00385302	0.598794	0.903862
Pf3D7_03_v3	140645	A	C	0.802089	0.00385302	0.00368084	0.646194
Pf3D7_03_v3	140646	T	G	0.593257	0.00385076	0.00368084	0.646194
Pf3D7_03_v3	140678	T	A	0.772946	NA	0.0315378	NA
Pf3D7_03_v3	140999	A	T	NA	0.0825805	NA	NA
Pf3D7_03_v3	141423	A	T	NA	NA	NA	0.666017
Pf3D7_03_v3	141500	G	A	0.441328	2.26566	0.0633385	0.494541
Pf3D7_03_v3	141517	C	T	0.963693	1.12029	0.844068	0.793077
Pf3D7_03_v3	141798	C	T	0.718878	0.862093	0.211952	0.585091
Pf3D7_03_v3	142126	C	T	0.296743	1.35041	0.450509	0.740832
Pf3D7_03_v3	142163	A	G	1.38518	1.22773	1.64435	0.822986
Pf3D7_03_v3	142239	T	C	0.62598	0.251506	0.250133	0.39567
Pf3D7_03_v3	142944	G	T	0.647373	0.342741	0.252101	0.735541
Pf3D7_03_v3	143071	T	A	NA	NA	0.308237	NA
Pf3D7_03_v3	143195	T	C	0.0450084	0.748255	0.623468	0.731853
Pf3D7_03_v3	143196	T	C	0.0450084	NA	0.623468	0.731853
Pf3D7_03_v3	143613	T	C	0.570802	1.32867	0.492347	0.44794
Pf3D7_03_v3	143964	T	C	0.28149	0.93692	0.384677	0.699778
Pf3D7_03_v3	143969	A	T	0.458903	0.93692	0.384677	0.634009
Pf3D7_03_v3	143975	G	A	0.458903	0.93692	0.384677	0.5526
Pf3D7_03_v3	144000	G	A	0.340145	1.03313	0.345961	0.5526
Pf3D7_03_v3	147909	A	T	NA	NA	NA	0.252021
Pf3D7_03_v3	148157	C	A	NA	0.586037	0.700715	NA
Pf3D7_03_v3	148630	G	T	NA	2.46364	NA	0.351527
Pf3D7_03_v3	148937	T	C	NA	1.49526	4.82072	0.974439
Pf3D7_03_v3	149911	G	A	0.704523	0.471829	4.67544	0.299177
Pf3D7_03_v3	150509	G	T	0.0366957	NA	NA	NA
Pf3D7_03_v3	150520	G	A	0.0366957	NA	NA	NA
Pf3D7_03_v3	150559	A	T	0.289495	0.484461	5.88232	0.474951
Pf3D7_03_v3	151256	T	C	0.107275	0.739944	1.22031	1.0324
Pf3D7_03_v3	151855	A	C	NA	NA	NA	0.211837
Pf3D7_03_v3	152653	T	G	0.0568206	0.433228	0.495329	1.2263
Pf3D7_03_v3	152850	A	G	NA	NA	0.314421	NA
Pf3D7_03_v3	152862	A	T	NA	NA	0.314421	NA
Pf3D7_03_v3	156581	T	A	NA	0.740534	NA	NA
Pf3D7_03_v3	157945	G	A	NA	NA	NA	1.2001
Pf3D7_03_v3	159362	T	G	0.204402	NA	NA	NA
Pf3D7_03_v3	163557	A	G	NA	0.764767	NA	NA
Pf3D7_03_v3	165069	G	A	NA	NA	0.524087	NA
Pf3D7_03_v3	165627	C	T	NA	NA	0.834878	0.688104
Pf3D7_03_v3	166340	G	A	NA	NA	NA	1.94646
Pf3D7_03_v3	166619	A	C	NA	NA	0.785467	NA
Pf3D7_03_v3	167811	C	T	NA	NA	NA	2.26084
Pf3D7_03_v3	168810	T	A	NA	NA	NA	2.26946
Pf3D7_03_v3	169050	C	G	0.223095	NA	NA	NA
Pf3D7_03_v3	169545	G	C	0.622681	NA	0.570229	NA
Pf3D7_03_v3	170475	T	A	0.0786183	1.57368	0.511752	0.0201349
Pf3D7_03_v3	175238	A	T	0.0811236	NA	0.261717	1.53195
Pf3D7_03_v3	177590	T	G	NA	0.741894	0.00480183	0.765122
Pf3D7_03_v3	179562	G	T	NA	0.627316	NA	NA
Pf3D7_03_v3	180199	A	T	NA	1.63384	0.0909389	2.37158
Pf3D7_03_v3	183105	T	A	0.023114	1.31041	0.56789	0.274778
Pf3D7_03_v3	183547	G	A	NA	NA	NA	0.33877
Pf3D7_03_v3	183593	T	A	NA	NA	NA	2.63207
Pf3D7_03_v3	184049	C	G	NA	NA	NA	2.12927
Pf3D7_03_v3	184110	C	T	NA	0.564818	NA	NA
Pf3D7_03_v3	184195	C	G	NA	0.564821	0.0223135	NA
Pf3D7_03_v3	184683	A	G	0.426494	0.638253	0.868529	0.256482
Pf3D7_03_v3	185604	C	T	0.0699361	1.4724	0.595065	0.992962
Pf3D7_03_v3	185814	C	T	NA	0.711814	NA	NA
Pf3D7_03_v3	185957	A	G	NA	NA	NA	2.3821
Pf3D7_03_v3	186248	G	A	NA	NA	NA	0.631876
Pf3D7_03_v3	187028	G	A	0.965647	NA	NA	NA
Pf3D7_03_v3	187240	C	T	NA	0.71181	NA	NA
Pf3D7_03_v3	191556	C	T	NA	NA	NA	3.60389
Pf3D7_03_v3	192062	T	A	NA	1.44257	NA	NA
Pf3D7_03_v3	192154	A	C	NA	NA	0.0686527	NA
Pf3D7_03_v3	192436	C	T	NA	0.654824	NA	NA
Pf3D7_03_v3	192789	T	A	NA	NA	NA	0.815255
Pf3D7_03_v3	192955	A	T	NA	NA	NA	2.33534
Pf3D7_03_v3	194877	T	C	NA	0.675317	NA	NA
Pf3D7_03_v3	196820	T	C	NA	NA	NA	1.06117
Pf3D7_03_v3	197736	G	A	0.646381	NA	0.613994	0.616176
Pf3D7_03_v3	201828	A	T	0.81024	0.861091	0.249644	1.60158
Pf3D7_03_v3	201839	T	A	NA	NA	NA	2.42672
Pf3D7_03_v3	202441	C	T	0.464547	0.51237	0.285485	NA
Pf3D7_03_v3	203953	G	T	0.7517	NA	NA	NA
Pf3D7_03_v3	204732	A	T	0.0761752	0.81804	0.349071	0.564479
Pf3D7_03_v3	204773	T	C	NA	NA	NA	2.01113
Pf3D7_03_v3	205474	A	C	NA	NA	NA	0.568765
Pf3D7_03_v3	205816	C	T	0.0140814	2.67936	0.0620671	0.526189
Pf3D7_03_v3	206069	T	C	NA	0.400366	NA	NA
Pf3D7_03_v3	206523	G	A	0.844762	0.414134	NA	0.592533
Pf3D7_03_v3	206639	A	T	0.474492	0.443782	0.026506	0.250278
Pf3D7_03_v3	209087	A	C	NA	NA	NA	2.48856
Pf3D7_03_v3	210555	A	T	0.583584	NA	NA	NA
Pf3D7_03_v3	212849	A	G	NA	0.528038	0.208232	NA
Pf3D7_03_v3	213281	T	C	NA	0.501596	NA	NA
Pf3D7_03_v3	213800	T	G	0.144632	0.236274	0.141523	0.00173148
Pf3D7_03_v3	214853	T	C	0.944691	NA	NA	NA
Pf3D7_03_v3	215151	T	C	NA	NA	NA	0.491872
Pf3D7_03_v3	215514	C	T	NA	NA	NA	1.0711
Pf3D7_03_v3	216387	T	C	NA	NA	NA	2.6552
Pf3D7_03_v3	216626	T	G	NA	NA	NA	0.291337
Pf3D7_03_v3	217725	T	A	0.267309	0.357085	0.268314	2.4397
Pf3D7_03_v3	220852	C	A	0.159854	0.455642	0.0493937	0.720072
Pf3D7_03_v3	221442	C	T	0.584861	1.53029	0.37389	1.93919
Pf3D7_03_v3	221451	C	T	0.257127	NA	NA	NA
Pf3D7_03_v3	221457	G	A	0.143738	0.308888	NA	NA
Pf3D7_03_v3	221462	T	C	0.881535	0.692087	NA	0.983535
Pf3D7_03_v3	221463	T	C	1.61623	1.85226	NA	0.983535
Pf3D7_03_v3	221538	G	T	0.826421	0.0586825	0.328192	2.06498
Pf3D7_03_v3	221546	T	C	NA	0.0940445	NA	NA
Pf3D7_03_v3	221547	G	T	0.167127	0.607815	0.179334	0.228682
Pf3D7_03_v3	221554	G	C	0.148491	2.26943	NA	3.97302
Pf3D7_03_v3	221556	T	G	0.221163	0.117964	0.0856307	2.68087
Pf3D7_03_v3	221559	A	T	NA	NA	1.03763	NA
Pf3D7_03_v3	221567	T	G	0.428264	NA	NA	NA
Pf3D7_03_v3	221568	T	C	0.0722057	1.33118	NA	0.318431
Pf3D7_03_v3	221577	T	G	1.4038	2.26386	1.846	0.426126
Pf3D7_03_v3	221615	C	T	0.102482	1.84209	NA	0.0793407
Pf3D7_03_v3	221623	A	T	0.123064	NA	1.01192	0.0812238
Pf3D7_03_v3	221637	C	T	0.415313	NA	NA	NA
Pf3D7_03_v3	221692	G	A	NA	0.31719	NA	NA
Pf3D7_03_v3	224678	T	A	0.608577	NA	0.0549587	1.00235
Pf3D7_03_v3	224779	G	T	0.101809	NA	0.363586	0.439947
Pf3D7_03_v3	224851	A	T	0.0457391	1.01522	0.187037	0.0663414
Pf3D7_03_v3	226102	T	G	NA	0.547862	NA	NA
Pf3D7_03_v3	226279	A	G	0.302655	1.48611	0.67169	NA
Pf3D7_03_v3	226751	C	T	NA	NA	0.47449	NA
Pf3D7_03_v3	229133	G	A	0.58093	NA	NA	NA
Pf3D7_03_v3	229769	A	G	0.751873	0.845087	0.326255	1.76322
Pf3D7_03_v3	230230	A	T	NA	NA	NA	0.00598963
Pf3D7_03_v3	231794	T	C	0.45857	0.71396	NA	NA
Pf3D7_03_v3	231998	A	G	NA	NA	NA	0.0221803
Pf3D7_03_v3	233656	G	T	NA	0.721597	NA	NA
Pf3D7_03_v3	233662	A	G	1.06713	NA	NA	NA
Pf3D7_03_v3	234425	T	C	0.406898	NA	NA	NA
Pf3D7_03_v3	235023	T	C	NA	0.712228	NA	NA
Pf3D7_03_v3	235638	G	A	NA	NA	NA	0.641113
Pf3D7_03_v3	237762	T	C	NA	NA	0.916469	NA
Pf3D7_03_v3	238740	T	C	NA	0.76786	NA	NA
Pf3D7_03_v3	239061	C	G	0.346314	NA	0.255429	NA
Pf3D7_03_v3	239078	C	T	NA	NA	NA	2.13048
Pf3D7_03_v3	240992	T	C	NA	NA	NA	0.296619
Pf3D7_03_v3	241146	T	G	0.0818954	0.249925	0.34555	NA
Pf3D7_03_v3	242074	C	T	NA	NA	NA	0.458228
Pf3D7_03_v3	242963	T	C	NA	0.874166	NA	NA
Pf3D7_03_v3	244936	C	A	NA	NA	NA	2.15524
Pf3D7_03_v3	246032	G	A	NA	NA	NA	1.21529
Pf3D7_03_v3	246113	G	C	NA	0.852008	NA	NA
Pf3D7_03_v3	247068	A	T	NA	NA	NA	2.20457
Pf3D7_03_v3	248226	T	A	NA	0.862135	NA	NA
Pf3D7_03_v3	249509	T	G	NA	NA	NA	0.143964
Pf3D7_03_v3	251222	C	T	1.10551	NA	0.202625	NA
Pf3D7_03_v3	253011	T	C	0.377365	NA	0.937247	1.95891
Pf3D7_03_v3	253041	G	A	NA	NA	NA	2.41491
Pf3D7_03_v3	253143	C	A	NA	NA	NA	0.184334
Pf3D7_03_v3	253190	T	C	NA	0.774685	NA	NA
Pf3D7_03_v3	253419	G	A	NA	NA	NA	0.53839
Pf3D7_03_v3	255104	C	T	0.435797	0.977193	0.0449123	0.809837
Pf3D7_03_v3	255764	A	G	NA	NA	NA	0.356401
Pf3D7_03_v3	258267	T	C	0.447387	NA	NA	NA
Pf3D7_03_v3	258501	A	T	NA	NA	0.27862	NA
Pf3D7_03_v3	260006	A	T	NA	0.810626	NA	NA
Pf3D7_03_v3	260247	G	A	0.607731	0.0422316	0.211758	0.365858
Pf3D7_03_v3	261738	T	C	NA	NA	NA	0.684419
Pf3D7_03_v3	262234	C	G	NA	0.746466	NA	NA
Pf3D7_03_v3	263180	C	T	NA	NA	NA	0.556301
Pf3D7_03_v3	265493	T	C	NA	1.49785	0.619722	NA
Pf3D7_03_v3	268459	C	T	0.855635	1.28608	0.365434	0.938205
Pf3D7_03_v3	273124	T	C	0.818356	0.742448	0.0489758	0.347332
Pf3D7_03_v3	277369	G	A	NA	NA	NA	1.20298
Pf3D7_03_v3	279324	G	T	NA	NA	0.113502	1.89384
Pf3D7_03_v3	281335	T	A	NA	NA	0.780823	NA
Pf3D7_03_v3	282242	T	G	NA	0.892395	NA	NA
Pf3D7_03_v3	282671	A	G	1.07222	1.45856	0.108499	0.773006
Pf3D7_03_v3	283035	T	C	NA	0.823778	NA	0.337472
Pf3D7_03_v3	285065	T	C	0.110599	0.801447	0.123176	0.208317
Pf3D7_03_v3	286053	C	T	0.441097	0.8142	0.278637	1.12499
Pf3D7_03_v3	286420	T	C	0.362035	NA	NA	NA
Pf3D7_03_v3	289070	G	T	NA	0.76465	NA	NA
Pf3D7_03_v3	290609	A	C	NA	1.38887	NA	NA
Pf3D7_03_v3	291210	A	G	0.0739282	0.658039	NA	0.866301
Pf3D7_03_v3	292069	A	C	0.0979493	NA	NA	NA
Pf3D7_03_v3	298500	T	A	0.833157	0.641458	NA	1.12101
Pf3D7_03_v3	302963	A	G	0.110885	0.21501	0.53428	2.52217
Pf3D7_03_v3	303164	A	G	NA	NA	NA	1.95385
Pf3D7_03_v3	303889	T	C	NA	2.33158	NA	NA
Pf3D7_03_v3	304598	A	T	NA	NA	NA	0.273709
Pf3D7_03_v3	306150	A	G	0.612391	0.645163	NA	1.00013
Pf3D7_03_v3	307871	A	T	0.309438	0.458934	0.115996	0.139204
Pf3D7_03_v3	308242	A	T	0.474541	NA	1.19714	0.755843
Pf3D7_03_v3	308608	C	T	0.172236	NA	NA	NA
Pf3D7_03_v3	309337	T	A	NA	NA	NA	0.182144
Pf3D7_03_v3	310687	T	G	NA	0.603438	NA	NA
Pf3D7_03_v3	311397	G	A	NA	NA	NA	1.76903
Pf3D7_03_v3	311814	A	T	NA	0.560805	NA	NA
Pf3D7_03_v3	312434	T	C	NA	2.29866	NA	NA
Pf3D7_03_v3	314339	A	G	NA	NA	NA	0.203363
Pf3D7_03_v3	315252	T	C	NA	0.718309	NA	NA
Pf3D7_03_v3	317752	T	A	0.602339	NA	3.34473	0.887873
Pf3D7_03_v3	322875	T	G	NA	NA	NA	0.109728
Pf3D7_03_v3	324114	A	T	NA	1.47546	0.0821474	2.39846
Pf3D7_03_v3	325263	T	A	NA	0.677317	NA	NA
Pf3D7_03_v3	325366	T	A	NA	NA	NA	0.514947
Pf3D7_03_v3	325818	A	G	0.0680259	NA	0.255713	NA
Pf3D7_03_v3	326651	G	A	0.963788	0.187631	0.459565	0.233706
Pf3D7_03_v3	327078	A	G	0.130241	0.962408	0.332201	0.418881
Pf3D7_03_v3	329662	A	G	NA	NA	NA	2.53972
Pf3D7_03_v3	329898	A	G	0.0379636	NA	1.49139	0.580204
Pf3D7_03_v3	329951	A	T	NA	NA	NA	0.602734
Pf3D7_03_v3	331330	T	C	NA	NA	NA	0.62747
Pf3D7_03_v3	331375	T	C	NA	NA	NA	1.98138
Pf3D7_03_v3	332302	C	A	0.685566	0.674289	1.54857	0.615971
Pf3D7_03_v3	332432	A	G	0.461289	NA	NA	NA
Pf3D7_03_v3	334391	T	C	0.349051	0.810665	0.184025	NA
Pf3D7_03_v3	334689	A	G	NA	NA	NA	0.830688
Pf3D7_03_v3	336370	G	A	0.405551	NA	NA	NA
Pf3D7_03_v3	336427	T	A	NA	NA	NA	1.24704
Pf3D7_03_v3	336772	T	G	NA	0.82986	NA	NA
Pf3D7_03_v3	337208	C	A	NA	NA	NA	0.11748
Pf3D7_03_v3	337394	G	A	0.21382	NA	NA	NA
Pf3D7_03_v3	340958	T	C	NA	NA	NA	1.87514
Pf3D7_03_v3	342079	A	C	NA	NA	0.766004	0.8948
Pf3D7_03_v3	342745	A	C	NA	NA	NA	2.22355
Pf3D7_03_v3	343348	T	A	0.823212	NA	NA	NA
Pf3D7_03_v3	343768	T	G	0.69976	0.873582	0.530154	2.21626
Pf3D7_03_v3	344539	G	A	0.247921	NA	NA	0.0246084
Pf3D7_03_v3	348601	A	C	0.497617	NA	NA	NA
[truncated: 23,077 more rows]
