# Supplementary material for: Multi-population genomic analysis of malaria parasites indicates local selection and differentiation at the gdv1 locus regulating sexual development
Source: Sci Rep. 2018 Oct 25;8:15763. doi: 10.1038/s41598-018-34078-3 (PMC6202401; doi:10.1038/s41598-018-34078-3)
Supplement: Supplementary file 3 — Dataset 2 [file 41598_2018_34078_MOESM3_ESM.xlsx]

## Sheet: rsb
					Rsb scores for all individual pairwise comparisons of populations, a positive value indicates longer average haplotypes in population 1 relative to population 2, negative values indicate longer average haplotypes in population 2 relative to population 1
					Population 1	Greater Banjul, The Gambia	Greater Banjul, The Gambia	Greater Banjul, The Gambia	Greater Banjul, The Gambia	Greater Banjul, The Gambia	Greater Banjul, The Gambia	Greater Banjul, The Gambia	Greater Banjul, The Gambia	Greater Banjul, The Gambia	Faranah, Guinea	Faranah, Guinea	Faranah, Guinea	Faranah, Guinea	Faranah, Guinea	Faranah, Guinea	Faranah, Guinea	Faranah, Guinea	N'Zerekore, Guinea	N'Zerekore, Guinea	N'Zerekore, Guinea	N'Zerekore, Guinea	N'Zerekore, Guinea	N'Zerekore, Guinea	N'Zerekore, Guinea	Kintampo, Ghana	Kintampo, Ghana	Kintampo, Ghana	Kintampo, Ghana	Kintampo, Ghana	Kintampo, Ghana	Navrongo, Ghana	Navrongo, Ghana	Navrongo, Ghana	Navrongo, Ghana	Navrongo, Ghana	Nioro, Mali	Nioro, Mali	Nioro, Mali	Nioro, Mali	Pikine, Senegal	Pikine, Senegal	Pikine, Senegal	Kobenni, Mauritania	Kobenni, Mauritania
					Population 2	Faranah, Guinea	N'Zerekore, Guinea	Kintampo, Ghana	Navrongo, Ghana	Nioro, Mali	Pikine, Senegal	Kobenni, Mauritania	Nema, Mauritania	Basse, The Gambia	N'Zerekore, Guinea	Kintampo, Ghana	Navrongo, Ghana	Nioro, Mali	Pikine, Senegal	Kobenni, Mauritania	Nema, Mauritania	Basse, The Gambia	Kintampo, Ghana	Navrongo, Ghana	Nioro, Mali	Pikine, Senegal	Kobenni, Mauritania	Nema, Mauritania	Basse, The Gambia	Navrongo, Ghana	Nioro, Mali	Pikine, Senegal	Kobenni, Mauritania	Nema, Mauritania	Basse, The Gambia	Nioro, Mali	Pikine, Senegal	Kobenni, Mauritania	Nema, Mauritania	Basse, The Gambia	Pikine, Senegal	Kobenni, Mauritania	Nema, Mauritania	Basse, The Gambia	Kobenni, Mauritania	Nema, Mauritania	Basse, The Gambia	Nema, Mauritania	Basse, The Gambia
Chromosome	Position	Reference Allele	Alternate Allele	Mean absolute Rsb across all populations		Rsb	Rsb	Rsb	Rsb	Rsb	Rsb	Rsb	Rsb	Rsb	Rsb	Rsb	Rsb	Rsb	Rsb	Rsb	Rsb	Rsb	Rsb	Rsb	Rsb	Rsb	Rsb	Rsb	Rsb	Rsb	Rsb	Rsb	Rsb	Rsb	Rsb	Rsb	Rsb	Rsb	Rsb	Rsb	Rsb	Rsb	Rsb	Rsb	Rsb	Rsb	Rsb	Rsb	Rsb
Pf3D7_01_v3	100057	T	A	0.10055		NA	NA	NA	NA	NA	NA	NA	NA	NA	NA	NA	NA	NA	NA	NA	NA	NA	NA	NA	NA	NA	NA	NA	NA	NA	NA	NA	NA	0.10055	NA	NA	NA	NA	NA	NA	NA	NA	NA	NA	NA	NA	NA	NA	NA
Pf3D7_01_v3	100345	G	A	0.307969		NA	NA	NA	NA	NA	NA	NA	NA	NA	NA	NA	NA	NA	NA	NA	NA	NA	NA	NA	NA	NA	NA	NA	NA	0.565333	NA	NA	NA	0.0270221	NA	NA	NA	NA	0.331551	NA	NA	NA	NA	NA	NA	NA	NA	NA	NA
Pf3D7_01_v3	100608	A	G	0.544389		NA	NA	NA	NA	NA	NA	NA	NA	NA	NA	NA	NA	NA	NA	NA	NA	NA	NA	NA	NA	NA	NA	NA	NA	1.24446	1.15619	NA	NA	0.5039	NA	0.00543155	NA	NA	0.167863	NA	NA	NA	0.188485	NA	NA	NA	NA	NA	NA
Pf3D7_01_v3	100711	A	T	0.449187		NA	NA	NA	NA	NA	NA	NA	NA	NA	NA	NA	NA	NA	NA	NA	NA	NA	0.74766	0.188813	0.115826	NA	0.439687	0.123119	NA	1.20376	0.537671	NA	1.13106	0.340239	NA	0.309476	NA	0.194801	0.27968	NA	NA	0.563612	0.0364627	NA	NA	NA	NA	0.525943	NA
Pf3D7_01_v3	100954	T	A	0.351537		NA	NA	NA	NA	NA	NA	NA	NA	NA	NA	NA	NA	NA	NA	NA	NA	NA	0.823115	0.0665013	0.195367	NA	NA	0.132284	0.061899	1.01675	0.500526	NA	NA	0.809486	0.736175	0.240282	NA	NA	0.0556894	0.00979329	NA	NA	0.292834	0.250665	NA	NA	NA	NA	NA
Pf3D7_01_v3	101269	G	T	0.282239		NA	NA	NA	NA	NA	NA	NA	NA	NA	NA	NA	NA	NA	NA	NA	NA	NA	0.255534	0.0106127	0.0930372	0.0260199	0.586114	0.0860025	0.464069	0.276715	0.364697	0.247802	0.819629	0.0931969	0.609433	0.0666232	0.0198558	0.487188	0.0893706	0.277381	0.0486273	0.452986	0.161299	0.264215	0.479065	0.101599	0.327039	0.605537	0.202831
Pf3D7_01_v3	102378	A	T	0.265573		NA	0.0940867	0.0576962	0.0391144	0.240665	0.135951	0.655491	0.153627	0.37882	NA	NA	NA	NA	NA	NA	NA	NA	0.209982	0.0360597	0.221625	0.0348092	0.694333	0.084844	0.355007	0.161319	0.4568	0.219551	0.874719	0.258834	0.472638	0.229477	0.0664919	0.646134	0.101229	0.271435	0.137	0.420603	0.0567967	0.0694534	0.557833	0.0458088	0.233711	0.433095	0.347501
Pf3D7_01_v3	102695	G	A	0.235573		NA	0.0944708	0.243282	0.104135	0.028654	0.0308791	0.327796	0.0107017	0.182015	NA	NA	NA	NA	NA	NA	NA	NA	0.209812	0.0274572	0.188339	0.0598265	0.594093	0.102737	0.466972	0.172669	0.420634	0.24699	0.775192	0.279988	0.55822	0.190386	0.0791915	0.547625	0.109976	0.329284	0.085983	0.367584	0.0228383	0.167191	0.443687	0.0422569	0.279967	0.340612	0.206906
Pf3D7_01_v3	103803	A	G	0.258566		NA	0.138829	0.198584	0.0688828	0.0684456	0.370044	0.319062	0.0414257	0.254931	NA	NA	NA	NA	NA	NA	NA	NA	0.553836	0.282925	0.0733726	0.22394	0.230859	0.080393	0.119786	0.172669	0.427772	0.763728	0.690413	0.279988	0.585104	0.19586	0.462791	0.474811	0.109976	0.350794	0.298121	0.292834	0.0263599	0.184253	0.036817	0.254236	0.104934	0.28171	0.131381
Pf3D7_01_v3	105156	G	A	0.280188		NA	0.266532	0.133349	0.0387019	0.088236	0.619896	0.379813	0.161482	0.307947	NA	NA	NA	NA	NA	NA	NA	NA	0.631676	0.220101	0.197669	0.30558	0.170135	0.0403181	0.0266213	0.295572	0.349475	0.94652	0.667199	0.382114	0.536181	0.0441865	0.476879	0.351646	0.109796	0.210424	0.532392	0.334508	0.0848888	0.210915	0.0452034	0.265454	0.272267	0.183115	0.1465
Pf3D7_01_v3	105356	C	A	0.233476		0.328449	0.275768	0.124701	0.0366585	0.0896123	0.433063	0.379813	0.0804043	0.284203	0.108614	0.539581	0.267617	0.222921	0.00979598	0.0298377	0.200234	0.0968532	0.626252	0.234161	0.206694	0.12608	0.162316	0.144136	0.00409522	0.275397	0.336375	0.697062	0.652126	0.248459	0.491355	0.0487482	0.321727	0.355053	0.0295657	0.193008	0.328105	0.332444	0.00292546	0.181845	0.0457655	0.244534	0.131489	0.284299	0.16593
Pf3D7_01_v3	105907	G	T	0.230566		0.328449	0.297132	0.121012	0.0669281	0.0945528	0.433063	0.379813	0.0804043	0.316351	0.0935426	0.534014	0.228034	0.217699	0.00979598	0.0298377	0.200234	0.077485	0.651624	0.200319	0.224263	0.105607	0.144863	0.161801	0.00531229	0.335034	0.338524	0.689387	0.64568	0.243651	0.523476	0.0133369	0.271929	0.307055	0.00094037	0.174412	0.31944	0.325113	0.00745482	0.209561	0.0457655	0.244534	0.101211	0.284299	0.13987
Pf3D7_01_v3	106434	G	A	0.248761		NA	0.0687107	0.30255	0.169889	0.0169144	0.252069	0.199608	0.0417663	0.0953869	NA	NA	NA	NA	NA	NA	NA	NA	0.616855	0.3648	0.066894	0.193381	0.172849	0.133904	0.0211062	0.144044	0.491846	0.782641	0.659988	0.254333	0.517339	0.275396	0.507915	0.476787	0.109155	0.32422	0.259231	0.224966	0.0784318	0.0799809	0.0138796	0.290549	0.170461	0.284299	0.153872
Pf3D7_01_v3	107389	G	A	0.285669		0.394313	0.313976	0.129263	0.00959369	0.156341	0.494726	0.508391	0.125649	0.401282	0.139909	0.63089	0.373094	0.213557	0.0233502	0.0598905	0.204333	0.0785841	0.698809	0.335567	0.140829	0.141268	0.251907	0.115102	0.0664644	0.224133	0.465425	0.783003	0.833604	0.32231	0.641794	0.177194	0.426566	0.546205	0.109155	0.346486	0.281038	0.380154	0.0151132	0.200753	0.102377	0.227028	0.0778842	0.340516	0.19109
Pf3D7_01_v3	107610	T	G	0.267079		0.537151	0.592295	0.000242636	0.311528	0.221098	0.803971	0.444504	0.270478	0.559874	0.0831786	0.571546	0.152625	0.269985	0.0131707	0.0511252	0.174016	0.0952266	0.737486	0.108721	0.340274	0.136906	0.0133937	0.140038	0.0362165	0.541592	0.297961	0.810498	0.500681	0.314396	0.533126	0.132862	0.217443	0.0944381	0.0403234	0.0664842	0.469851	0.233081	0.0660384	0.25969	0.084534	0.249597	0.176896	0.126989	0.0372353
Pf3D7_01_v3	107626	A	G	0.417368		NA	0.414948	0.159478	0.117376	0.0726049	0.644999	0.631684	0.337724	0.778122	NA	NA	NA	NA	NA	NA	NA	NA	0.942942	0.229059	0.425107	0.168208	0.27854	0.0219053	0.3141	0.530079	0.366949	1.03943	1.06171	0.694828	1.16451	0.075716	0.358077	0.477547	0.185588	0.461108	0.594779	0.666072	0.306788	0.825526	0.103556	0.0974583	0.0633623	0.201613	0.0580544
Pf3D7_01_v3	107714	C	T	0.423031		0.556315	0.80497	0.248413	0.151373	0.216406	0.735848	0.518846	0.0666081	0.27971	2.02015e-05	1.04593	0.324289	0.2898	0.0198184	0.0220659	0.40571	0.285246	1.89078	0.537777	0.593528	0.0346514	0.033457	0.621453	0.600666	0.816894	0.835673	1.37075	1.07316	0.385166	0.707246	0.035196	0.372896	0.321365	0.098033	0.0439483	0.414189	0.31255	0.140065	0.0117206	0.00662211	0.497363	0.417151	0.4412	0.308465
Pf3D7_01_v3	107823	T	C	0.521269		0.459033	0.36188	0.203741	0.0728004	0.102833	1.1305	0.880489	0.0508299	0.768332	0.162171	0.836661	0.340314	0.326539	0.180178	0.216555	0.345544	0.0368761	0.967565	0.256074	0.289609	0.660356	0.570585	0.263658	0.376608	0.512121	0.507101	1.77043	1.50448	0.302002	1.26229	0.0148948	0.8276	0.813509	0.0366657	0.53952	1.06823	0.910844	0.0491606	0.729092	0.036552	0.839183	0.236152	0.838914	0.240182
Pf3D7_01_v3	107990	A	T	0.370739		0.58007	0.665457	0.20445	0.31698	0.181881	0.686244	0.394863	0.128831	0.602011	0.0762998	1.00247	0.177865	0.344063	0.0509686	0.104816	0.344141	0.102721	1.50202	0.153773	0.50079	0.0139843	0.05797	0.382273	0.0584707	1.145	0.669334	1.19926	0.811195	0.432866	1.05249	0.186429	0.144336	0.0550745	0.183075	0.0852391	0.423884	0.227705	0.0335159	0.366258	0.0658528	0.356255	0.0653629	0.234181	0.0191965
Pf3D7_01_v3	108002	G	T	0.278137		0.143185	0.117144	0.34094	0.0441738	0.154717	0.373478	0.139555	0.0640634	0.182799	0.0518517	0.558214	0.18824	0.313732	0.0987584	0.00346506	0.204807	0.00897771	0.796731	0.206421	0.500096	0.258078	0.0568695	0.222221	0.0636447	0.443726	0.221199	1.04257	0.60958	0.258325	0.717349	0.135777	0.419934	0.214207	0.0375993	0.232095	0.799674	0.399906	0.0714574	0.553904	0.116881	0.445268	0.186314	0.245226	0.0120808
Pf3D7_01_v3	108008	C	T	0.19303		0.0233746	0.0100966	0.393871	0.156323	0.198779	0.0579131	0.1126	0.0511777	0.0730765	0.01257	0.410779	0.168162	0.19873	0.0194542	0.115331	0.0262504	0.0310603	0.646576	0.242558	0.35857	0.0470861	0.147342	0.0486974	0.0765903	0.281468	0.222891	0.597094	0.237241	0.538204	0.61188	0.0302932	0.24881	0.0352723	0.226754	0.275384	0.359491	0.0609064	0.302541	0.433096	0.178473	0.00689922	0.0139882	0.180594	0.21753
Pf3D7_01_v3	108212	G	T	0.175698		0.0128044	0.0965425	0.392001	0.120314	0.158479	0.0843419	0.150669	0.134268	0.0499621	0.0979451	0.389989	0.119268	0.149515	0.0491755	0.137575	0.133228	0.0251382	0.417593	0.0456435	0.10113	0.234168	0.0756756	0.0718358	0.220493	0.347819	0.277909	0.643065	0.189136	0.207386	0.567585	0.0322792	0.233063	0.0293024	0.031129	0.195935	0.340713	0.0111595	0.0018821	0.316441	0.256191	0.251994	0.040462	0.00684513	0.242354
Pf3D7_01_v3	108878	A	T	0.19322		0.0141504	0.0309552	0.455369	0.193376	0.106226	0.045171	0.188194	0.170509	0.0504644	0.00459341	0.400454	0.153076	0.0717669	0.0491755	0.137575	0.133228	0.0564062	0.649986	0.232501	0.120442	0.0859663	0.190345	0.18738	0.110973	0.295404	0.45001	0.658863	0.198097	0.217136	0.657025	0.110136	0.280327	0.00063469	0.000724712	0.29697	0.198535	0.0984335	0.0875799	0.227085	0.256191	0.251994	0.00397158	0.00684513	0.295694
Pf3D7_01_v3	109646	T	A	0.172387		0.0317144	0.0409268	0.398361	0.218469	0.112338	0.021981	0.0652971	0.194304	0.0507709	0.00714715	0.318617	0.153076	0.0571776	0.0491755	0.0157586	0.133228	0.0770803	0.534864	0.254572	0.114257	0.067899	0.0328571	0.205078	0.128006	0.186023	0.361454	0.535642	0.30794	0.14168	0.57792	0.133602	0.280327	0.144013	0.000724712	0.3322	0.172471	0.0358759	0.106794	0.238058	0.0838698	0.251994	0.0318834	0.129573	0.125137
Pf3D7_01_v3	110298	C	T	0.134353		0.0702057	0.014464	0.214531	0.201828	0.110495	0.0305115	0.0872402	0.0907811	0.0533371	0.0938547	0.302923	0.278271	0.177959	0.0442349	0.142702	0.156322	0.0301581	0.295383	0.272782	0.154838	0.0453317	0.0861535	0.105095	0.0882231	0.00441896	0.128537	0.304171	0.109608	0.09935	0.3275	0.115195	0.271284	0.102376	0.0819795	0.312711	0.182738	0.0101174	0.000645444	0.239224	0.118329	0.13603	0.0242935	0.00934875	0.158274
Pf3D7_01_v3	110709	T	C	0.150768		0.0369037	0.0188756	0.264216	0.193747	0.102673	0.054884	0.0805248	0.121777	0.0824201	0.0567507	0.304194	0.223868	0.130231	0.00443682	0.100332	0.149609	0.0235509	0.365687	0.252688	0.134545	0.0824202	0.073157	0.139735	0.140701	0.067157	0.201804	0.410077	0.162272	0.108396	0.441197	0.115195	0.293779	0.102376	0.042957	0.341612	0.207715	0.0101174	0.0389383	0.274069	0.135822	0.201922	0.0274741	0.0441851	0.18223
Pf3D7_01_v3	111692	C	T	0.107667		0.0387784	0.00466931	0.121472	0.0903153	0.0714202	0.135188	0.0784066	0.0508437	0.0936299	0.0450808	0.161301	0.121082	0.103677	0.0572794	0.100332	0.0833547	0.0296298	0.167549	0.116351	0.10743	0.165094	0.0862868	0.0648603	0.132525	0.0349	0.0644924	0.316884	0.0362414	0.0577352	0.251271	0.0241909	0.248901	0.0086	0.0212289	0.20573	0.273143	0.0166429	0.00778421	0.235092	0.21525	0.191706	0.0462814	0.0201558	0.191868
Pf3D7_01_v3	111872	C	T	0.141163		0.0387784	0.0219899	0.170778	0.0909074	0.113702	0.147182	0.00844347	0.121344	0.116855	0.0621528	0.211885	0.121688	0.14261	0.0653246	0.0171597	0.151347	0.0461705	0.214851	0.0934801	0.147122	0.208915	0.0376282	0.135407	0.20124	0.0976378	0.0718918	0.409486	0.193288	0.0271114	0.353892	0.0211651	0.262991	0.107875	0.0472024	0.233309	0.364314	0.137232	0.0280247	0.352814	0.106207	0.305059	0.0339063	0.148566	0.086896
Pf3D7_01_v3	112210	G	A	0.130062		0.0387784	0.0132099	0.219238	0.173247	0.0805139	0.0598015	0.0311383	0.121344	0.0632775	0.0535098	0.261374	0.205643	0.112088	0.00609166	0.0551839	0.151347	0.00787788	0.305096	0.230216	0.108163	0.0810012	0.0195923	0.146154	0.101266	0.0426742	0.177011	0.355096	0.18485	0.0691972	0.348599	0.118441	0.273388	0.142604	0.0259578	0.286383	0.181443	0.0456556	0.060797	0.203672	0.0801409	0.206985	0.00150357	0.0973472	0.0914437
Pf3D7_01_v3	112616	C	T	0.142831		0.0804948	0.0266865	0.214224	0.191626	0.0824152	0.100283	0.0945092	0.0709343	0.0445789	0.119924	0.317681	0.281399	0.162654	0.0040631	0.16117	0.146976	0.0472972	0.273248	0.236648	0.089896	0.153425	0.08158	0.0664158	0.0947058	0.015466	0.167642	0.408559	0.101223	0.123484	0.314229	0.139837	0.350747	0.0850345	0.0949342	0.286383	0.242141	0.0231948	0.00386858	0.17734	0.200923	0.184467	0.0652143	0.0153911	0.158006
Pf3D7_01_v3	113015	G	T	0.147587		0.0180002	0.0572553	0.225005	0.142231	0.197073	0.0545597	0.156641	0.133576	0.0825346	0.0689913	0.235997	0.147265	0.189877	0.022387	0.149211	0.138711	0.0440502	0.239156	0.120429	0.219646	0.134456	0.121866	0.110518	0.209753	0.0902726	0.0400838	0.355129	0.0480877	0.0613411	0.385043	0.0450377	0.226273	0.0151102	0.01097	0.267355	0.350989	0.0143198	0.030436	0.448623	0.228932	0.216556	0.0279752	0.0122958	0.293479
Pf3D7_01_v3	113889	A	T	0.143717		0.0746227	0.010305	0.236352	0.147392	0.112879	0.0584156	0.0303012	0.097079	0.0961557	0.0949392	0.332976	0.225672	0.185652	0.0272669	0.0896186	0.167558	0.0036005	0.337758	0.194877	0.166129	0.0752473	0.0214532	0.118147	0.146645	0.0966996	0.152115	0.376844	0.20302	0.112061	0.421583	0.0460343	0.237766	0.117124	0.0267974	0.292149	0.228458	0.0798231	0.00371925	0.315991	0.0778162	0.174412	0.0381439	0.0734848	0.123908
Pf3D7_01_v3	114473	T	G	0.22628		0.0471451	0.0574197	0.268412	0.318067	0.213837	0.152373	0.0446663	0.134843	0.137306	0.108001	0.324548	0.365331	0.244922	0.0601564	0.0766047	0.174031	0.05152	0.302678	0.378202	0.245999	0.274373	0.00524853	0.111873	0.305815	0.0636498	0.0678269	0.570536	0.213881	0.0974289	0.531514	0.127297	0.604831	0.271831	0.13616	0.609978	0.550481	0.162468	0.0430018	0.590697	0.185181	0.330323	0.0186021	0.095103	0.188284
Pf3D7_01_v3	114559	T	A	0.212316		0.0584005	0.288668	0.14321	0.17436	0.128415	0.174614	0.0131398	0.0886359	0.127672	0.170313	0.210083	0.233119	0.180572	0.0632586	0.0565658	0.141321	0.0331417	0.691386	0.742731	0.783583	0.111336	0.294064	0.46294	0.209909	0.0440872	0.0235112	0.40249	0.133341	0.0360541	0.326631	0.060284	0.420136	0.168525	0.0594178	0.373408	0.432816	0.120345	0.0187605	0.400381	0.160524	0.286658	0.0502279	0.0849559	0.129702
Pf3D7_01_v3	114724	C	T	0.182444		0.0247139	0.164838	0.109586	0.192295	0.119308	0.255294	0.0124202	0.0596396	0.0693148	0.118008	0.130978	0.205566	0.130333	0.153891	0.000737957	0.0771894	0.0268272	0.416345	0.573466	0.515088	0.077761	0.132406	0.268751	0.138283	0.113078	0.00436806	0.448167	0.133341	0.0360541	0.204263	0.0924303	0.54871	0.226743	0.108976	0.321519	0.539236	0.149746	0.0432301	0.28186	0.191303	0.322804	0.211072	0.0849559	0.0375578
Pf3D7_01_v3	115032	T	A	0.195218		0.0295026	0.193281	0.053688	0.144307	0.0362193	0.243966	0.142128	0.139403	0.218281	0.135018	0.0804386	0.164208	0.0608072	0.140443	0.108207	0.157688	0.129153	0.341831	0.519301	0.367542	0.0391336	0.000352689	0.441224	0.0135179	0.132773	0.0228384	0.335596	0.232955	0.104926	0.290518	0.143245	0.456307	0.357684	0.0143566	0.439686	0.35537	0.231187	0.133434	0.352527	0.0297795	0.439445	0.0281325	0.353199	0.0102564
Pf3D7_01_v3	116117	G	A	0.21389		0.0944313	0.338107	0.0702856	0.130789	0.0294775	0.466317	0.182988	0.119722	0.187669	0.157911	0.0230442	0.232571	0.124487	0.201727	0.0761095	0.019302	0.0368386	0.257309	0.715265	0.591112	0.0957382	0.0575177	0.14101	0.181029	0.363197	0.149958	0.329297	0.114783	0.0466943	0.0706283	0.134474	0.684638	0.395355	0.292144	0.379734	0.633962	0.276908	0.186493	0.293138	0.130325	0.214909	0.273626	0.0582281	0.0513843
Pf3D7_01_v3	116314	A	G	0.264698		0.088209	0.370439	0.0415355	0.14213	0.0627031	0.453901	0.0579028	0.0893632	0.299619	0.190152	0.13539	0.237322	0.151727	0.201727	0.0164175	0.174389	0.113715	0.560904	0.794389	0.747123	0.0590607	0.241397	0.558654	0.0793595	0.150507	0.0244791	0.544715	0.11483	0.0636587	0.356329	0.10186	0.693007	0.235427	0.0297242	0.534685	0.700894	0.149721	0.0436662	0.539281	0.279663	0.571333	0.134435	0.176506	0.174642
Pf3D7_01_v3	117011	C	T	0.402446		0.647319	0.467513	0.180568	0.110636	0.117215	1.15994	0.444832	0.132429	0.556869	0.246878	0.400975	0.867412	0.479128	0.0718151	0.111388	0.391874	0.170204	0.202413	0.857883	0.393852	0.540361	0.0817679	0.22296	0.0574815	0.555358	0.0854224	0.717573	0.234041	0.0417621	0.218147	0.351677	1.37205	0.713974	0.282265	0.767918	1.06153	0.365987	0.0253751	0.44105	0.253541	0.685037	0.45409	0.27417	0.0390672
Pf3D7_01_v3	117064	T	C	0.440163		0.489175	1.21153	0.140306	0.023695	0.444399	0.465231	0.306333	0.388804	1.45891	0.225325	0.309513	0.529316	0.074731	0.0951723	0.109929	0.0622099	0.287204	1.048	1.57964	0.592195	0.573979	0.47016	0.379179	0.120293	0.271504	0.310702	0.222426	0.154597	0.236911	1.00238	0.667203	0.468468	0.380005	0.464406	1.44868	0.0346549	0.0605909	0.00213449	0.735363	0.0221826	0.0285409	0.763347	0.052882	0.623633
Pf3D7_01_v3	117927	G	A	0.245588		0.100099	0.282276	0.018756	0.178444	0.10894	0.193132	0.0312854	0.454148	0.277764	0.110235	0.12242	0.293265	0.00443921	0.0355749	0.11563	0.268025	0.0872669	0.384529	0.741839	0.180471	0.0853584	0.321696	0.223291	0.0162345	0.253794	0.17604	0.220013	0.0121003	0.583327	0.29164	0.466666	0.449388	0.147756	0.846327	0.573831	0.0584349	0.167834	0.388591	0.144157	0.203811	0.280389	0.0682656	0.545912	0.309964
Pf3D7_01_v3	117940	T	C	0.349251		0.150089	0.782395	0.119326	0.0154885	0.561146	0.117336	0.169865	0.688962	0.857622	0.389039	0.0310043	0.121542	0.250416	0.0515727	0.0197732	0.381189	0.368386	0.633602	0.88016	0.0797428	0.735308	0.383033	0.0814598	0.0346621	0.152872	0.488776	0.0277685	0.0526119	0.582226	0.548139	0.718935	0.0803042	0.16307	0.727789	0.753411	0.552873	0.303689	0.142879	0.106082	0.0851089	0.614419	0.794878	0.431785	0.430469
Pf3D7_01_v3	119966	A	G	0.40432		0.0238277	0.695545	0.224844	0.0595208	0.412206	0.0351754	0.202464	0.694583	1.00203	0.56319	0.189155	0.0726232	0.313189	0.00280953	0.167296	0.574665	0.678756	0.338595	1.02693	0.166226	0.828853	0.274716	0.131876	0.206163	0.516012	0.152681	0.237084	0.00532186	0.424023	0.478489	0.718801	0.0988403	0.313817	0.917222	1.11023	0.51512	0.138741	0.268966	0.380981	0.202091	0.760243	1.19565	0.392543	0.480884
Pf3D7_01_v3	119985	T	C	0.378974		0.0238277	0.688992	0.179649	0.0595208	0.324905	0.0190884	0.202464	0.712182	0.815073	0.557751	0.147376	0.0726232	0.243605	0.00892226	0.167296	0.589522	0.551879	0.410767	1.01794	0.274032	0.86494	0.270249	0.148666	0.0724733	0.428004	0.123913	0.203977	0.0286871	0.50668	0.410487	0.57977	0.0816761	0.313817	0.939393	0.918461	0.424881	0.0706404	0.375561	0.342714	0.221729	0.813016	1.00091	0.407495	0.349505
Pf3D7_01_v3	120106	T	A	0.223345		0.0464106	0.558554	0.0786716	0.124693	0.370772	0.373708	0.347661	0.465201	0.649576	0.404139	0.0296786	0.0789611	0.247461	0.203837	0.262298	0.346909	0.398741	0.483106	0.353438	0.0992881	0.139915	0.0402265	0.039561	0.0538763	0.0675716	0.335187	0.233675	0.267851	0.406496	0.450037	0.231082	0.147511	0.198529	0.295959	0.348981	0.0413203	0.0195449	0.111461	0.145236	0.056085	0.139982	0.195909	0.0741034	0.0816708
Pf3D7_01_v3	120731	C	A	0.25924		0.00849874	0.320708	0.0358603	0.0899354	0.216459	0.0614699	0.030106	0.340422	0.51278	0.309642	0.0504229	0.064491	0.200951	0.037534	0.00764725	0.321854	0.401857	0.306331	0.587765	0.0663207	0.558207	0.358162	0.0847421	0.166453	0.212893	0.219871	0.119651	0.0705351	0.336323	0.411172	0.476096	0.0343837	0.0586665	0.526303	0.672956	0.421536	0.293729	0.135796	0.221366	0.0310929	0.496974	0.814314	0.413548	0.54355
Pf3D7_01_v3	120746	C	T	0.282002		0.0602662	0.45771	0.0602123	0.0354276	0.314304	0.0122548	0.0393218	0.456304	0.687642	0.299507	5.88103e-05	0.0879462	0.186292	0.0494879	0.00858657	0.320369	0.400518	0.411188	0.632886	0.0765911	0.576487	0.348873	0.0914135	0.178175	0.156252	0.299714	0.0660738	0.0158245	0.42793	0.519913	0.502543	0.045802	0.0830892	0.568738	0.726438	0.423613	0.275325	0.151158	0.244904	0.0437721	0.51958	0.853097	0.413548	0.544191
Pf3D7_01_v3	124293	A	G	0.217543		0.253518	0.404797	0.0921298	0.0152177	0.301432	0.0947929	0.117087	0.413962	0.571888	0.0314599	0.14919	0.267493	0.000448706	0.157435	0.0967696	0.0945091	0.10265	0.287765	0.509281	0.0454267	0.343555	0.181491	0.0907189	0.129545	0.17108	0.226232	0.0194846	0.0295013	0.329175	0.359823	0.43312	0.101344	0.14767	0.477616	0.56304	0.262961	0.147227	0.125256	0.162135	0.0520938	0.350467	0.513174	0.256998	0.301501
Pf3D7_01_v3	124868	A	G	0.284754		0.00908639	0.610402	0.160063	0.0911869	0.390481	0.0210497	0.0847026	0.401495	0.762498	0.5681	0.174415	0.112947	0.349636	0.0252128	0.100358	0.377492	0.58423	0.370539	0.475188	0.120343	0.755405	0.394012	0.032306	0.0965359	0.0809623	0.219228	0.177144	0.0595772	0.225109	0.401226	0.312711	0.0922357	0.00633692	0.280936	0.49774	0.514337	0.27639	0.0461639	0.211773	0.0860108	0.440317	0.925995	0.288709	0.511561
Pf3D7_01_v3	125175	C	T	0.312211		0.00377182	0.469536	0.0475483	0.0629924	0.322142	0.037844	0.100697	0.513638	0.733024	0.415974	0.0475571	0.0532549	0.271564	0.024633	0.100358	0.455041	0.536019	0.454082	0.726594	0.0780303	0.532263	0.254792	0.130804	0.206313	0.185269	0.335178	0.0240083	0.0575958	0.517503	0.587986	0.584163	0.106013	0.192167	0.696749	0.842803	0.384663	0.187885	0.194821	0.273914	0.0867786	0.543898	0.84067	0.371918	0.456492
Pf3D7_01_v3	125303	C	T	0.328827		0.00312082	0.338382	0.0909025	0.106139	0.372879	0.00854783	0.00337454	0.421202	0.803741	0.30314	0.0903056	0.0936235	0.314566	0.00325143	0.00500751	0.375274	0.587229	0.220462	0.653935	0.0826083	0.428208	0.323063	0.144716	0.450979	0.355966	0.314508	0.108014	0.096578	0.338843	0.558581	0.780162	0.125763	0.108791	0.662969	1.02955	0.51626	0.42255	0.0742027	0.267095	0.000835519	0.483985	1.01848	0.454719	0.758864
Pf3D7_01_v3	125324	G	T	0.218983		0.0778797	0.212515	0.159679	0.00150096	0.33324	0.0998644	0.0430994	0.213315	0.535195	0.0860527	0.0663966	0.0692077	0.178713	0.164328	0.0204032	0.106521	0.275729	0.00659816	0.240243	0.177496	0.471436	0.129585	0.0461847	0.342899	0.254158	0.15893	0.348119	0.10612	0.0491201	0.229289	0.44406	0.100712	0.0473167	0.222105	0.495757	0.691453	0.28842	0.0693477	0.0964139	0.160895	0.381614	0.945604	0.161927	0.40214
Pf3D7_01_v3	125917	T	C	0.197745		0.0928158	0.220486	0.172231	0.0756608	0.346974	0.253538	0.000795867	0.2623	0.460896	0.0741943	0.0614239	0.168679	0.171008	0.0781694	0.076155	0.129528	0.209095	0.000207604	0.411293	0.184655	0.0229603	0.206119	0.0875458	0.242991	0.452623	0.156078	0.0258913	0.178001	0.0816049	0.159068	0.656729	0.353548	0.0791941	0.40062	0.585798	0.122495	0.387679	0.0339892	0.0268789	0.210421	0.0572262	0.165632	0.27676	0.42686
Pf3D7_01_v3	127104	G	A	0.181621		0.201772	0.29908	0.198973	0.143185	0.43782	0.168113	0.105942	0.421107	0.640332	0.0159191	0.0124634	0.0420829	0.119119	0.0600734	0.06662	0.140977	0.186576	0.0348509	0.0856211	0.198207	0.128711	0.115875	0.17636	0.329215	0.0557532	0.212478	0.062916	0.071251	0.198899	0.254571	0.27352	0.0160827	0.0330429	0.231031	0.313125	0.31998	0.288048	0.0295332	0.0711865	0.0127702	0.274016	0.454995	0.278094	0.373255
Pf3D7_01_v3	127362	A	T	0.139346		0.00956695	0.0999932	0.16203	0.0402034	0.195807	0.00826571	0.0782199	0.187346	0.325926	0.0833665	0.150039	0.0378094	0.158364	0.00328238	0.0733953	0.160584	0.234542	0.107763	0.176783	0.146686	0.12297	0.00608456	0.117007	0.271363	0.348458	0.0177066	0.197087	0.0681543	0.0237951	0.0738251	0.335027	0.0473535	0.135178	0.251407	0.372372	0.263014	0.0998141	0.0110598	0.0747578	0.0920161	0.208191	0.392009	0.0953657	0.166595
Pf3D7_01_v3	127920	A	C	0.197829		0.0733312	0.110751	0.00959606	0.0272301	0.149453	0.052713	0.08155	0.420723	0.285153	0.215353	0.0956809	0.0584482	0.227385	0.0298688	0.169585	0.496525	0.331147	0.110118	0.166874	0.0677234	0.235187	0.00103778	0.37762	0.199299	0.0568932	0.179716	0.07384	0.0801314	0.481092	0.247252	0.240134	0.0245029	0.122571	0.509388	0.306805	0.30013	0.0526019	0.293662	0.0944371	0.162592	0.587228	0.465403	0.311561	0.129374
Pf3D7_01_v3	130121	C	T	0.133298		0.0254013	0.0252529	0.0607061	0.0531692	0.154122	0.00925238	0.0379985	0.208542	0.276473	0.0616765	0.0956809	0.0127975	0.169428	0.0324648	0.0734102	0.224956	0.251534	0.0614586	0.10075	0.204642	0.0294936	0.0267932	0.230244	0.351176	0.190807	0.100789	0.0701092	0.0176695	0.15148	0.158396	0.298769	0.0636429	0.102364	0.297057	0.345455	0.203311	0.112352	0.0673009	0.0799691	0.0451868	0.231623	0.327033	0.16378	0.185439
Pf3D7_01_v3	130339	C	T	0.155028		0.0330429	0.0926898	0.233015	0.138559	0.404592	0.138275	0.0755619	0.103021	0.426456	0.0463973	0.183883	0.106769	0.293025	0.0653377	0.0467924	0.061378	0.269632	0.213545	0.096118	0.482418	0.03872	0.00919506	0.0299926	0.425015	0.103007	0.135361	0.124613	0.134905	0.121706	0.0711217	0.245205	0.0342853	0.0592619	0.0461003	0.162412	0.323942	0.305059	0.267284	0.0485053	0.0210488	0.0030747	0.279495	0.0204997	0.252152
Pf3D7_01_v3	132574	C	T	0.195314		0.163508	0.110764	0.0404067	0.0038779	0.0289835	0.140355	0.0152533	0.263145	0.289482	0.349976	0.132967	0.18867	0.205878	0.0469043	0.188802	0.4611	0.469874	0.201332	0.110433	0.102667	0.37817	0.0785871	0.191966	0.204847	0.0686468	0.0961133	0.0930549	0.0623405	0.376468	0.343494	0.0226759	0.147094	0.0108921	0.269325	0.253449	0.23	0.012785	0.282946	0.30273	0.160755	0.504327	0.650089	0.252188	0.23502
Pf3D7_01_v3	132685	A	T	0.0903453		0.00212112	0.0164504	0.0429361	0.017124	0.14015	0.0660755	0.0835045	0.115701	0.268168	0.018355	0.0450042	0.025755	0.121354	0.0473811	0.0864729	0.105715	0.203409	0.047116	0.0155949	0.197653	0.0486574	0.0915185	0.122734	0.358449	0.0350762	0.110865	0.00750039	0.0450499	0.0727203	0.177089	0.142401	0.0327466	0.0686494	0.0888126	0.210566	0.104148	0.0418263	0.0113236	0.090013	0.042394	0.0667776	0.217771	0.0244946	0.113328
Pf3D7_01_v3	133970	A	T	0.127726		0.119488	0.0164847	0.0592742	0.00672982	0.19557	0.0247004	0.0717956	0.103459	0.205175	0.174116	0.20792	0.145427	0.334406	0.0953863	0.209747	0.231406	0.327139	0.0707679	0.000700113	0.291569	0.0634749	0.076966	0.107207	0.260814	0.0767953	0.153013	0.108688	0.0171327	0.0415078	0.0991761	0.234947	0.0394081	0.0686494	0.0888126	0.169924	0.322083	0.107809	0.0734505	0.0321114	0.120212	0.148473	0.299951	0.0244946	0.0780681
Pf3D7_01_v3	135906	T	C	0.117911		0.216413	0.0135689	0.00507983	0.00632118	0.0802073	0.0100593	0.0571633	0.0881438	0.182485	0.259742	0.247963	0.230353	0.326559	0.224918	0.295526	0.31852	0.436853	0.029377	0.0163415	0.150838	0.01841	0.0922449	0.123509	0.290326	0.016428	0.0947341	0.00213643	0.0588696	0.0881902	0.156187	0.105409	0.00949216	0.0686494	0.0888126	0.169961	0.1015	0.0153251	0.0139776	0.0840154	0.0661369	0.0917324	0.207668	0.0244946	0.0780997
Pf3D7_01_v3	136294	G	A	0.144052		0.0754849	0.0656248	0.0701373	0.0495552	0.15392	0.0237265	0.228212	0.153687	0.345627	0.170417	0.167095	0.147878	0.234521	0.0955818	0.323979	0.233942	0.385371	0.0266315	0.00697954	0.136801	0.0590837	0.210512	0.113768	0.366294	0.0237772	0.0868468	0.0651269	0.159674	0.0819697	0.203884	0.105409	0.0416186	0.177832	0.0888126	0.225419	0.180261	0.0897981	0.0139776	0.148117	0.245274	0.151028	0.385	0.064472	0.0131527
Pf3D7_01_v3	136295	C	A	0.144052		0.0754849	0.0656248	0.0701373	0.0495552	0.15392	0.0237265	0.228212	0.153687	0.345627	0.170417	0.167095	0.147878	0.234521	0.0955818	0.323979	0.233942	0.385371	0.0266315	0.00697954	0.136801	0.0590837	0.210512	0.113768	0.366294	0.0237772	0.0868468	0.0651269	0.159674	0.0819697	0.203884	0.105409	0.0416186	0.177832	0.0888126	0.225419	0.180261	0.0897981	0.0139776	0.148117	0.245274	0.151028	0.385	0.064472	0.0131527
Pf3D7_01_v3	136422	G	T	0.197845		0.104201	0.169709	0.0100954	0.126147	0.152075	0.00305781	0.147692	0.302266	0.2538	0.326523	0.130434	0.272437	0.269746	0.100106	0.0168843	0.423254	0.349653	0.179595	0.00379818	0.0043569	0.230933	0.397987	0.17384	0.0781091	0.186527	0.182335	0.0218063	0.174192	0.335601	0.216389	0.0019948	0.162248	0.344708	0.142797	0.0520562	0.220908	0.410767	0.164541	0.0608021	0.149936	0.360167	0.322499	0.563893	0.495632
Pf3D7_01_v3	136765	A	T	0.142034		0.0476333	0.253129	0.0715856	0.127976	0.076107	0.0490428	0.0194847	0.172874	0.136141	0.157705	0.120549	0.0805796	0.0182836	0.0884008	0.0525261	0.10488	0.0501865	0.46745	0.0656418	0.203054	0.433448	0.27092	0.0197989	0.151675	0.363448	0.219581	0.0268111	0.0529218	0.305829	0.22801	0.0851534	0.222008	0.16824	0.0260301	0.0358905	0.181287	0.111762	0.111042	0.0396109	0.0324215	0.263837	0.248228	0.207124	0.147846
Pf3D7_01_v3	137258	G	A	0.184348		0.254055	0.0104655	0.21175	0.000493817	0.0109326	0.00966817	0.274432	0.149333	0.0499169	0.311925	0.0556376	0.278406	0.25125	0.24007	0.00708055	0.436711	0.335087	0.298309	0.0214068	0.00353316	0.00972911	0.328135	0.201516	0.0765122	0.340161	0.286774	0.239254	0.0564039	0.477356	0.318686	0.0218456	0.0160464	0.30584	0.149014	0.0351165	0.00525372	0.331356	0.199164	0.0678071	0.284127	0.18602	0.0734008	0.527201	0.417209
Pf3D7_01_v3	138300	C	T	0.198623		0.0894572	0.437584	0.0691489	0.358138	0.0548773	0.159659	0.0336114	0.169853	0.18161	0.238015	0.168293	0.231348	0.0370171	0.0248481	0.0389057	0.0618632	0.0378013	0.73141	0.0368726	0.501111	0.277823	0.341939	0.151503	0.312458	0.843602	0.181514	0.264893	0.116679	0.297984	0.275567	0.451934	0.231428	0.335531	0.17262	0.236055	0.0941388	0.0174829	0.133034	0.121735	0.0840852	0.0428911	0.0151146	0.130542	0.109177
Pf3D7_01_v3	138301	G	T	0.198623		0.0894572	0.437584	0.0691489	0.358138	0.0548773	0.159659	0.0336114	0.169853	0.18161	0.238015	0.168293	0.231348	0.0370171	0.0248481	0.0389057	0.0618632	0.0378013	0.73141	0.0368726	0.501111	0.277823	0.341939	0.151503	0.312458	0.843602	0.181514	0.264893	0.116679	0.297984	0.275567	0.451934	0.231428	0.335531	0.17262	0.236055	0.0941388	0.0174829	0.133034	0.121735	0.0840852	0.0428911	0.0151146	0.130542	0.109177
Pf3D7_01_v3	138820	T	G	0.236021		0.110017	0.408758	0.0692709	0.278205	0.0032148	0.14658	0.0963118	0.150138	0.15605	0.592924	0.0503923	0.458476	0.112833	0.241477	0.0259861	0.271205	0.268615	0.689549	0.0175049	0.626607	0.266795	0.584295	0.155153	0.318955	0.672018	0.0901345	0.249808	0.0272018	0.271198	0.246965	0.452705	0.164318	0.471397	0.123714	0.176583	0.170077	0.115764	0.188648	0.194866	0.25168	0.0344655	0.00437211	0.287832	0.290983
Pf3D7_01_v3	138823	C	T	0.463475		0.0447246	0.726917	0.226049	0.450076	0.0217708	0.141504	0.152328	0.757658	0.249234	0.759966	0.147684	0.537282	0.0286344	0.159113	0.208061	0.764386	0.258665	1.67855	0.0572814	1.22824	0.621044	0.370058	0.160008	0.559543	1.56239	0.286946	0.48766	0.479609	1.49963	0.625043	0.79963	0.346595	0.253626	0.189219	0.262943	0.195935	0.223489	1.07125	0.364678	0.0486844	0.651716	0.0973226	0.519238	0.0215205
Pf3D7_01_v3	139191	C	T	0.32317		0.171154	0.128275	0.221627	0.149275	0.115145	0.17023	0.318667	0.337173	0.157791	0.383078	0.0159263	0.388356	0.0665165	0.336192	0.0801696	0.553301	0.0481014	0.580549	0.0709716	0.434437	0.0334463	0.613348	0.257074	0.537027	0.749404	0.131006	0.523017	0.0832924	0.805219	0.0755981	0.452183	0.0201444	0.618772	0.148582	0.418056	0.401848	0.229102	0.650554	0.0390049	0.592091	0.190798	0.488746	0.888953	0.188817
Pf3D7_01_v3	139192	C	T	0.285231		0.0307881	0.415861	0.0202086	0.234447	0.008883	0.49637	0.0774067	0.56532	0.0692815	0.440338	0.0182902	0.289635	0.0262404	0.40276	0.117862	0.562187	0.0915767	0.565627	0.068139	0.656308	0.0552259	0.247929	0.214604	0.505868	0.451845	0.013455	0.543049	0.112117	0.730821	0.0814666	0.392279	0.111032	0.148179	0.250179	0.223039	0.619613	0.107039	0.764034	0.0899093	0.281987	0.136368	0.500762	0.458304	0.0387378
Pf3D7_01_v3	139431	G	T	0.271371		0.00121946	0.549532	0.0787879	0.410198	0.113587	0.369498	0.104451	0.626452	0.0898165	0.490927	0.080945	0.41272	0.0998387	0.263726	0.106766	0.558047	0.0693121	0.472754	0.0111264	0.508311	0.136793	0.311626	0.16962	0.66102	0.507789	0.0293878	0.229814	0.030078	0.587612	0.0194675	0.414226	0.102481	0.279918	0.132204	0.408608	0.223548	0.00392149	0.58415	0.0574883	0.154237	0.27427	0.311846	0.472996	0.0506778
Pf3D7_01_v3	139669	T	A	0.203431		0.12751	0.421203	0.0814415	0.297912	0.0347244	0.241066	0.0439209	0.520305	0.236567	0.173692	0.043588	0.138218	0.0913417	0.0395463	0.0620328	0.285299	0.0357663	0.325877	0.00717859	0.531723	0.159539	0.308596	0.170609	0.209336	0.320228	0.067332	0.115013	0.0310406	0.463139	0.097354	0.400524	0.100986	0.256596	0.150826	0.123177	0.214403	0.0145324	0.603131	0.223807	0.13539	0.295255	0.00999556	0.471121	0.141918
Pf3D7_01_v3	140959	T	C	0.2475		0.0265545	0.499534	0.0560882	0.313232	0.0683595	0.306243	0.0743827	0.573184	0.211741	0.508388	0.0923069	0.364126	0.0932906	0.259803	0.110178	0.561804	0.202159	0.468701	0.0440806	0.553702	0.158082	0.321396	0.159813	0.339996	0.39994	0.00686001	0.207751	0.0227288	0.57043	0.108987	0.357475	0.0668451	0.228271	0.176676	0.159959	0.229479	0.0145324	0.603131	0.134705	0.145804	0.282602	0.0901585	0.471121	0.0800991
Pf3D7_01_v3	141594	T	A	0.158002		0.0230592	0.272935	0.0185614	0.179717	0.00132738	0.215835	0.0267998	0.276939	0.0878827	0.292944	0.0494825	0.221797	0.0277234	0.188645	0.00877838	0.285299	0.0976265	0.286597	0.0202796	0.398788	0.0543014	0.303984	0.0614701	0.2565	0.259195	0.0268242	0.181109	0.0476094	0.2907	0.0473306	0.281299	0.0152993	0.238552	0.0668279	0.137407	0.245626	0.0347642	0.34782	0.0966657	0.217753	0.0968904	0.14034	0.335614	0.110401
Pf3D7_01_v3	141658	T	A	0.181409		0.0784835	0.159343	0.0343636	0.126483	0.0678681	0.290703	0.0468888	0.379543	0.034757	0.274438	0.129901	0.239469	0.152984	0.320567	0.0411405	0.464016	0.116606	0.123972	0.0132327	0.0994791	0.11796	0.222144	0.269445	0.189764	0.141306	0.0348158	0.227537	0.0886074	0.384629	0.0203258	0.0940149	0.0858132	0.20497	0.21334	0.13285	0.213678	0.141381	0.364469	0.0650451	0.318301	0.129182	0.310413	0.4888	0.0828937
Pf3D7_01_v3	141736	T	C	0.164359		0.125053	0.206521	0.0795443	0.154237	0.106757	0.277298	0.110855	0.38987	0.136404	0.0294609	0.0430454	0.0275686	0.0273535	0.0620478	0.227081	0.192079	0.0224065	0.103079	0.00451144	0.0949859	0.0564932	0.381012	0.230294	0.0940738	0.107861	0.0208895	0.148603	0.22219	0.322102	0.0180467	0.0803701	0.0481111	0.331242	0.189775	0.0630702	0.142229	0.287506	0.317629	0.00147291	0.40869	0.147978	0.144984	0.616104	0.291062
Pf3D7_01_v3	142744	G	A	0.157154		0.0995037	0.392221	0.133577	0.187344	0.122059	0.312864	0.368585	0.404736	0.177038	0.190416	0.0239837	0.0776433	0.00531604	0.1066	0.214265	0.231079	0.0254121	0.203837	0.106201	0.289912	0.0645139	0.0672423	0.091314	0.262872	0.0749813	0.0250926	0.110556	0.218896	0.261475	0.00479196	0.102942	0.0404486	0.147781	0.166291	0.063078	0.155934	0.273943	0.31291	0.0232448	0.111488	0.133991	0.133266	0.0204057	0.256425
Pf3D7_01_v3	142954	G	A	0.157011		0.0994274	0.340044	0.133508	0.325117	0.139436	0.278821	0.0391991	0.410475	0.262979	0.152748	0.023999	0.191482	0.0175866	0.08672	0.0423713	0.235537	0.0788198	0.154072	0.0773866	0.196815	0.0527554	0.246201	0.133669	0.0885597	0.262734	0.00677343	0.0841104	0.0858014	0.267359	0.0582235	0.25538	0.096193	0.291951	0.048835	0.127607	0.101594	0.0957934	0.295664	0.0858267	0.171443	0.16444	0.0197405	0.366765	0.171824
Pf3D7_01_v3	143730	G	C	0.101453		0.0214306	0.139523	0.0434895	0.100786	0.0387843	0.253642	0.0357991	0.175192	0.108497	0.101138	0.023999	0.0850121	0.0140475	0.156882	0.0423713	0.135755	0.0594672	0.0873088	0.000617174	0.123611	0.103757	0.183859	0.0667518	0.0492145	0.086551	0.011938	0.17858	0.0858014	0.137219	0.0351927	0.0988446	0.087194	0.15915	0.0539752	0.0301999	0.221586	0.0906946	0.160123	0.0615792	0.266182	0.014764	0.154903	0.233236	0.144719
Pf3D7_01_v3	143892	T	G	0.0960809		0.0835526	0.259513	0.136534	0.176847	0.124554	0.210518	0.131925	0.335879	0.218489	0.114125	0.0415451	0.0850121	0.0211234	0.0611546	0.0461232	0.196166	0.0672083	0.0751304	0.0129445	0.128493	0.0476426	0.0565446	0.127352	0.054298	0.0577237	0.0257439	0.0285486	0.00438681	0.189167	0.0224882	0.0869246	0.0164177	0.037987	0.118733	0.0215058	0.0564611	0.0216054	0.233043	0.0610548	0.0173139	0.153965	0.00101469	0.169655	0.0205145
Pf3D7_01_v3	143951	C	G	0.108376		0.0738065	0.212896	0.0775817	0.164935	0.0674173	0.351169	0.0300536	0.196113	0.168397	0.0913381	0.00213307	0.0850121	0.0124573	0.156882	0.0285257	0.0970307	0.0447436	0.112544	0.01104	0.167621	0.117061	0.149056	0.0294321	0.0611179	0.126308	0.0205979	0.215569	0.0424501	0.117577	0.046188	0.146879	0.087194	0.139102	0.0134587	0.047552	0.279457	0.034458	0.147854	0.0872279	0.242521	0.0561647	0.181454	0.161677	0.102614
Pf3D7_01_v3	143981	G	A	0.108376		0.0738065	0.212896	0.0775817	0.164935	0.0674173	0.351169	0.0300536	0.196113	0.168397	0.0913381	0.00213307	0.0850121	0.0124573	0.156882	0.0285257	0.0970307	0.0447436	0.112544	0.01104	0.167621	0.117061	0.149056	0.0294321	0.0611179	0.126308	0.0205979	0.215569	0.0424501	0.117577	0.046188	0.146879	0.087194	0.139102	0.0134587	0.047552	0.279457	0.034458	0.147854	0.0872279	0.242521	0.0561647	0.181454	0.161677	0.102614
Pf3D7_01_v3	144660	C	A	0.117606		0.17117	0.404674	0.197585	0.283621	0.181567	0.399668	0.124163	0.316917	0.323913	0.110932	0.0103289	0.0850121	0.0124573	0.0876131	0.0285257	0.0970307	0.0465261	0.123937	0.00959903	0.200887	0.00538112	0.171974	0.0112671	0.0871871	0.110872	0.0328212	0.104953	0.0520106	0.106182	0.0373736	0.146879	0.0120899	0.139102	0.0134587	0.045392	0.158609	0.034458	0.147854	0.0902713	0.151658	0.0121998	0.0673695	0.161677	0.105013
Pf3D7_01_v3	144877	A	G	0.110541		0.0810945	0.188676	0.0577724	0.165256	0.0780141	0.231898	0.0974897	0.35154	0.182709	0.0643924	0.0217	0.0777479	0.0107966	0.0765543	0.021073	0.211167	0.0467289	0.117919	0.0320915	0.11902	0.0325863	0.041851	0.207599	0.0182516	0.159897	0.0157937	0.138258	0.0438404	0.313373	0.0818812	0.132211	0.0077709	0.0611685	0.144021	0.0366966	0.136747	0.0299169	0.315092	0.0874476	0.0655489	0.150396	0.0500955	0.224744	0.0305152
Pf3D7_01_v3	145041	T	C	0.146364		0.0257982	0.215673	0.0747752	0.0138541	0.044927	0.221791	0.00757356	0.418272	0.156832	0.159252	0.048196	0.00162082	0.0147401	0.13001	0.00609552	0.337736	0.089672	0.119697	0.212073	0.214088	1.14528e-05	0.187287	0.250999	0.0784828	0.0877056	0.0448474	0.106913	0.0659724	0.360807	0.0399082	0.0279226	0.175527	0.00797512	0.425312	0.114337	0.175953	0.039356	0.451774	0.108779	0.1705	0.219377	0.0663681	0.430596	0.125338
Pf3D7_01_v3	145227	C	T	0.256546		0.00433006	0.0758867	0.12333	0.0051826	0.112194	0.294176	0.0154555	0.515904	0.1084	0.0812038	0.131663	0.0104015	0.0883123	0.21957	0.030022	0.446066	0.0907182	0.0854046	0.0856953	0.327545	0.230865	0.0463847	0.873028	0.0278273	0.202011	0.383417	0.107741	0.105223	0.932481	0.0505288	0.148742	0.272837	0.0211602	0.615867	0.0972843	0.583392	0.146323	0.474487	0.335514	0.218902	1.10429	0.199127	0.60549	0.0692345
Pf3D7_01_v3	145515	T	A	0.254408		0.0702713	0.03848	0.214831	0.260118	0.462871	0.199732	0.0853926	0.25455	0.0381565	0.0536835	0.107528	0.14221	0.275112	0.237084	0.00183959	0.139802	0.110395	0.25426	0.322161	0.720524	0.309224	0.0585307	0.285858	0.103573	0.0598026	0.223435	0.554739	0.111974	0.0545211	0.30559	0.154217	0.584573	0.1591	0.0164925	0.370953	1.10346	0.344352	0.112298	0.837564	0.290348	0.56459	0.192243	0.1635	0.138104
Pf3D7_01_v3	145560	A	T	0.493104		0.0342037	0.0749431	0.0494566	0.0732611	0.163916	1.13181	0.711512	0.065151	0.0133556	0.122198	0.00499994	0.125278	0.0951624	0.845422	0.542389	0.0989734	0.0478815	0.168673	0.0286098	0.431484	1.27202	1.11412	0.00360105	0.101652	0.210733	0.13672	1.30707	0.688533	0.130373	0.0600281	0.382994	0.827586	0.98393	0.0220754	0.0910667	2.01633	0.595369	0.283112	0.25751	2.61825	0.806235	1.5039	0.909466	0.967475
Pf3D7_01_v3	145682	G	A	0.507845		0.189996	0.0818126	0.188277	0.231578	0.0896378	0.895643	0.553399	0.207022	0.161251	0.33296	0.443247	0.0315017	0.29828	0.323334	0.789233	0.00898817	0.380255	0.15209	0.539766	0.0250869	1.45728	0.566533	0.38438	0.113753	0.881063	0.124184	1.42936	0.314716	0.536807	0.0407165	0.561559	0.368976	1.1104	0.030733	0.559538	1.40901	0.539264	0.403647	0.0765404	1.9744	0.383994	1.73178	1.00733	0.44267
Pf3D7_01_v3	146057	T	C	0.473631		0.119402	0.0771574	0.215696	0.328166	0.160399	0.619377	0.635279	0.0584275	0.120767	0.227949	0.376105	0.171122	0.289355	0.259512	0.756107	0.0499162	0.0278083	0.196215	0.71818	0.131554	1.01691	0.676751	0.155365	0.315527	1.20668	0.0689726	1.13672	0.353276	0.329694	0.426774	0.918537	0.0970675	1.42912	0.290351	0.270776	1.2036	0.515492	0.26742	0.451209	1.74636	0.422311	0.548407	0.804796	1.09356
Pf3D7_01_v3	146188	T	C	0.623931		0.366148	0.0167556	0.215696	0.449435	0.0206971	1.13448	0.635279	0.0584275	0.356166	0.425166	0.727045	0.0437917	0.342819	0.256651	1.15908	0.25699	0.0829367	0.356752	0.717572	0.00778952	1.46645	0.87152	0.0506636	0.497894	1.52716	0.358422	1.80987	0.353276	0.329694	0.75289	0.679325	0.262711	1.66854	0.418022	0.168239	1.33628	0.891308	0.0424227	0.409216	2.46082	0.824081	0.694984	0.804796	1.55398
Pf3D7_01_v3	146418	A	C	0.394172		0.330917	0.230617	0.0734167	0.464754	0.150225	0.991265	0.115768	0.0163047	0.495055	0.145415	0.464268	0.0774557	0.165902	0.226197	0.456729	0.281079	0.00873843	0.438583	0.355973	0.060171	0.738025	0.417826	0.203132	0.267194	1.09141	0.343299	1.2244	0.0417807	0.0942051	0.633122	0.424852	0.175188	0.750333	0.515353	0.0854318	0.795076	0.355643	0.145996	0.308853	1.12355	0.812826	0.383416	0.13805	0.716861
Pf3D7_01_v3	146603	T	A	0.339788		0.216456	0.2224	0.178046	0.398397	0.0388791	0.705501	0.0238762	0.0423723	0.211345	0.0445185	0.46658	0.126881	0.267319	0.200052	0.219794	0.25273	0.0522893	0.659449	0.280657	0.422634	0.451016	0.2482	0.301429	0.0232819	1.27517	0.187059	1.16082	0.153917	0.125138	0.491645	0.753028	0.0851372	0.487388	0.560378	0.24785	0.981058	0.0119749	0.0146177	0.348176	0.645222	0.711449	0.487315	0.0244865	0.229952
Pf3D7_01_v3	146605	T	A	0.339788		0.216456	0.2224	0.178046	0.398397	0.0388791	0.705501	0.0238762	0.0423723	0.211345	0.0445185	0.46658	0.126881	0.267319	0.200052	0.219794	0.25273	0.0522893	0.659449	0.280657	0.422634	0.451016	0.2482	0.301429	0.0232819	1.27517	0.187059	1.16082	0.153917	0.125138	0.491645	0.753028	0.0851372	0.487388	0.560378	0.24785	0.981058	0.0119749	0.0146177	0.348176	0.645222	0.711449	0.487315	0.0244865	0.229952
Pf3D7_01_v3	146654	C	T	0.384007		0.454449	0.278646	0.152396	0.509096	0.00144109	0.7952	0.0163174	0.00890657	0.271606	0.22296	0.746257	0.0219749	0.466117	0.0563844	0.382807	0.432016	0.207019	0.69664	0.3512	0.415152	0.457848	0.230502	0.29663	0.0186768	1.46753	0.215479	1.20969	0.185098	0.145755	0.525457	0.844629	0.0482547	0.52968	0.622353	0.300305	0.981058	0.0211932	0.0146177	0.348176	0.627988	0.711449	0.487315	0.0326861	0.216817
Pf3D7_01_v3	147099	C	T	0.355662		0.227268	0.195744	0.139115	0.485019	0.0446577	0.800182	0.108433	0.0475094	0.202828	0.0737565	0.429232	0.17782	0.286314	0.235613	0.0841951	0.269959	0.0667196	0.528519	0.432025	0.392146	0.594522	0.0352542	0.281826	0.00460891	1.36289	0.124452	1.18158	0.301023	0.0792599	0.415736	0.929283	0.0669938	0.345038	0.679229	0.349155	1.12818	0.196757	0.0146177	0.348176	0.453022	0.809725	0.602895	0.185258	0.0337019
Pf3D7_01_v3	148336	C	T	0.326078		0.173399	0.281296	0.123786	0.492159	0.00611395	0.798872	0.019334	0.134531	0.273091	0.0309335	0.339014	0.238949	0.167306	0.292727	0.127425	0.0295958	0.0170374	0.632951	0.326817	0.398848	0.45765	0.227709	0.0800891	0.0197796	1.32749	0.186039	1.14016	0.158242	0.327829	0.476195	0.792552	0.061412	0.505103	0.340097	0.281806	0.961043	0.0163667	0.154887	0.332302	0.624178	0.426291	0.488797	0.112524	0.213008
Pf3D7_01_v3	148539	A	G	0.331591		0.0700333	0.114463	0.324252	0.321172	0.0693018	0.521099	0.0721894	0.0717037	0.184763	0.0209285	0.419765	0.224475	0.137593	0.264401	0.127425	0.136728	0.0593733	0.757501	0.322578	0.308775	0.427136	0.213097	0.231324	0.0694828	1.49774	0.338221	1.23501	0.228366	0.23009	0.693491	0.686476	0.0493216	0.484357	0.519444	0.193679	0.812186	0.0119961	0.0172265	0.373662	0.579898	0.602278	0.334119	0.00553857	0.283873
Pf3D7_01_v3	149598	G	T	0.371906		0.265702	0.229575	0.350493	0.0236658	0.099077	0.422054	0.0646475	0.389781	0.0395544	0.0848072	0.767252	0.292549	0.398351	0.0255621	0.157425	0.733019	0.336836	1.06197	0.30921	0.589587	0.164411	0.114196	0.943706	0.471903	0.514523	0.320685	1.137	0.488501	0.0560209	0.355842	0.0995199	0.427403	0.0984687	0.429712	0.0222371	0.7442	0.205582	0.345501	0.0735542	0.2454	1.08016	0.64906	0.553819	0.141473
Pf3D7_01_v3	150409	T	C	0.42291		0.139498	0.0396528	0.305939	0.0988415	0.230021	0.661896	0.152257	0.420838	0.0631662	0.11905	0.511446	0.0281389	0.387999	0.259202	0.015305	0.586484	0.215936	0.560163	0.105483	0.486385	0.756751	0.149601	0.655132	0.177095	0.79617	0.0896448	1.4016	0.585577	0.115881	0.268852	0.551146	0.400962	0.0479805	0.71527	0.218826	1.46288	0.530696	0.214077	0.221641	0.292285	1.45641	1.06863	0.753956	0.298214
Pf3D7_01_v3	150615	A	G	0.511406		0.500849	0.0178776	0.223935	0.307085	0.0462324	0.528646	0.201631	0.613462	0.258106	0.662129	0.927387	0.13115	0.588183	0.0721888	0.201913	1.35006	0.256144	0.303937	0.548625	0.0470326	0.726942	0.291045	0.813308	0.425868	1.1743	0.238952	1.0323	0.552743	0.375247	0.633727	0.604852	0.064814	0.0810508	1.43404	0.114408	0.761522	0.329596	0.722813	0.435134	0.149234	1.62805	0.246213	1.11382	0.0181877
Pf3D7_01_v3	150836	C	A	0.294491		0.294879	0.0146965	0.232652	0.228832	0.0885895	0.396761	0.034354	0.185659	0.0931034	0.338392	0.650917	0.0460649	0.41884	0.00470148	0.2169	0.519666	0.215106	0.38112	0.34699	0.169994	0.468512	0.0328144	0.271369	0.0977547	0.9884	0.182315	0.867496	0.301379	0.0179796	0.411667	0.554033	0.0554276	0.199372	0.588768	0.188365	0.682269	0.147261	0.123734	0.265816	0.27214	0.688627	0.338109	0.258903	0.031037
Pf3D7_01_v3	153308	T	A	0.345875		0.528462	0.0588338	0.209879	0.257539	0.00398848	0.450556	0.0597449	0.227737	0.137026	0.560568	0.941737	0.192091	0.533357	0.127777	0.383802	0.849245	0.394255	0.426922	0.315375	0.0757169	0.446012	0.0208082	0.398296	0.0881467	1.00481	0.314367	0.896084	0.315461	0.0355212	0.441033	0.401966	0.0623026	0.193335	0.703144	0.173465	0.528476	0.0682962	0.308063	0.155625	0.274292	0.826686	0.329163	0.347843	0.0374528
Pf3D7_01_v3	153342	T	G	0.29334		0.223622	0.0437325	0.251285	0.280404	0.00610507	0.391123	0.0302188	0.230545	0.124348	0.213192	0.572544	0.0391967	0.218354	0.0411487	0.159534	0.489755	0.12019	0.471388	0.377207	0.051065	0.401885	0.000563415	0.379364	0.094384	1.17811	0.384113	0.896084	0.315461	0.00540043	0.485812	0.434758	0.00980077	0.259307	0.744061	0.212381	0.449782	0.0295724	0.315532	0.135228	0.274292	0.761731	0.28289	0.30486	0.063604
Pf3D7_01_v3	154976	T	C	0.255341		0.100102	0.055673	0.249849	0.281836	0.0365966	0.409489	0.122608	0.103034	0.142113	0.0585446	0.386261	0.154829	0.0631998	0.162271	0.0246644	0.201732	0.00311569	0.492861	0.358361	0.0186543	0.40177	0.0964144	0.208661	0.0997042	1.17811	0.448995	0.919566	0.463878	0.11735	0.510065	0.371642	0.0189104	0.139241	0.52413	0.194837	0.404175	0.103967	0.187618	0.104786	0.160159	0.552361	0.277035	0.277469	0.0258889
Pf3D7_01_v3	155402	T	C	0.323573		0.0884736	0.0911527	0.228889	0.334363	0.0488266	0.520682	0.212167	0.197623	0.265177	0.0159869	0.34554	0.21246	0.0412647	0.240674	0.104491	0.286277	0.0916943	0.5238	0.37884	0.0447637	0.468706	0.162494	0.399871	0.205744	1.26139	0.439776	1.03206	0.575987	0.00481854	0.652259	0.42789	0.0388649	0.092942	0.769493	0.134612	0.506548	0.194166	0.341106	0.232034	0.133699	0.850167	0.230526	0.53541	0.0230203
Pf3D7_01_v3	155460	A	G	0.270563		0.0551088	0.0560694	0.302817	0.150434	0.0406912	0.414683	0.0323627	0.240724	0.191226	0.00862129	0.372854	0.0924345	0.0167237	0.218516	0.0101447	0.286277	0.0798095	0.590135	0.158856	0.0131569	0.407374	0.00779324	0.413559	0.165605	0.940356	0.54853	1.03191	0.376555	0.0237666	0.668772	0.1669	0.14637	0.121139	0.551057	0.0159644	0.401628	0.00465946	0.389805	0.156999	0.28964	0.807836	0.216999	0.32011	0.119398
Pf3D7_01_v3	155877	G	A	0.242578		0.0214582	0.079127	0.369163	0.0221799	0.0588154	0.184209	0.161481	0.119516	0.287566	0.0939947	0.383112	0.0328635	0.0723887	0.109566	0.157789	0.129717	0.189341	0.414789	0.0669932	0.0133943	0.357996	0.104516	0.0715728	0.633211	0.550694	0.422822	0.783808	0.158382	0.205962	0.933207	0.0508431	0.197337	0.148635	0.124197	0.299874	0.318603	0.122981	0.0824128	0.510777	0.385132	0.343047	0.0862928	0.0286447	0.562669
Pf3D7_01_v3	155895	G	A	0.269136		0.0307003	0.0327175	0.294143	0.0414616	0.0212676	0.35694	0.149388	0.108287	0.357306	0.0623569	0.32441	0.0193426	0.0483128	0.2135	0.157789	0.129717	0.225252	0.386294	0.115817	0.0101123	0.519619	0.140882	0.106409	0.637656	0.604624	0.390355	0.928278	0.110362	0.151565	0.90288	0.100488	0.249265	0.226288	0.200049	0.248734	0.470771	0.15716	0.114432	0.520202	0.555875	0.507921	0.00820835	0.0286447	0.62528
Pf3D7_01_v3	155939	G	A	0.245679		0.0155917	0.0136332	0.303768	0.0427188	0.0351652	0.318298	0.0660009	0.131779	0.320572	0.0379692	0.258324	0.0714215	0.0113617	0.252787	0.0317582	0.0980417	0.270381	0.499367	0.0563193	0.0771327	0.368468	0.0915019	0.195265	0.448576	0.626891	0.375538	0.887416	0.217756	0.131841	0.866542	0.123183	0.214814	0.127252	0.231814	0.214904	0.451428	0.0402555	0.125489	0.502085	0.376048	0.507921	0.00606881	0.0684697	0.420421
Pf3D7_01_v3	155977	G	A	0.205574		0.0721707	0.0671795	0.206147	0.0577559	0.0179684	0.341044	0.0496639	0.0184485	0.350882	0.0179673	0.296771	0.00507031	0.0890046	0.152563	0.106901	0.0462682	0.165291	0.435869	0.0162159	0.12827	0.299145	0.128378	0.0456313	0.370637	0.478479	0.264713	0.738456	0.147188	0.250488	0.727661	0.12118	0.211169	0.125717	0.0578	0.216881	0.442744	0.0402555	0.0378526	0.502085	0.369771	0.267614	0.00104533	0.068477	0.420421
Pf3D7_01_v3	155978	C	T	0.205574		0.0721707	0.0671795	0.206147	0.0577559	0.0179684	0.341044	0.0496639	0.0184485	0.350882	0.0179673	0.296771	0.00507031	0.0890046	0.152563	0.106901	0.0462682	0.165291	0.435869	0.0162159	0.12827	0.299145	0.128378	0.0456313	0.370637	0.478479	0.264713	0.738456	0.147188	0.250488	0.727661	0.12118	0.211169	0.125717	0.0578	0.216881	0.442744	0.0402555	0.0378526	0.502085	0.369771	0.267614	0.00104533	0.068477	0.420421
Pf3D7_01_v3	156158	T	G	0.187025		0.112431	0.0883003	0.535244	0.0874791	0.255077	0.0193231	0.187678	0.183706	0.0665318	0.0565172	0.313865	0.037822	0.0794129	0.12935	0.0389081	0.046188	0.0606501	0.649456	0.0128726	0.256174	0.124388	0.124492	0.136986	0.015314	0.641177	0.307369	0.714965	0.2624	0.269088	0.53522	0.184938	0.115743	0.0959107	0.112518	0.0249296	0.373438	0.0304788	0.0271552	0.251845	0.223249	0.235684	0.109568	0.00389268	0.140779
Pf3D7_01_v3	156590	G	A	0.173095		0.0761612	0.0169352	0.215232	0.00913311	0.114933	0.229828	0.0127226	0.0670376	0.175283	0.118504	0.101251	0.0808244	0.0152064	0.268876	0.0719884	0.145459	0.240629	0.356321	0.0230397	0.220602	0.249198	0.0271431	0.0611309	0.214604	0.32449	0.123518	0.598605	0.20766	0.343713	0.50336	0.145221	0.219786	0.00535713	0.0688078	0.167606	0.491809	0.106508	0.224094	0.455299	0.208612	0.108899	0.055411	0.0811431	0.175576
Pf3D7_01_v3	157806	C	G	0.167846		0.0201002	0.0378624	0.161176	0.0228564	0.135424	0.295268	0.100416	0.0471909	0.175377	0.0669699	0.121304	0.0559729	0.145875	0.242692	0.0564889	0.0668802	0.164255	0.303418	3.78985e-06	0.15259	0.294114	0.165085	0.0161683	0.1753	0.309277	0.489884	0.592575	0.0489518	0.243663	0.416578	0.126437	0.226137	0.142426	0.010426	0.117907	0.121763	0.310364	0.086247	0.00609141	0.410214	0.185991	0.117952	0.161214	0.320084
Pf3D7_01_v3	157827	C	T	0.143727		0.0685874	0.0379573	0.231124	0.0472633	0.0709733	0.10985	0.0700981	0.0318719	0.157627	0.131335	0.122997	0.0339666	0.0105103	0.161598	0.0125746	0.101039	0.215005	0.424384	0.108105	0.179283	0.0723275	0.124296	0.00185832	0.149963	0.263119	0.20755	0.448001	0.144889	0.302943	0.503509	0.0297784	0.160543	0.0246097	0.0732013	0.210792	0.23691	0.00813691	0.117426	0.33445	0.178536	0.0562639	0.0431978	0.107283	0.250527
Pf3D7_01_v3	158952	T	C	0.13932		0.101256	0.0994475	0.205497	0.0615675	0.207527	0.0865546	0.0523953	0.0606019	0.0321844	0.0352521	0.0670101	0.0513832	0.0575086	0.178647	0.056283	0.164994	0.140009	0.152132	0.0311188	0.16704	0.24184	0.0325312	0.183434	0.192306	0.196166	0.0102145	0.375511	0.143077	0.320553	0.284372	0.171474	0.156001	0.00679351	0.125254	0.0968908	0.423739	0.144896	0.330117	0.366941	0.132409	0.00610686	0.0648326	0.121384	0.0873961
Pf3D7_01_v3	159562	A	G	0.165827		0.0502491	0.0182293	0.241056	0.0116648	0.016573	0.143902	0.12184	0.060795	0.222082	0.0727805	0.301081	0.0276641	0.0329676	0.051473	0.154543	0.00996034	0.106368	0.330221	0.0494273	0.0509657	0.198395	0.124281	0.0926029	0.366171	0.423	0.390681	0.514641	0.0949989	0.365635	0.612303	0.00377369	0.109187	0.151899	0.0370099	0.177503	0.133752	0.176319	0.0500115	0.241617	0.284295	0.0502149	0.068613	0.204227	0.411423
Pf3D7_01_v3	161480	G	A	0.324319		0.216466	0.0104946	0.170706	0.36621	0.073347	0.0984258	0.561743	0.185437	0.105186	0.293187	0.0572537	0.0782253	0.144377	0.318452	0.198738	0.437435	0.353337	0.270979	0.596966	0.136367	0.0958175	0.754823	0.220471	0.12251	0.254124	0.124489	0.341783	0.343931	0.475247	0.338058	0.397328	0.590897	0.13669	0.724923	0.631949	0.224784	0.579489	0.345392	0.256725	0.810461	0.108636	0.00352087	0.976497	0.946462
Pf3D7_01_v3	161523	C	T	0.398564		0.471456	0.273306	0.312938	0.558416	0.191609	0.130281	0.388094	0.0371671	0.401542	0.26145	0.143559	0.0149794	0.252479	0.312863	0.0719216	0.504101	1.05359	0.0911142	0.386629	0.0486032	0.122467	0.158561	0.330227	1.40965	0.281438	0.140471	0.199627	0.0638237	0.411065	1.00366	0.448793	0.450066	0.103358	0.679018	1.46598	0.0701239	0.210889	0.269238	1.05515	0.257103	0.171168	0.809172	0.475934	1.15672
Pf3D7_01_v3	161599	T	C	0.537854		0.326205	0.102576	0.0736601	0.0730628	0.120611	0.332182	0.271487	0.376076	1.34595	0.581925	0.479249	0.250524	0.508379	0.692279	0.0558233	0.811842	1.76224	0.00688196	0.24032	0.039332	0.233993	0.500605	0.334811	1.83695	0.253806	0.0438235	0.204683	0.4176	0.315975	1.07661	0.285473	0.431326	0.194283	0.541809	1.50549	0.176611	0.560265	0.282739	1.41025	0.729918	0.0973173	0.878279	0.872193	2.14369
Pf3D7_01_v3	161862	A	G	0.505032		0.320037	0.136071	0.138903	0.0684459	0.126205	0.134236	0.265421	0.589645	1.09444	0.622514	0.571767	0.250524	0.508379	0.473846	0.0558233	1.063	1.51489	0.0390795	0.278247	0.00831247	0.00872577	0.541395	0.545724	1.30984	0.36999	0.0266391	0.0329349	0.511921	0.443738	0.703871	0.285473	0.216146	0.194283	0.804896	1.23172	0.0143998	0.560265	0.518905	1.07044	0.469996	0.484859	1.02967	1.17705	1.81454
Pf3D7_01_v3	161865	G	T	0.44369		0.281032	0.0232311	0.0592646	0.102762	0.106476	0.0344643	0.253043	0.538312	0.875624	0.39775	0.402363	0.174133	0.435617	0.318104	0.0381924	0.942555	1.22996	0.0619759	0.176883	0.130869	0.00335971	0.352626	0.675419	1.35726	0.284046	0.0467103	0.0409003	0.371817	0.523804	0.690346	0.318527	0.151918	0.140351	0.812049	1.09876	0.102742	0.507133	0.491428	0.853105	0.32077	0.578268	1.03358	1.07902	1.50658
Pf3D7_01_v3	161885	A	G	0.343034		0.209255	0.236814	0.0470088	0.209188	0.0142097	0.0801473	0.489666	0.260562	0.331475	0.0410157	0.171595	0.0208187	0.237042	0.130345	0.158955	0.517351	0.579433	0.203797	0.0189821	0.379763	0.149939	0.292077	0.698513	1.13981	0.246036	0.0842163	0.0286623	0.456394	0.384471	0.400616	0.333837	0.141143	0.230096	0.613312	0.699574	0.127217	0.671768	0.303853	0.391868	0.421305	0.418938	0.590469	1.01817	1.23815
Pf3D7_01_v3	162384	T	G	0.251723		0.120855	0.0559871	0.0289469	0.0494799	0.0194735	0.0860164	0.106895	0.231329	0.63247	0.0954574	0.102232	0.0820159	0.10667	0.199981	0.0263649	0.371231	0.705132	0.0287541	0.00281285	0.0433892	0.177198	0.0658943	0.382786	1.22509	0.030614	0.0115431	0.121389	0.0798928	0.315556	0.676616	0.0350643	0.139105	0.0589542	0.319359	0.705562	0.122641	0.107503	0.323024	0.923086	0.201834	0.167826	0.601532	0.406796	0.850899
Pf3D7_01_v3	162981	C	G	0.23032		0.0239229	0.0929785	0.088914	0.170574	0.0552749	0.123111	0.00899175	0.346528	0.320889	0.0450312	0.0511256	0.119909	0.0783014	0.120041	0.025869	0.350644	0.283811	0.0104386	0.114697	0.239629	0.288152	0.0827933	0.61771	0.734178	0.114222	0.214938	0.252054	0.0832115	0.578205	0.468596	0.349533	0.350269	0.170432	0.6765	0.613622	0.0553506	0.0731825	0.344444	0.287556	0.109164	0.247195	0.191912	0.382968	0.310128
Pf3D7_01_v3	163071	C	T	0.147056		0.22398	0.0805826	0.0440828	0.0284589	0.136653	0.116011	0.0686832	0.257378	0.221564	0.172492	0.175076	0.255023	0.087788	0.114896	0.283239	0.0180312	0.0520958	0.0230565	0.131252	0.089837	0.0286981	0.17013	0.220066	0.165578	0.11595	0.104769	0.0514456	0.125909	0.228199	0.13399	0.224103	0.140299	0.0432378	0.3167	0.245359	0.0435129	0.260932	0.134702	0.0488245	0.182809	0.164386	0.0998787	0.380144	0.318239
Pf3D7_01_v3	163080	G	A	0.189007		0.22398	0.0364952	0.0440828	0.0701933	0.15379	0.0562496	0.0686832	0.168047	0.45612	0.222324	0.175076	0.312181	0.0742778	0.164988	0.283239	0.0411376	0.0705316	0.0244944	0.143229	0.184092	0.0129471	0.12075	0.164388	0.605599	0.192199	0.125963	0.0026412	0.125909	0.128572	0.343889	0.332496	0.13498	0.000786422	0.271858	0.569026	0.133689	0.282889	0.0279333	0.261537	0.12272	0.131654	0.454271	0.271661	0.571003
Pf3D7_01_v3	163145	A	T	0.130429		0.237934	0.12614	0.178821	0.028126	0.27673	0.346057	0.241936	0.0706594	0.318878	0.142666	0.0561081	0.191649	0.00354669	0.00952093	0.00576883	0.136468	0.00846602	0.0988904	0.0866238	0.223459	0.21585	0.159176	0.0328061	0.217359	0.219802	0.0772107	0.0860001	0.061953	0.109062	0.051883	0.297764	0.261636	0.222036	0.0288826	0.237524	0.0161273	0.000342746	0.193343	0.0153074	0.00724942	0.19267	0.0289121	0.165501	0.0146288
Pf3D7_01_v3	163263	G	A	0.126663		0.132907	0.0448436	0.0375007	0.0991199	0.140098	0.130651	0.128082	0.0378004	0.00528238	0.209035	0.0919503	0.243032	0.00986089	0.0285021	0.00288329	0.164569	0.148698	0.121204	0.0760976	0.318675	0.223117	0.226262	0.00844144	0.0439455	0.23312	0.119392	0.0730994	0.0966885	0.0995001	0.0666265	0.367988	0.256597	0.276029	0.0439271	0.101281	0.0325488	0.00428002	0.223286	0.240936	0.0341744	0.168818	0.174388	0.19514	0.18592
Pf3D7_01_v3	163890	T	A	0.143001		0.234456	0.0798286	0.133112	0.0119808	0.32083	0.192085	0.233672	0.0417091	0.130947	0.185052	0.0919503	0.243032	0.0237953	0.0704012	0.00288329	0.164569	0.124864	0.0937483	0.101933	0.372406	0.111117	0.200142	0.0276152	0.05043	0.23312	0.183645	0.0179275	0.0966885	0.0995001	0.040951	0.453079	0.188943	0.276029	0.0439271	0.129151	0.160128	0.0381522	0.285066	0.278827	0.0844215	0.111015	0.0642823	0.19514	0.155579
Pf3D7_01_v3	164024	A	C	0.118389		0.104669	0.0782275	0.0587525	0.0494706	0.1231	0.201806	0.057821	0.0129592	0.0423958	0.208564	0.174446	0.152166	0.00167708	0.0366802	0.0301757	0.109382	0.0734268	0.0122	0.0258531	0.350929	0.382899	0.165526	0.0528263	0.175813	0.0105742	0.271314	0.296515	0.135067	0.0395174	0.104067	0.244414	0.257466	0.122125	0.0220602	0.0921104	0.0501176	0.055786	0.162653	0.134047	0.0878071	0.1982	0.188256	0.0830474	0.0412086
Pf3D7_01_v3	165214	A	T	0.237555		0.140895	0.267441	0.129556	0.351504	0.000514842	0.0270509	0.0653531	0.274491	0.237476	0.474911	0.303915	0.54942	0.140616	0.114091	0.0535212	0.43386	0.388375	0.10463	0.146695	0.391781	0.373149	0.386668	0.0741331	0.0173341	0.305075	0.184754	0.187176	0.228914	0.157902	0.0738013	0.536891	0.455668	0.504315	0.0326544	0.140656	0.0226037	0.0796304	0.365075	0.339688	0.0585438	0.357376	0.349696	0.413976	0.368789
Pf3D7_01_v3	165308	C	A	0.262956		0.00993891	0.387292	0.20029	0.288354	0.0241206	0.204077	0.00698495	0.336174	0.387719	0.31335	0.170994	0.246694	0.00784931	0.162903	0.0143028	0.281955	0.279424	0.119191	0.0133216	0.506809	0.928183	0.365528	0.0474824	0.0117679	0.110787	0.244587	0.536704	0.200925	0.140995	0.109766	0.379021	0.634427	0.301216	0.0570925	0.0161312	0.279809	0.0170305	0.402075	0.489282	0.177301	0.693198	0.952465	0.360893	0.381094
Pf3D7_01_v3	165452	T	A	0.221401		0.0529174	0.375312	0.251171	0.204291	0.0649789	0.0436925	0.0419866	0.552073	0.105009	0.229468	0.159005	0.115146	0.00080661	0.0891628	0.0226494	0.398818	0.0236485	0.0504738	0.0949585	0.385218	0.556428	0.288048	0.24977	0.329524	0.0401509	0.244587	0.374162	0.200925	0.284259	0.15719	0.182447	0.292375	0.159887	0.322175	0.114368	0.135904	0.0170305	0.604013	0.0476486	0.0779735	0.734481	0.197918	0.52758	0.0576719
Pf3D7_01_v3	165588	C	T	0.198361		0.271753	0.316148	0.227532	0.141114	0.103529	0.0114044	0.0929369	0.353706	0.0700632	0.0454015	0.0576285	0.127065	0.165312	0.255347	0.401745	0.0388403	0.214365	0.0294429	0.127364	0.228342	0.357785	0.493467	0.111694	0.315249	0.0949182	0.15415	0.256255	0.388662	0.129963	0.170833	0.0492141	0.142928	0.283877	0.215331	0.0802929	0.11083	0.254468	0.296815	0.0405504	0.130968	0.394473	0.0696736	0.559792	0.218884
Pf3D7_01_v3	167036	A	G	0.199318		0.119119	0.391282	0.374777	0.297165	0.137797	0.0334463	0.00427968	0.390794	0.10501	0.1481	0.179342	0.118635	0.00564332	0.0874838	0.132063	0.191381	0.0379976	0.0539575	0.00778572	0.256507	0.406044	0.392984	0.0913841	0.351379	0.06071	0.288316	0.403272	0.403812	0.0393493	0.291707	0.197844	0.294874	0.330633	0.0916564	0.215701	0.124125	0.157737	0.292144	0.0425624	0.0467533	0.404163	0.0806542	0.441984	0.123265
Pf3D7_01_v3	167110	A	T	0.220644		0.29762	0.554798	0.392168	0.438788	0.231523	0.0864891	0.0600346	0.511429	0.255755	0.0606796	0.0286077	0.0609856	0.081617	0.203064	0.220431	0.113748	0.0896848	0.0402185	0.0116226	0.279009	0.493292	0.411373	0.0873281	0.298796	0.059387	0.179334	0.34212	0.310135	0.116091	0.149928	0.242758	0.380783	0.370178	0.0710359	0.207463	0.167016	0.157737	0.303341	0.00175085	0.0195181	0.461948	0.175312	0.453178	0.165776
Pf3D7_01_v3	167139	A	C	0.20865		0.214494	0.454234	0.359366	0.43211	0.0593197	0.0595118	0.0542141	0.373402	0.191774	0.0819361	0.0729946	0.124432	0.156643	0.152897	0.154164	0.0925304	0.0626694	0.00364196	0.0716951	0.509419	0.42951	0.335347	0.0377057	0.279809	0.0854792	0.407603	0.343443	0.287635	0.0373899	0.178101	0.524431	0.411853	0.373019	0.0145765	0.264128	0.00141318	0.00213829	0.388419	0.158779	0.00388425	0.347797	0.143057	0.322519	0.118285
Pf3D7_01_v3	167312	A	G	0.229406		0.0490732	0.233013	0.197962	0.209515	0.317497	0.0972979	0.248313	0.0807671	0.0496416	0.124535	0.117994	0.124082	0.195391	0.128947	0.308163	0.021747	0.0116097	0.00589928	0.0224309	0.135046	0.459859	0.674572	0.0968234	0.236241	0.021553	0.100579	0.380222	0.585176	0.095772	0.161652	0.0813716	0.371624	0.609187	0.100273	0.180757	0.625328	0.84473	0.203367	0.374647	0.182669	0.194659	0.198258	0.403947	0.420656
Pf3D7_01_v3	167899	C	T	0.329074		0.274001	0.489674	0.376902	0.567922	0.437607	0.356058	0.236273	0.516726	0.11994	0.0469418	0.036646	0.161096	0.0532799	0.00936701	0.590851	0.134964	0.169975	0.0115554	0.173165	0.0188003	0.0778704	1.00157	0.132099	0.457116	0.207807	0.0237969	0.0604128	0.827291	0.13241	0.275247	0.151595	0.221796	1.12715	0.00440371	0.504464	0.0930284	1.0095	0.114386	0.418327	0.748007	0.190403	0.249228	1.04403	0.509841
Pf3D7_01_v3	167907	C	A	0.126509		0.117207	0.44385	0.346087	0.259679	0.185064	0.159107	0.141561	0.279736	0.173683	0.186632	0.159317	0.0917563	0.0277081	0.00172688	0.00224532	0.11206	0.00798928	0.00828653	0.0832829	0.235226	0.253433	0.19223	0.0311682	0.296497	0.0744804	0.18609	0.202073	0.161426	0.0229264	0.183035	0.0944803	0.115733	0.0962041	0.0361784	0.107293	0.0345559	0.0191047	0.120341	0.0246546	0.00382364	0.142661	0.00956704	0.124149	0.00306338
Pf3D7_01_v3	167962	A	C	0.164		0.154617	0.3929	0.316326	0.252291	0.391336	0.224841	0.0574615	0.233197	0.220272	0.1072	0.0977332	0.0517551	0.127922	0.00918617	0.230794	0.046914	0.00368642	0.000251594	0.0535946	0.0536743	0.125366	0.506529	0.0426258	0.167491	0.0525718	0.0414501	0.109699	0.435847	0.0400444	0.111029	0.0991225	0.05617	0.369103	0.00593808	0.0619889	0.175276	0.560249	0.081315	0.207327	0.306185	0.0492668	0.00874122	0.350912	0.335134
Pf3D7_01_v3	169707	G	A	0.132946		0.203255	0.236959	0.23643	0.284478	0.11905	0.240483	0.018517	0.126539	0.00576771	0.0354311	0.000848437	0.0341798	0.0910886	0.0182639	0.184904	0.0643379	0.212184	0.0427046	0.100796	0.108793	0.0191018	0.203123	0.0456293	0.334348	0.0624888	0.14381	0.0263139	0.220539	0.0786488	0.267195	0.208321	0.0723823	0.277852	0.116193	0.33404	0.110322	0.102541	0.0284522	0.153096	0.19921	0.0540877	0.297472	0.118285	0.0051824
Pf3D7_01_v3	170715	A	C	0.107173		0.0525786	0.172905	0.0172008	0.0171383	0.000162767	0.0304854	0.00688126	0.133048	0.12862	0.229609	0.0321504	0.0244789	0.0507254	0.0276347	0.0448231	0.178606	0.0397667	0.254458	0.253516	0.247113	0.252975	0.162057	0.00723051	0.523881	0.00181706	0.0265066	0.00360845	0.0235806	0.195044	0.0870825	0.0329653	0.00115794	0.0277543	0.195888	0.0839833	0.0270644	0.00893877	0.175805	0.151849	0.024337	0.187681	0.110845	0.140445	0.121027
Pf3D7_01_v3	171383	G	A	0.126026		0.104315	0.2483	0.19941	0.236395	0.143688	0.361752	0.0621956	0.0256887	0.0491001	0.067268	0.0592385	0.0864909	0.0107117	0.130589	0.0500586	0.0741615	0.0668527	0.00489434	0.0382442	0.0855274	0.116178	0.146202	0.190401	0.259285	0.0505154	0.0696869	0.0909878	0.125181	0.171081	0.16397	0.115749	0.0436597	0.165412	0.198685	0.213161	0.195189	0.0694396	0.112043	0.121818	0.233974	0.276922	0.371222	0.0306114	0.0151277
Pf3D7_01_v3	174089	A	T	0.114334		0.00216143	0.0266397	0.0745287	0.0910775	0.0653785	0.039732	0.175157	0.126657	0.0411545	0.0152719	0.0631198	0.072965	0.0512336	0.032287	0.175805	0.108777	0.0350814	0.067038	0.0876494	0.0636776	0.0730605	0.267313	0.136626	0.0892825	0.0251957	0.0137427	0.131066	0.303395	0.067292	0.123304	0.032271	0.143299	0.326454	0.0522195	0.145938	0.131046	0.321954	0.0832185	0.143889	0.166522	0.190602	7.23897e-05	0.379685	0.18676
Pf3D7_01_v3	175902	T	C	0.135041		0.0290048	0.333486	0.0929596	0.179774	0.0370589	0.256678	0.190877	0.0987506	0.0132509	0.234951	0.0490965	0.121961	0.00032502	0.149985	0.122544	0.0556497	0.0420979	0.22743	0.0909651	0.393461	0.044355	0.058122	0.152866	0.542511	0.120917	0.07343	0.129408	0.0931711	0.0197285	0.113875	0.192433	0.0263809	0.0121776	0.0537426	0.227126	0.251693	0.185906	0.0832185	0.0588096	0.01752	0.0949372	0.356032	0.0738579	0.247131
Pf3D7_01_v3	176509	T	A	0.136501		0.0684399	0.212217	0.0126439	0.0566638	0.0458041	0.128124	0.0845802	0.00777863	0.135067	0.294047	0.0808032	0.119877	0.0250271	0.177027	0.0216234	0.0694327	0.0280845	0.241612	0.156028	0.419322	0.0656111	0.359643	0.186976	0.619394	0.0669664	0.0769902	0.119771	0.110974	0.00325592	0.137243	0.140734	0.0556354	0.163928	0.0355145	0.201534	0.243172	0.0491474	0.0665026	0.081905	0.247594	0.105647	0.37803	0.105971	0.00803485
Pf3D7_01_v3	177039	A	C	0.286086		0.371857	0.22476	0.235105	0.19854	0.17958	0.080051	0.726255	0.022005	0.772269	0.189838	0.116523	0.127363	0.173878	0.275949	0.197122	0.309687	0.0983338	0.0643175	0.038189	0.0178583	0.164313	0.577315	0.188007	0.61733	0.0277437	0.0751456	0.190821	0.41509	0.238061	0.300493	0.0510901	0.148934	0.443748	0.2072	0.326784	0.134311	0.58475	0.168629	0.553892	0.720875	0.0430898	0.781542	0.743175	0.125564
Pf3D7_01_v3	177040	A	C	0.284313		0.396282	0.213504	0.253145	0.196241	0.287694	0.168351	0.840084	0.161095	0.904544	0.223991	0.120644	0.148141	0.109087	0.216605	0.24289	0.171255	0.135466	0.0954355	0.0454061	0.119223	0.0475109	0.721801	0.00395976	0.817782	0.0498285	0.00915577	0.115841	0.490772	0.0754434	0.368037	0.0503615	0.0653286	0.549279	0.0417882	0.423013	0.151402	0.544789	0.0875749	0.485775	0.702882	0.0285992	0.737481	0.587395	0.134163
Pf3D7_01_v3	177152	T	C	0.260077		0.587701	0.207864	0.258664	0.0503028	0.0944903	0.164501	0.303991	0.0283344	0.753045	0.426718	0.265119	0.495654	0.454758	0.378256	0.173761	0.49069	0.0423361	0.107486	0.136752	0.115535	0.0461614	0.146732	0.162086	0.627209	0.295956	0.214637	0.125002	0.0468647	0.253485	0.2579	0.035196	0.0766129	0.254372	0.0382185	0.574798	0.0482413	0.238651	0.069492	0.732152	0.172595	0.105841	0.580761	0.286509	0.182489
Pf3D7_01_v3	177242	T	C	0.289521		0.918023	0.517939	0.239189	0.322303	0.275758	0.335781	0.465576	0.149026	0.987717	0.440574	0.560983	0.414795	0.519315	0.480825	0.251113	0.579277	0.134573	0.16491	0.0473165	0.17887	0.143754	0.0679436	0.237572	0.38723	0.10434	0.0121935	0.0222352	0.190651	0.0758726	0.446348	0.0870064	0.0546968	0.100832	0.164296	0.305362	0.00951642	0.196133	0.0910126	0.589986	0.174064	0.0920272	0.532133	0.271452	0.154101
Pf3D7_01_v3	177254	T	C	0.257357		0.91149	0.302592	0.127106	0.115824	0.248249	0.272844	0.460469	0.213877	0.617205	0.653088	0.721934	0.686254	0.545008	0.533972	0.251113	0.489693	0.316702	0.127919	0.126717	0.0135972	0.0277597	0.216209	0.0140747	0.298793	0.00637082	0.113234	0.0865733	0.312952	0.0810825	0.339629	0.112609	0.0845747	0.315368	0.0738772	0.338398	0.0135484	0.219311	0.00527321	0.273782	0.219762	0.00538059	0.281328	0.193324	0.0195294
Pf3D7_01_v3	177770	T	C	0.331931		0.886089	0.169112	0.0890106	0.10451	0.133291	0.135785	0.25862	0.0531718	0.680873	0.809512	0.764761	1.13177	0.672985	0.665946	0.415035	0.706235	0.261557	0.0523612	0.39817	0.017552	0.0388472	0.13543	0.0911907	0.613616	0.348633	0.0382806	0.0179019	0.167129	0.040383	0.457417	0.367155	0.270181	0.4569	0.167467	0.890896	0.0203817	0.142223	0.0763189	0.550181	0.155352	0.0524339	0.556305	0.204377	0.188484
Pf3D7_01_v3	178094	A	G	0.296615		0.587188	0.166084	0.0357932	0.124483	0.251642	0.246857	0.0085848	0.00713676	0.51078	0.476413	0.698211	0.822283	0.281546	0.304003	0.545525	0.551687	0.154342	0.267169	0.434777	0.132266	0.0684566	0.167035	0.180813	0.393634	0.133248	0.424199	0.30705	0.0292884	0.0221881	0.566586	0.614829	0.427113	0.121541	0.107684	0.746573	0.0377535	0.295031	0.300456	0.171374	0.21703	0.229231	0.217386	0.00381883	0.492121
Pf3D7_01_v3	178111	G	A	0.307207		0.39865	0.162486	0.061532	0.0388636	0.011067	0.355322	0.330845	0.14662	0.479707	0.276526	0.325786	0.458619	0.389433	0.0933223	0.823682	0.186732	0.042252	0.0844214	0.255281	0.209741	0.178311	0.686777	0.0187463	0.360224	0.165043	0.0735529	0.243735	0.47182	0.0843304	0.333645	0.0623258	0.392137	0.304151	0.200445	0.525768	0.394757	0.447177	0.163136	0.60353	0.855856	0.107464	0.0819811	0.597639	1.15676
Pf3D7_01_v3	178201	G	A	0.290564		0.0824912	0.276803	0.108264	0.0312343	0.0562658	0.47808	0.299491	0.043867	0.539096	0.128351	0.0193864	0.107255	0.0294003	0.222882	0.367986	0.0317051	0.271733	0.13054	0.386617	0.273557	0.164294	0.806191	0.199754	0.250072	0.231668	0.0735529	0.278602	0.509343	0.0710073	0.306408	0.114346	0.496229	0.282838	0.068876	0.568212	0.441668	0.488331	0.0113599	0.560255	0.956005	0.336584	0.0284888	0.386293	1.17368
Pf3D7_01_v3	178474	T	C	0.264437		0.125492	0.0842162	0.0346152	0.094009	0.0449526	0.221395	0.541946	0.0226179	0.25245	0.060884	0.169781	0.228143	0.0796573	0.0301656	0.673542	0.14013	0.0469775	0.155248	0.252234	0.0419929	0.137527	0.878368	0.121965	0.200586	0.0884468	0.110461	0.277233	0.534856	0.00295879	0.293998	0.200813	0.349134	0.432237	0.0563959	0.39262	0.175476	0.816685	0.0861417	0.223834	0.988312	0.231158	0.0197524	0.525488	1.19405
Pf3D7_01_v3	178512	T	G	0.266679		0.0780813	0.136482	0.115786	0.0365931	0.091888	0.314876	0.48141	0.035364	0.264558	0.249714	0.221943	0.0535989	0.176585	0.339096	0.293636	0.114223	0.32071	0.0112406	0.217176	0.0362761	0.169593	0.884387	0.0865642	0.134558	0.256388	0.0383378	0.1334	0.76276	0.0895747	0.078844	0.17453	0.348375	0.468841	0.065125	0.303116	0.201307	0.831279	0.057597	0.156318	1.04042	0.219099	0.0484856	0.578629	1.10845
Pf3D7_01_v3	178726	G	A	0.231241		0.0628396	0.251566	0.167245	0.0539713	0.127147	0.361194	0.199125	0.0574208	0.454878	0.34296	0.258082	0.138211	0.19244	0.35311	0.093029	0.121506	0.454092	0.0310317	0.176051	0.115538	0.0873921	0.591202	0.156643	0.192936	0.152224	0.0579829	0.109475	0.461009	0.11426	0.160649	0.0674933	0.233344	0.30567	0.0108309	0.311027	0.195511	0.456208	0.0648917	0.306286	0.644577	0.223045	0.0585963	0.290911	0.847693
Pf3D7_01_v3	178748	C	T	0.260536		0.0100688	0.23259	0.0667208	0.0462552	0.0592688	0.522795	0.411178	0.0484519	0.224622	0.198583	0.0586154	0.0456307	0.0432054	0.35311	0.36442	0.0368276	0.15963	0.150236	0.169699	0.208423	0.25565	0.934724	0.15342	0.0199699	0.0239781	0.0167552	0.386573	0.580908	0.0232419	0.106058	0.000568866	0.380475	0.552531	0.0122372	0.127362	0.486021	0.657214	0.00908594	0.16465	1.21141	0.364192	0.281838	0.523453	0.917369
Pf3D7_01_v3	179264	G	A	0.312288		0.343605	0.358536	0.130033	0.024295	0.03003	0.692033	0.275865	0.141842	0.33842	0.0665031	0.190766	0.299924	0.30779	0.0883457	0.682304	0.150119	0.0762242	0.176927	0.353299	0.451559	0.263085	0.878739	0.1285	0.029977	0.152281	0.141158	0.423162	0.512383	0.0106603	0.118646	0.00462295	0.569314	0.350038	0.107439	0.261608	0.756748	0.407145	0.131385	0.363809	1.16352	0.34112	0.302102	0.517218	0.845787
Pf3D7_01_v3	179265	A	G	0.376312		0.216048	0.347036	0.0325507	0.270711	0.19727	0.749692	0.248061	0.120603	0.281029	0.0314096	0.181199	0.0384167	0.454861	0.222161	0.488561	0.0727651	0.0117477	0.344457	0.0174797	1.10426	0.326479	0.809482	0.146729	0.0759401	0.382976	0.342497	0.672094	0.323804	0.0905197	0.204806	0.877241	0.228618	0.709856	0.149838	0.0633719	1.51631	0.0693016	0.422699	0.837543	1.17184	0.413798	0.428842	0.447549	0.71344
Pf3D7_01_v3	179326	T	G	0.240791		0.207126	0.0868875	0.0923276	0.00998235	0.287968	0.222603	0.462623	0.103046	0.0065586	0.16286	0.119753	0.215592	0.0194722	0.429949	0.143446	0.0874505	0.215452	0.0209115	0.0958838	0.309832	0.430049	0.447477	0.0454816	0.102649	0.12397	0.217567	0.37805	0.356709	0.0246614	0.0892224	0.381019	0.214416	0.499586	0.121709	0.00726863	0.817096	0.182615	0.144808	0.418287	0.874538	0.358971	0.298696	0.313265	0.578049
Pf3D7_01_v3	179346	G	A	0.262691		0.13605	0.0395856	0.097012	0.0575236	0.208492	0.212844	0.615573	0.148849	0.00223789	0.223906	0.0494628	0.0882517	0.0270712	0.331479	0.320671	0.00264421	0.143579	0.198149	0.126849	0.443763	0.191216	0.894117	0.254266	0.0744281	0.0502729	0.117726	0.374228	0.501813	0.066399	0.100034	0.179548	0.28154	0.572229	0.111726	0.0540017	0.646078	0.423641	0.0243749	0.298921	1.0807	0.41947	0.277603	0.386043	0.796377
Pf3D7_01_v3	179474	G	A	0.245037		0.0211322	0.154557	0.0956893	0.158847	0.0632394	0.333816	0.27736	0.0116645	0.376735	0.114384	0.0728945	0.140322	0.0759861	0.211088	0.262173	0.0281946	0.253178	0.0296217	0.0562949	0.365399	0.16643	0.587956	0.176843	0.243938	0.0900414	0.24756	0.175037	0.460169	0.133189	0.192996	0.371795	0.0817269	0.576518	0.214631	0.102964	0.534626	0.252247	0.0474348	0.66261	0.741474	0.314157	0.0231684	0.268974	0.902483
Pf3D7_01_v3	179871	A	G	0.355581		0.240217	0.0442625	0.0926358	0.0040447	0.284563	0.232879	0.75912	0.343888	0.0406129	0.249686	0.150527	0.270531	0.00617181	0.481472	0.302075	0.0546635	0.30798	0.0699353	0.0689036	0.388951	0.366608	0.901801	0.394138	0.116902	0.151984	0.213002	0.390981	0.654694	0.27794	0.146434	0.410547	0.200959	0.870127	0.428815	0.0205003	0.82988	0.469133	0.0903911	0.519912	1.32286	0.745124	0.228797	0.270922	1.10205
Pf3D7_01_v3	179913	C	T	0.296109		0.210526	0.038696	0.0173361	0.0166545	0.227014	0.368025	0.450615	0.178927	0.0777892	0.324164	0.210292	0.256898	0.0189803	0.569518	0.132809	0.029604	0.315702	0.067558	0.00954604	0.478183	0.382779	0.655489	0.296487	0.0394441	0.0540914	0.278173	0.4016	0.467359	0.199401	0.0862043	0.356701	0.300513	0.540649	0.25107	0.0386328	0.953337	0.233627	0.010216	0.495121	1.06803	0.644254	0.329956	0.208063	0.723584
Pf3D7_01_v3	179949	A	G	0.32544		0.210526	0.0400793	0.0173361	0.0166545	0.227014	0.368025	0.450615	0.36619	0.0777892	0.218794	0.210292	0.256898	0.0189803	0.569518	0.132809	0.0910322	0.315702	0.027398	0.0845099	0.300343	0.551546	0.507173	0.430304	0.170919	0.0540914	0.278173	0.4016	0.467359	0.427931	0.0862043	0.356701	0.300513	0.540649	0.480709	0.0386328	0.953337	0.233627	0.163617	0.495121	1.06803	0.966477	0.329956	0.0442191	0.723584
Pf3D7_01_v3	179952	A	G	0.253073		0.0342759	0.101172	0.0289368	0.0121097	0.153057	0.351103	0.329014	0.140769	0.200871	0.148002	0.0135714	0.0344281	0.0865391	0.303703	0.229797	0.0856263	0.20436	0.167515	0.127753	0.46335	0.257027	0.586009	0.324326	0.107412	0.0246202	0.157037	0.406941	0.314987	0.137885	0.230395	0.190813	0.338309	0.346648	0.162057	0.197244	0.760354	0.19423	0.0126943	0.583393	0.847424	0.558804	0.143632	0.148673	0.738286
Pf3D7_01_v3	179969	G	A	0.329545		0.127423	0.122271	0.0699185	0.0454991	0.317323	0.33281	0.269182	0.522034	0.0702508	0.04449	0.0664273	0.202742	0.106545	0.422724	0.083851	0.278197	0.207999	0.0429578	0.24411	0.292355	0.672533	0.179225	0.502123	0.304696	0.195217	0.293347	0.467012	0.195317	0.515907	0.150561	0.565216	0.22273	0.377967	0.73784	0.00221349	1.08651	0.0048492	0.221548	0.648325	0.726942	1.17374	0.30078	0.194374	0.441205
Pf3D7_01_v3	180034	A	T	0.385927		0.321259	0.263112	0.147686	0.186287	0.888313	0.0355892	0.502523	0.391716	0.159536	0.126044	0.16775	0.126259	0.256645	0.275762	0.0789199	0.0288999	0.549435	0.0766511	0.0257325	0.883004	0.248056	0.278504	0.191947	0.785983	0.0532249	0.842763	0.127558	0.319243	0.254306	0.374544	0.728407	0.165712	0.267363	0.198317	0.43407	1.16135	0.171966	0.266908	2.08757	0.501424	0.402042	0.257702	0.0591434	0.956724
Pf3D7_01_v3	180042	C	A	0.257004		0.0662577	0.128251	0.00200976	0.123961	0.216794	0.123396	0.344308	0.158324	0.23839	0.0231641	0.0747501	0.220735	0.099636	0.170091	0.202372	0.0681033	0.2811	0.158926	0.408936	0.138593	0.344062	0.255555	0.0695337	0.657323	0.207669	0.296375	0.121205	0.376778	0.197578	0.222408	0.585473	0.0319316	0.610153	0.388265	0.0432816	0.504447	0.141804	0.0217198	0.799949	0.561921	0.330301	0.107882	0.142833	0.823044
Pf3D7_01_v3	180054	G	A	0.455672		0.167903	0.583939	0.140143	0.0570471	0.331137	0.143161	0.7733	0.580323	0.109542	0.213545	0.0410121	0.26427	0.0775094	0.306885	0.392898	0.274515	0.297442	0.400195	0.913605	0.165061	1.11141	0.252401	0.123451	1.31687	0.349591	0.191879	0.356191	0.58644	0.46124	0.298717	0.617319	0.0512542	1.02154	0.839575	0.0175117	0.741617	0.425173	0.261526	0.767449	1.175	0.951825	0.0374415	0.0930804	1.28602
Pf3D7_01_v3	180056	A	T	0.26431		0.368977	0.0151606	0.0167693	0.0491847	0.112627	0.253853	0.311512	0.0603634	0.337253	0.503519	0.380446	0.323804	0.24309	0.132363	0.0571851	0.26527	0.824402	0.0373086	0.0812613	0.213141	0.375285	0.419299	0.100007	0.471526	0.04876	0.124747	0.239364	0.315414	0.0596507	0.34821	0.0765486	0.171243	0.268062	0.0284056	0.401334	0.131813	0.224443	0.0360387	0.728093	0.0807321	0.139152	0.965219	0.230966	0.91205
Pf3D7_01_v3	180068	C	G	0.272915		0.59137	0.335826	0.32118	0.0832681	0.185999	0.094651	0.413172	0.447564	0.0371462	0.321218	0.22665	0.487332	0.3583	0.455809	0.127108	0.0905975	0.70723	0.0461021	0.238994	0.118671	0.235221	0.131926	0.184038	0.611988	0.322369	0.156566	0.251157	0.0756624	0.12449	0.44764	0.111732	0.000193168	0.320679	0.390525	0.130925	0.103827	0.242649	0.292059	0.33979	0.322939	0.381997	0.174157	0.029739	0.59337
Pf3D7_01_v3	180071	G	A	0.245412		0.252894	0.305448	0.403051	0.174089	0.23145	0.163867	0.162449	0.410099	0.00951156	0.0358007	0.0693032	0.0819868	0.0478551	0.427589	0.0843522	0.0860951	0.261278	0.156911	0.0745661	0.0323343	0.705122	0.0681097	0.173414	0.435132	0.262181	0.19129	0.802914	0.184806	0.0338768	0.472053	0.04142	0.406365	0.00617554	0.228907	0.188661	0.602595	0.0361633	0.20198	0.320861	0.363384	0.743267	0.225361	0.214456	0.178802
Pf3D7_01_v3	180131	G	C	0.165373		0.122099	0.143042	0.218303	0.0829742	0.106419	0.0208157	0.016041	0.0107811	0.270032	0.0232539	0.0565439	0.0505965	0.0308406	0.10132	0.148651	0.105994	0.390525	0.115775	0.045493	0.0219232	0.130046	0.170112	0.116773	0.75959	0.175207	0.138675	0.231101	0.256215	0.214819	0.640333	0.0231736	0.0660273	0.108949	0.0593503	0.39254	0.10152	0.140601	0.0944652	0.597744	0.0490713	0.00776744	0.379542	0.0344857	0.215855
Pf3D7_01_v3	180135	C	T	0.165373		0.122099	0.143042	0.218303	0.0829742	0.106419	0.0208157	0.016041	0.0107811	0.270032	0.0232539	0.0565439	0.0505965	0.0308406	0.10132	0.148651	0.105994	0.390525	0.115775	0.045493	0.0219232	0.130046	0.170112	0.116773	0.75959	0.175207	0.138675	0.231101	0.256215	0.214819	0.640333	0.0231736	0.0660273	0.108949	0.0593503	0.39254	0.10152	0.140601	0.0944652	0.597744	0.0490713	0.00776744	0.379542	0.0344857	0.215855
Pf3D7_01_v3	180170	A	C	0.191565		0.114992	0.293989	0.299664	0.21297	0.230364	0.0188863	0.120123	0.119445	0.191645	0.086612	0.125865	0.0580996	0.0602333	0.0962227	0.0115563	0.00260294	0.308388	0.0590462	0.021127	0.0231421	0.315518	0.107348	0.0959514	0.935159	0.0819923	0.0828324	0.334232	0.146516	0.142857	0.664275	0.000606817	0.217012	0.0774729	0.0617327	0.520455	0.267684	0.0799861	0.0738092	0.736109	0.101833	0.114429	0.271252	0.00584401	0.372125
Pf3D7_01_v3	180174	T	G	0.193199		0.114992	0.293989	0.299664	0.21297	0.230364	0.0255114	0.120123	0.119445	0.200631	0.086612	0.125865	0.0580996	0.0602333	0.0903992	0.0115563	0.00260294	0.316698	0.0590462	0.021127	0.0231421	0.303034	0.107348	0.0959514	0.958144	0.0819923	0.0828324	0.323688	0.146516	0.142857	0.678107	0.000606817	0.208443	0.0774729	0.0617327	0.532633	0.256441	0.0799861	0.0738092	0.754484	0.0949193	0.107345	0.295345	0.00584401	0.382867
Pf3D7_01_v3	180175	T	G	0.198592		0.114992	0.326047	0.299664	0.21297	0.230364	0.0255114	0.120123	0.119445	0.200631	0.108525	0.125865	0.0580996	0.0602333	0.0903992	0.0115563	0.00260294	0.316698	0.0329817	0.045801	0.0525102	0.342106	0.131573	0.120041	1.03149	0.0819923	0.0828324	0.323688	0.146516	0.142857	0.678107	0.000606817	0.208443	0.0774729	0.0617327	0.532633	0.256441	0.0799861	0.0738092	0.754484	0.0949193	0.107345	0.295345	0.00584401	0.382867
Pf3D7_01_v3	180181	T	C	0.190835		0.0773343	0.239983	0.27329	0.16713	0.178606	0.00429168	0.0805311	0.0802853	0.261163	0.0930912	0.147573	0.0580996	0.0602333	0.072569	0.0115563	0.00260294	0.316698	0.0794938	0.0283878	0.0317572	0.276139	0.114507	0.103068	0.979852	0.113018	0.111893	0.324898	0.170515	0.168228	0.724264	0.000606817	0.182262	0.0774729	0.0617327	0.532633	0.222241	0.0799861	0.0738092	0.754484	0.0738255	0.0857271	0.334512	0.00584401	0.382867
Pf3D7_01_v3	180185	G	A	0.411322		0.465557	0.281048	0.549984	0.335165	0.288044	0.117497	0.0279288	0.0810633	0.398099	0.248865	0.00609429	0.11317	0.166576	0.320347	0.505516	0.568112	1.04052	0.352772	0.115635	0.0495125	0.146184	0.330844	0.422276	1.42286	0.19158	0.279854	0.475758	0.642377	0.801804	1.44917	0.0689145	0.231952	0.416439	0.495485	1.03261	0.192125	0.373464	0.470997	1.30922	0.157165	0.220045	0.774856	0.0480719	0.310246
Pf3D7_01_v3	180186	A	G	0.304188		0.0813444	0.179693	0.240365	0.157723	0.0367105	0.153874	0.524896	0.166865	0.0587464	0.28192	0.347446	0.245613	0.0451271	0.028493	0.359298	0.246294	0.0369373	0.102222	0.0110777	0.342957	0.478338	1.0613	0.0359068	0.384362	0.0871192	0.433268	0.528599	1.06729	0.0412269	0.371245	0.292622	0.36962	0.914919	0.0269418	0.258657	0.113961	0.604241	0.277647	0.00702655	0.400518	0.378359	0.108726	0.91682	0.611577
Pf3D7_01_v3	180192	A	T	0.544046		0.112857	0.804295	0.907233	0.760206	0.931118	0.242178	0.115971	0.12477	0.232698	0.445624	0.612924	0.493884	0.542803	0.0533098	0.0129876	0.00289654	0.3431	0.21206	0.118185	0.2024	0.484077	0.511187	0.481829	2.24442	0.0699804	0.0316647	0.677081	0.694569	0.711975	1.74299	0.036035	0.511302	0.591084	0.554519	1.50727	0.743309	0.742423	0.711229	2.4386	0.0778532	0.057022	0.749276	0.0140187	0.413736
Pf3D7_01_v3	180216	T	A	0.361672		0.0227117	0.109547	0.478905	0.24428	0.0143623	0.18329	0.433516	0.0365603	0.241603	0.0603472	0.406625	0.188051	0.0394166	0.163995	0.443942	0.0594298	0.220192	0.521868	0.192609	0.182597	0.40914	0.784099	0.157493	0.618869	0.241211	0.779996	0.960005	1.33207	0.611088	1.04563	0.391732	0.537866	0.947623	0.308116	0.642108	0.183109	0.531389	0.0233912	0.271808	0.27814	0.110547	0.0459292	0.406637	0.258773
Pf3D7_01_v3	180233	A	G	0.639022		0.650068	0.357432	0.410721	0.654634	0.27429	0.177607	0.405589	0.0961813	0.586692	0.357608	0.196354	0.0329345	0.318595	0.416563	1.31695	0.782163	1.56157	0.116533	0.39901	0.0316235	0.14637	1.15292	0.539009	2.13325	0.260052	0.149516	0.247353	1.17207	0.652763	1.48065	0.437846	0.487331	1.60084	0.931079	1.97471	0.106776	1.06621	0.482266	1.66374	0.773253	0.305285	1.22653	0.286612	0.003981
Pf3D7_01_v3	180264	A	C	0.45844		0.429236	0.412518	0.786164	0.352146	0.217087	0.212966	0.138754	0.135795	0.00845891	0.117732	0.154763	0.0766646	0.195369	0.692238	0.641282	0.61289	0.478768	0.46491	0.0277733	0.153501	0.991409	0.698248	0.686322	0.664682	0.424712	0.674635	1.52147	1.17241	1.25144	1.01911	0.161627	0.746629	0.637261	0.616162	0.446612	0.662802	0.487877	0.477444	0.334675	0.0127809	0.0237383	0.258224	0.00640336	0.181744
Pf3D7_01_v3	180270	C	A	0.467833		0.366277	0.363331	0.697254	0.290453	0.211114	0.28244	0.1891	0.185392	0.0925971	0.0963256	0.154763	0.0766646	0.150299	0.692238	0.641282	0.61289	0.522458	0.423371	0.00489067	0.112361	1.0516	0.739536	0.727849	0.817401	0.424712	0.571985	1.52147	1.17241	1.25144	1.0943	0.0999335	0.746629	0.637261	0.616162	0.498277	0.771374	0.568249	0.557275	0.495264	0.0127809	0.0237383	0.208187	0.00640336	0.144651
Pf3D7_01_v3	180285	G	T	0.500221		0.150884	0.0515664	0.28013	0.0448868	0.211976	0.763399	0.646594	0.00612774	0.446265	0.258884	0.075065	0.115985	0.0170761	0.807788	0.874481	0.137861	0.59564	0.539228	0.121998	0.478068	0.858389	0.762324	0.0644487	0.550371	0.344638	0.0819723	1.48496	1.32617	0.291172	1.00353	0.206311	0.802155	0.830046	0.0251402	0.504796	1.58136	1.36443	0.215945	1.19811	0.0558661	0.677262	0.247932	0.72262	0.27943
Pf3D7_01_v3	180288	A	C	0.369478		0.12634	0.172561	0.628108	0.275656	0.294447	0.162766	0.0790203	0.182311	0.0723565	0.34545	0.853319	0.4402	0.43505	0.003722	0.0298876	0.0396533	0.0700571	0.621851	0.156918	0.182894	0.481992	0.304952	0.470795	0.400961	0.367073	0.356908	1.15769	0.843969	1.14444	0.948237	0.00639202	0.556919	0.43391	0.58974	0.445387	0.714696	0.481504	0.676904	0.610042	0.0353941	0.0519809	0.101289	0.0898388	0.0377688
Pf3D7_01_v3	180293	C	T	0.583232		0.0420561	0.00456531	0.327484	0.0344082	0.0961275	1.05402	0.962241	0.0823441	0.34744	0.0489611	0.37673	0.0672231	0.130401	0.632589	0.781646	0.117402	0.202364	0.498674	0.0340753	0.148414	1.43094	1.33233	0.105831	0.541682	0.446874	0.294974	2.01063	1.90435	0.217771	0.950577	0.0787972	1.05216	1.18409	0.0680869	0.382962	1.66129	1.58045	0.00340462	0.702419	0.108737	1.13237	0.629604	1.27925	0.695397
Pf3D7_01_v3	180297	A	G	0.509777		0.0101988	0.520866	0.539123	0.272375	0.399239	0.502285	0.226973	0.113971	0.205577	0.425123	0.485447	0.231498	0.315758	0.372992	0.234218	0.0884835	0.174071	0.105638	0.126278	0.0381674	1.84734	1.02225	0.277491	1.4928	0.268009	0.145086	1.64389	1.03777	0.373474	1.08004	0.0837191	1.00465	0.672351	0.119495	0.63887	1.60176	0.930452	0.230642	1.14398	0.108477	0.667743	0.28625	0.428966	0.0810038
Pf3D7_01_v3	180299	G	C	0.348254		0.224216	0.330946	0.319367	0.153117	0.215431	0.305308	0.144086	0.0334021	0.24995	0.696303	0.661252	0.423402	0.48651	0.000457241	0.0523354	0.165114	0.0352961	0.0482229	0.123873	0.0751252	1.0371	0.61039	0.382604	1.17349	0.190733	0.119683	0.895747	0.589356	0.411588	0.787234	0.0502684	0.542911	0.372728	0.197072	0.493915	0.819778	0.494994	0.290988	0.819845	0.0676266	0.214295	0.0532112	0.115762	0.0302282
Pf3D7_01_v3	180309	A	C	0.403012		0.124593	0.506692	0.226435	0.118389	0.446407	0.364048	0.151561	0.243905	0.200257	0.21976	0.0602956	0.0221999	0.195763	0.444673	0.304873	0.0793927	0.329628	0.187081	0.347048	0.0139329	1.50599	0.838564	0.10256	1.44368	0.127338	0.191191	0.809332	0.478935	0.0357162	0.556841	0.35402	0.547873	0.334397	0.136689	0.374234	1.42683	0.838995	0.111076	1.23661	0.098097	0.752537	0.156726	0.511214	0.0112081
Pf3D7_01_v3	180311	C	A	0.269564		0.0160292	0.384263	0.272483	0.180082	0.217891	0.18212	0.0121204	0.0458287	0.259437	0.299443	0.22888	0.13844	0.160655	0.154658	0.0153905	0.0228723	0.224157	0.0353253	0.133494	0.124083	0.87538	0.352261	0.277461	1.32874	0.0942439	0.0678365	0.623223	0.267477	0.216811	0.720325	0.022077	0.438203	0.176104	0.114135	0.55341	0.610197	0.218617	0.158067	0.844597	0.165674	0.230067	0.0630395	0.0408807	0.256514
Pf3D7_01_v3	180314	C	A	0.245565		0.197065	0.403134	0.0509356	0.0333009	0.096818	0.0664579	0.060437	0.294678	0.160382	0.0690871	0.290024	0.17502	0.104786	0.264424	0.27932	0.0552086	0.387827	0.654633	0.417371	0.351415	0.647636	0.523701	0.00408008	1.09267	0.136351	0.223566	0.000906655	0.0139263	0.466193	0.0712643	0.0813623	0.097752	0.105444	0.30458	0.191525	0.215908	0.196357	0.23772	0.392152	0.018302	0.439788	0.0976948	0.430475	0.0557659
Pf3D7_01_v3	180315	T	A	0.269849		0.326256	0.351135	0.0249159	0.00798817	0.146436	0.00204391	0.0995958	0.403071	0.118945	0.0700881	0.401796	0.342615	0.172723	0.319779	0.470344	0.0321385	0.506447	0.511971	0.417475	0.19513	0.42199	0.546491	0.130764	0.865821	0.0494986	0.250053	0.0389729	0.0814715	0.561622	0.0677382	0.189805	5.16332e-05	0.118162	0.475573	0.111543	0.182103	0.322774	0.294361	0.420372	0.128192	0.468235	0.148565	0.634573	0.0203346
Pf3D7_01_v3	180317	A	G	0.318001		0.223659	0.38542	0.0749066	0.178196	0.161704	0.381429	0.0669869	0.0245797	0.248155	0.0340068	0.355391	0.496436	0.43317	0.600117	0.14855	0.182344	0.515831	0.693726	0.960567	1.07435	1.30154	0.254668	0.317683	1.30018	0.150021	0.089102	0.246202	0.160601	0.127077	0.115198	0.0467978	0.0938034	0.297502	0.25806	0.00257967	0.167509	0.290194	0.227102	0.0438754	0.437951	0.38034	0.121773	0.0365731	0.344142
Pf3D7_01_v3	180328	G	A	0.34336		0.3258	0.906091	0.171611	0.17502	0.363569	0.231392	0.590495	0.693269	0.00847963	0.217611	0.148573	0.140153	0.0203587	0.114616	0.125234	0.198927	0.364032	0.665477	0.623999	0.422777	0.602467	0.0409026	0.037618	1.55072	0.0114534	0.18135	0.0235855	0.368826	0.530665	0.206566	0.170398	0.0138203	0.359434	0.495326	0.214397	0.140585	0.224451	0.332444	0.581351	0.341349	0.463856	0.31249	0.0655655	0.785596
Pf3D7_01_v3	180341	C	G	0.398568		0.175025	0.806029	0.0927668	0.172551	0.535935	0.29887	0.933504	1.02446	0.29998	0.34671	0.0893508	0.0212212	0.198594	0.0324935	0.49523	0.578192	0.0307743	0.7511	0.532169	0.117737	0.402898	0.228013	0.326967	0.518871	0.111101	0.524738	0.165992	0.833719	1.05776	0.170096	0.356677	0.0613209	0.67991	0.827237	0.0653512	0.237582	0.352034	0.449885	0.274766	0.578682	0.699537	0.00551156	0.0518043	0.675611
Pf3D7_01_v3	180379	T	A	0.106077		0.12049	0.423417	0.224009	0.269096	0.264428	0.259968	0.295497	0.227801	0.170647	0.168316	0.0623891	0.0957334	0.0779847	0.0567001	0.108839	0.0713547	0.00334264	0.119986	0.0580166	0.10185	0.114917	0.0194872	0.0667383	0.276253	0.0594039	0.0226012	0.0022114	0.0630503	0.0240809	0.0668147	0.0256805	0.0455465	0.0230402	0.0103272	0.119355	0.0214979	0.0553645	0.00516456	0.118244	0.0635283	0.0216976	0.0876232	0.0414928	0.151941
Pf3D7_01_v3	180554	G	A	0.12199		0.0608559	0.220601	0.0889572	0.111267	0.028861	0.131821	0.10667	0.200472	0.0435803	0.28981	0.155246	0.169617	0.0323636	0.171091	0.151732	0.254584	0.105123	0.116695	0.0810458	0.390883	0.0695487	0.0673478	0.0381972	0.229919	0.0330047	0.171251	0.027711	0.0186415	0.128861	0.0450763	0.202225	0.00173125	0.00141601	0.102709	0.0735309	0.218514	0.173416	0.312477	0.118608	0.00823431	0.0906931	0.101962	0.0898938	0.0713558
Pf3D7_01_v3	180956	C	A	0.118393		0.154038	0.235077	0.124858	0.0652491	0.229582	0.131812	0.265924	0.332922	0.150761	0.00788775	0.0415941	0.0972923	0.0256534	0.0447526	0.0589437	0.116231	0.0378748	0.0803466	0.165632	0.0299598	0.0834573	0.0748078	0.157597	0.081279	0.0761693	0.102667	0.00819863	0.129224	0.223118	0.0108851	0.191988	0.0489144	0.198998	0.296622	0.0707019	0.109359	0.057799	0.1291	0.100286	0.138325	0.220441	0.0148471	0.0556682	0.1402
Pf3D7_01_v3	181412	T	G	0.103614		0.137914	0.276841	0.129162	0.116654	0.156289	0.224055	0.393094	0.124207	0.14741	0.0502768	0.0240189	0.0350142	0.00844311	0.021845	0.161069	0.0165055	0.025999	0.114106	0.126218	0.0983941	0.0275358	0.160305	0.077553	0.134246	0.00965937	0.0203509	0.0602614	0.241102	0.0112739	0.00413802	0.0344555	0.0648092	0.254903	0.025177	0.0108581	0.0512618	0.257551	0.00608313	0.0188677	0.172591	0.0451595	0.0772915	0.222988	0.280629
Pf3D7_01_v3	181659	A	G	0.0856187		0.143492	0.19178	0.0906131	0.0097121	0.0967568	0.0746302	0.107918	0.145614	0.0317154	0.0100149	0.0620998	0.174966	0.057208	0.0764473	0.0437499	0.00507534	0.122082	0.0850328	0.261669	0.0906619	0.109284	0.0439439	0.00595379	0.21065	0.160037	0.00219145	0.0230512	0.0182965	0.0698099	0.0591575	0.155067	0.0919912	0.13341	0.200033	0.0579708	0.0251519	0.0235658	0.0704912	0.0811207	0.0366882	0.0867984	0.0502125	0.0395768	0.0853333
Pf3D7_01_v3	182435	A	G	0.115626		0.0161751	0.182621	0.198517	0.0491165	0.214704	0.187053	0.346585	0.150885	0.181333	0.130533	0.160684	0.0185051	0.157881	0.118216	0.268961	0.113915	0.120164	0.0510622	0.137054	0.0678558	0.0190319	0.199998	0.0177645	0.0101886	0.209943	0.00321492	0.0331482	0.126457	0.0221458	0.0342408	0.20207	0.114541	0.304623	0.124135	0.1184	0.0379015	0.146027	0.0273481	0.0496393	0.163242	0.00398796	0.00916207	0.152573	0.19441
Pf3D7_01_v3	182927	T	C	0.118535		0.133267	0.066634	0.0191459	0.0330119	0.0248513	0.196492	0.0816579	0.176165	0.0501993	0.235082	0.112721	0.163823	0.161133	0.314156	0.204098	0.318257	0.195413	0.119122	0.0367787	0.0487636	0.160202	0.0275566	0.151704	0.00934276	0.0821789	0.0640525	0.242506	0.11086	0.253381	0.0918769	0.00594501	0.144477	0.0515715	0.172715	0.0208764	0.202797	0.0704387	0.194618	0.0398236	0.0814602	0.0195953	0.168851	0.0938175	0.0360834
Pf3D7_01_v3	183096	A	T	0.102233		0.0264701	0.118036	0.146335	0.0314871	0.167641	0.258808	0.134949	0.123944	0.1042	0.0625242	0.099903	0.0720948	0.107149	0.154532	0.0788454	0.0796039	0.0511302	0.0547997	0.211242	0.0852219	0.161487	0.0399559	0.0411691	0.00448491	0.30276	0.0126999	0.0692579	0.00481057	0.00374563	0.0484687	0.300972	0.307792	0.194814	0.205583	0.165493	0.0698274	0.011223	0.0157909	0.0803431	0.0700239	0.0692853	0.164717	0.00269439	0.045203
Pf3D7_01_v3	183929	A	C	0.121962		0.0352857	0.0789724	0.100103	0.0373178	0.21909	0.233315	0.134949	0.123944	0.0616407	0.112924	0.134873	0.0109773	0.233157	0.218322	0.149745	0.149813	0.0910617	0.0392061	0.170421	0.216808	0.185665	0.0750723	0.0768455	0.0100215	0.232699	0.12533	0.100709	0.0344219	0.0380966	0.039577	0.392007	0.292104	0.203022	0.21401	0.128128	0.00249064	0.0540689	0.0591239	0.208578	0.0525453	0.0517705	0.195355	0.00269439	0.0854251
Pf3D7_01_v3	183969	T	C	0.0888587		0.00600707	0.0701609	0.0979462	0.00582194	0.154193	0.20176	0.156273	0.144692	0.0877106	0.048586	0.0805324	0.011517	0.121367	0.141041	0.119878	0.120247	0.0624426	0.0462634	0.0832866	0.132862	0.161424	0.107796	0.110114	0.0340852	0.140796	0.055732	0.0766857	0.0559946	0.061202	0.0135559	0.204613	0.189924	0.165674	0.175669	0.0922803	0.0336224	0.0201226	0.0155585	0.0837541	0.0118709	0.0110225	0.12372	0.00269439	0.083415
Pf3D7_01_v3	184175	A	T	0.103758		0.031588	0.0761067	0.0772791	0.0339795	0.10749	0.269281	0.107519	0.0228275	0.0296179	0.105085	0.106956	0.011517	0.128167	0.240201	0.119878	0.0490081	0.0595061	0.0133362	0.160624	0.0569446	0.231876	0.047467	0.0377737	0.0505422	0.185647	0.0301214	0.16113	0.0302401	0.0468068	0.0461651	0.215806	0.322621	0.165674	0.0824806	0.0885339	0.154209	0.0132106	0.0786037	0.0992061	0.106406	0.204442	0.290983	0.079104	0.0871322
Pf3D7_01_v3	184490	T	C	0.109828		0.0193091	0.107003	0.113091	0.00418567	0.16682	0.324667	0.143325	0.127428	0.195176	0.0626473	0.0784226	0.0356946	0.115129	0.207942	0.0936052	0.0902125	0.126245	0.0257182	0.145399	0.0985791	0.249758	0.0582787	0.0546157	0.120588	0.185647	0.0503649	0.16113	0.0302401	0.0290528	0.0582331	0.242606	0.322621	0.165674	0.170136	0.214882	0.130144	0.00255905	0.0116221	0.0151837	0.106406	0.110857	0.123332	0.00663182	0.0168586
Pf3D7_01_v3	186188	A	T	0.092222		0.0524234	0.0275261	0.00732664	0.0974814	0.0903915	0.156436	0.0449283	0.0110433	0.00871139	0.0849314	0.0577033	0.048263	0.137377	0.180727	0.0821896	0.0575372	0.0485944	0.0274797	0.201703	0.101037	0.168965	0.0220288	0.00781393	0.0405867	0.17283	0.111056	0.156495	0.0387319	0.0128838	0.00399394	0.307945	0.306016	0.167451	0.141802	0.127308	0.063198	0.0386268	0.0770343	0.133107	0.0928302	0.125749	0.212613	0.029231	0.052528
Pf3D7_01_v3	187172	A	T	0.141551		0.209251	0.00369089	0.00950674	0.134274	0.152405	0.0473641	0.0395471	0.0772873	0.0643726	0.246269	0.230242	0.0554938	0.394433	0.258113	0.232339	0.106422	0.158424	0.0126015	0.212393	0.261065	0.0759089	0.047208	0.0888179	0.0745173	0.241618	0.191223	0.042721	0.0305707	0.0943834	0.0620488	0.490907	0.228222	0.203938	0.0690084	0.109478	0.123497	0.107567	0.288629	0.332225	0.00898662	0.140941	0.146174	0.12536	0.104256
Pf3D7_01_v3	187251	A	T	0.178766		0.370442	0.152422	0.120711	0.289244	0.0254859	0.0250833	0.0545487	0.210487	0.183928	0.257098	0.225025	0.0554938	0.340482	0.335133	0.41185	0.110588	0.204073	0.00224019	0.225595	0.165959	0.161678	0.227086	0.0925779	0.022063	0.233576	0.13519	0.124095	0.197994	0.0843913	0.0126322	0.406314	0.320843	0.414083	0.0737582	0.161121	0.011584	0.0994523	0.222274	0.175405	0.0745495	0.213781	0.184491	0.302068	0.25357
Pf3D7_01_v3	187588	G	A	0.185327		0.483552	0.249676	0.0402008	0.32957	0.0708898	0.138109	0.00971669	0.038169	0.202366	0.276909	0.443584	0.102608	0.388891	0.316186	0.419337	0.38454	0.28841	0.215729	0.165066	0.208432	0.115466	0.215255	0.184563	0.0619478	0.466039	0.0304741	0.0765124	0.0283287	0.00758096	0.122382	0.376877	0.22508	0.346053	0.324476	0.18535	0.0509116	0.0643775	0.0327449	0.12007	0.0968293	0.0718306	0.0560912	0.0243067	0.164201
Pf3D7_01_v3	190390	A	G	0.288303		0.812665	0.564889	0.467494	0.504628	0.347754	0.17399	0.147156	0.0248965	0.507126	0.313737	0.248689	0.185999	0.366679	0.557031	0.494051	0.694876	0.317665	0.0267128	0.0826115	0.130694	0.387959	0.258703	0.499849	0.057242	0.0529281	0.135504	0.329837	0.25048	0.491519	0.0647342	0.201824	0.364308	0.308952	0.542427	0.109189	0.210479	0.150188	0.344888	0.0602386	0.0202154	0.118287	0.309424	0.129631	0.209239
Pf3D7_01_v3	190616	A	G	0.201543		0.462926	0.343562	0.354035	0.312192	0.135444	0.124501	0.14316	0.034675	0.284149	0.179004	0.0935754	0.10148	0.293427	0.311734	0.230993	0.481519	0.204707	0.0845142	0.0613454	0.207603	0.229986	0.104035	0.415002	0.0691876	0.0232534	0.273969	0.268828	0.160991	0.485588	0.126049	0.244391	0.221734	0.143348	0.438774	0.0989117	0.0336259	0.0229928	0.212484	0.112353	0.0533201	0.158537	0.152532	0.208255	0.055021
Pf3D7_01_v3	190739	C	A	0.192924		0.239	0.15595	0.0175051	0.301316	0.100115	0.0474768	0.0321698	0.0716783	0.28811	0.117178	0.274273	0.0415561	0.132272	0.289519	0.170746	0.312606	0.0253772	0.217101	0.237246	0.0469339	0.290987	0.0957179	0.279058	0.135135	0.573382	0.16118	0.0327397	0.0569133	0.0719721	0.299843	0.284749	0.449962	0.278201	0.49358	0.0860004	0.21557	0.065132	0.227085	0.169088	0.0947478	0.034371	0.45886	0.122971	0.20502
Pf3D7_01_v3	191523	T	C	0.133246		0.203452	0.107319	0.0208928	0.134151	0.151707	0.0435295	0.0286331	0.104966	0.116725	0.123581	0.182974	0.0509197	0.059083	0.247992	0.143634	0.316452	0.10764	0.0871804	0.0738655	0.075131	0.215415	0.057523	0.275589	0.00086847	0.178553	0.162254	0.0792646	0.0111529	0.164483	0.0710138	0.00727717	0.223253	0.109089	0.324722	0.0588782	0.288294	0.12315	0.350405	0.0744076	0.0864446	0.0734023	0.21231	0.157037	0.058979
Pf3D7_01_v3	192084	G	A	0.210055		0.242705	0.216933	0.0426288	0.422998	0.236549	0.0100274	0.0625388	0.0828282	0.267687	0.072641	0.195547	0.12068	0.0310841	0.229126	0.140531	0.33064	0.0395979	0.174312	0.31936	0.0542064	0.26795	0.106593	0.368895	0.0384211	0.624393	0.233352	0.0472657	0.0241584	0.165617	0.177123	0.242439	0.508459	0.354917	0.674271	0.218279	0.317219	0.160063	0.425668	0.0184993	0.0722814	0.104186	0.314404	0.174392	0.141349
Pf3D7_01_v3	192147	G	A	0.135694		0.236411	0.0794373	0.0356272	0.208576	0.135407	0.0325753	0.14735	0.0366594	0.115908	0.187672	0.197977	0.0185899	0.0992431	0.270489	0.0586876	0.265058	0.138949	0.0336272	0.210924	0.0896456	0.159479	0.100712	0.137972	0.0324129	0.271203	0.116496	0.0867412	0.118911	0.0957008	0.051298	0.112742	0.305658	0.0505858	0.314794	0.140999	0.245485	0.0271466	0.215692	0.0548396	0.221897	0.0101918	0.19362	0.215916	0.074572
Pf3D7_01_v3	192188	T	G	0.136632		0.22393	0.0651789	0.0153803	0.195858	0.122719	0.0512706	0.0806597	0.104363	0.102012	0.189007	0.254585	0.0185899	0.0992431	0.169549	0.10702	0.33777	0.138949	0.0976158	0.212671	0.0913663	0.0243691	0.038731	0.222462	0.0340356	0.366983	0.189571	0.065775	0.109899	0.113158	0.107989	0.112742	0.17791	0.107651	0.408839	0.140999	0.101387	0.029027	0.309324	0.0548396	0.0525015	0.175778	0.0531385	0.224596	0.0138654
Pf3D7_01_v3	193667	G	C	0.162627		0.340033	0.0633204	0.0463872	0.0343044	0.0514416	0.0722898	0.0732157	0.135766	0.0986097	0.518646	0.432635	0.282059	0.277211	0.425228	0.407808	0.504586	0.253487	0.0127379	0.144335	0.18283	0.0221248	0.021186	0.106679	0.249008	0.13281	0.138956	0.0221239	0.026983	0.109777	0.148995	0.00722569	0.123039	0.125315	0.224523	0.0349945	0.175881	0.157862	0.255505	0.0320165	0.00469261	0.0788072	0.232209	0.0646929	0.1898
Pf3D7_01_v3	193846	A	C	0.114684		0.140283	0.043357	0.042593	0.0704915	0.102175	0.0607944	0.00978024	0.111451	0.0949288	0.21712	0.0938124	0.0542303	0.0440219	0.198209	0.13045	0.255114	0.0656888	0.127626	0.179407	0.243797	0.0318069	0.0345594	0.0985889	0.205437	0.0432411	0.0648441	0.128273	0.0537336	0.203767	0.0243723	0.0171033	0.159458	0.0903401	0.245045	0.0089679	0.239075	0.127188	0.291947	0.0368196	0.0543091	0.064112	0.209059	0.113437	0.0927433
Pf3D7_01_v3	194477	C	T	0.161138		0.162986	0.00593412	0.00345898	0.0918861	0.127259	0.158662	0.0482049	0.158767	0.129957	0.200626	0.162933	0.0542303	0.0440219	0.316155	0.196817	0.333988	0.0606846	0.0176328	0.159564	0.218399	0.20658	0.0476506	0.205082	0.190804	0.142342	0.160904	0.17611	0.0545568	0.20662	0.107979	0.0171033	0.299969	0.165075	0.340749	0.00358064	0.434559	0.216413	0.40413	0.0293828	0.0906634	0.0306359	0.420185	0.114831	0.186037
Pf3D7_01_v3	194935	A	G	0.154645		0.17389	0.00186064	0.0239491	0.0699283	0.177435	0.170237	0.0132111	0.104985	0.0940496	0.209165	0.210754	0.0846912	0.0172971	0.34008	0.134779	0.284483	0.0981303	0.026513	0.118725	0.298576	0.228913	0.0234521	0.138915	0.128076	0.156663	0.286021	0.144927	0.042184	0.10276	0.112106	0.101549	0.278831	0.0609476	0.23559	0.00908561	0.546689	0.173967	0.385933	0.136904	0.185439	0.0265466	0.377817	0.136697	0.0591883
Pf3D7_01_v3	196373	G	A	0.191711		0.0789226	0.149965	0.0833397	0.0638493	0.0366674	0.208033	0.301927	0.207124	0.0478444	0.247478	0.171434	0.00580422	0.0428484	0.255349	0.365435	0.283935	0.0431011	0.0529879	0.319408	0.29415	0.0712652	0.185894	0.102724	0.308541	0.256499	0.175184	0.0994832	0.210726	0.142622	0.142745	0.0502825	0.309784	0.449751	0.362444	0.0435068	0.33489	0.455732	0.334794	0.00538226	0.10661	0.0384858	0.353007	0.0632986	0.453156
Pf3D7_01_v3	196945	G	A	0.211577		0.203546	0.0239126	0.0301772	0.247065	0.204924	0.0947267	0.16254	0.0339285	0.242659	0.21313	0.171434	0.0317698	0.0220939	0.300854	0.373983	0.229459	0.0231453	0.0199048	0.35972	0.292386	0.169182	0.23108	0.0740883	0.302242	0.347968	0.215349	0.148695	0.2193	0.0854769	0.173477	0.0785645	0.446425	0.537778	0.357467	0.0697135	0.46314	0.513666	0.295396	0.00788022	0.0726882	0.044326	0.486215	0.120454	0.50827
Pf3D7_01_v3	196974	T	C	0.282363		0.0943797	0.122143	0.0376884	0.0570247	0.032223	0.576626	0.357057	0.385923	0.0562912	0.241519	0.138033	0.0256918	0.0617372	0.567094	0.4415	0.483852	0.155913	0.0899684	0.26649	0.239508	0.516174	0.276971	0.336802	0.0725811	0.158804	0.0966865	0.517419	0.331159	0.414187	0.0234259	0.0466887	0.678648	0.506294	0.585453	0.150361	0.825464	0.524841	0.583409	0.142959	0.0643268	0.0298026	0.626708	0.0268979	0.356993
Pf3D7_01_v3	196981	G	A	0.169071		0.0863692	0.229669	0.39767	0.191533	0.1837	0.0822897	0.0535027	0.100349	0.246671	0.0885462	0.254482	0.0944491	0.0611596	0.158805	0.0186079	0.0110687	0.0822186	0.248878	0.0263209	0.0178261	0.464275	0.129498	0.0810138	0.00461141	0.223799	0.255964	0.674222	0.319308	0.283781	0.199956	0.039121	0.351223	0.135916	0.0985786	0.0155779	0.405656	0.120633	0.0663704	0.0177028	0.157219	0.208538	0.468199	0.0397619	0.136653
Pf3D7_01_v3	198155	C	T	0.180167		0.0466915	0.119854	0.0482236	0.0398428	0.168884	0.257109	0.0520129	0.153542	0.133576	0.184865	0.108067	0.103933	0.210977	0.129323	0.00850946	0.0834353	0.165536	0.0589799	0.0617176	0.0822196	0.586992	0.18827	0.369434	0.00373006	0.00819365	0.138039	0.361421	0.110705	0.268771	0.051368	0.139138	0.32054	0.106868	0.255273	0.0582217	0.676691	0.274111	0.457701	0.0762435	0.16518	0.0391326	0.589524	0.105173	0.195793
Pf3D7_01_v3	198353	A	G	0.181519		0.0823507	0.0282262	0.011672	0.00910922	0.121174	0.273893	0.0896774	0.319698	0.0275936	0.138989	0.108067	0.108522	0.210977	0.101218	0.00850946	0.177432	0.0628426	0.010741	0.00888807	0.146027	0.430122	0.139222	0.484595	0.0980956	0.00224373	0.138039	0.311973	0.110705	0.425651	0.0575237	0.132149	0.283336	0.111971	0.409281	0.052932	0.604031	0.274111	0.655431	0.249998	0.130389	0.0880063	0.300418	0.220021	0.0680349
Pf3D7_01_v3	198871	A	G	0.17991		0.0132247	0.124534	0.0877811	0.0157862	0.220296	0.168718	0.0167543	0.220307	0.00529789	0.138989	0.108067	0.00926052	0.210977	0.108959	0.00850946	0.177432	0.0182564	0.010741	0.162756	0.146027	0.448545	0.139222	0.484595	0.192559	0.164971	0.138039	0.325569	0.110705	0.425651	0.117987	0.317737	0.144264	0.00261791	0.247988	0.0112961	0.624025	0.274111	0.655431	0.352609	0.13995	0.0791925	0.223053	0.220021	0.0140049
Pf3D7_01_v3	201268	T	C	0.234417		0.198845	0.569929	0.358798	0.209544	0.600927	0.0587076	0.205147	0.00400749	0.316027	0.18337	0.0993764	0.00926052	0.221598	0.139812	0.00850946	0.177432	0.0194341	0.0693254	0.221545	0.0996337	0.610985	0.186668	0.554202	0.266056	0.150577	0.165798	0.364877	0.101368	0.411238	0.105276	0.3353	0.184663	0.00261791	0.247988	0.0126998	0.727983	0.288353	0.675133	0.37007	0.17822	0.0464134	0.284495	0.220021	0.0154185
Pf3D7_01_v3	205066	G	A	0.146189		0.0955797	0.181201	0.147618	0.0187485	0.232482	0.115018	0.045853	0.0388375	0.176757	0.042609	0.038882	0.0645858	0.0868065	0.197612	0.0330503	0.128599	0.0289004	0.00690086	0.163509	0.0891515	0.449857	0.0989247	0.250921	0.0166584	0.190468	0.0704429	0.350812	0.0913463	0.237337	0.018395	0.259284	0.144393	0.027127	0.0836681	0.125185	0.547491	0.180578	0.338004	0.104157	0.179755	0.0552751	0.421756	0.100743	0.0881196
Pf3D7_01_v3	205186	C	T	0.240037		0.0254985	0.374792	0.255782	0.161088	0.455031	0.489559	0.0718923	0.0858072	0.0837142	0.391737	0.29492	0.206001	0.432705	0.389318	0.0271043	0.109388	0.0971859	0.0335479	0.126408	0.133854	0.0826662	0.497221	0.218003	0.411366	0.0984475	0.15517	0.107834	0.382329	0.165322	0.224374	0.262522	0.185764	0.2834	0.0856259	0.120381	0.0264652	0.674149	0.344052	0.563015	0.549524	0.278738	0.464495	0.175514	0.171182
Pf3D7_01_v3	207645	T	C	0.262057		0.0423319	0.365718	0.254013	0.147926	0.497074	0.492148	0.0492216	0.0235277	0.0840221	0.416335	0.319755	0.215174	0.498994	0.418503	0.00699054	0.0204302	0.117986	0.0285995	0.13691	0.189538	0.0922702	0.44191	0.414615	0.397343	0.115044	0.197041	0.111286	0.343326	0.341433	0.221942	0.330006	0.203683	0.23415	0.219983	0.104999	0.0562977	0.674149	0.62449	0.628434	0.508224	0.478024	0.467031	0.0200386	0.138738
Pf3D7_01_v3	207736	T	C	0.418697		0.181543	0.48556	0.333434	0.900755	0.737382	0.687892	0.306089	0.0533651	0.261974	0.821646	0.633979	1.31621	0.983194	0.799876	0.55254	0.239423	0.469548	0.0363856	0.571129	0.320489	0.139434	0.0346212	0.36834	0.247028	0.689604	0.318585	0.159365	0.00297046	0.292334	0.125343	0.20443	0.257746	0.438691	0.916373	0.728751	0.0997241	0.268819	0.700658	0.625963	0.138904	0.48526	0.394582	0.251066	0.11312
Pf3D7_01_v3	207876	G	A	0.294867		0.148864	0.118583	0.306015	0.125247	0.673369	0.358758	0.237897	0.0374108	0.112168	0.337436	0.547726	0.328839	0.858243	0.474753	0.431575	0.101753	0.276242	0.277608	0.0505629	0.873771	0.240015	0.162469	0.181317	0.0194297	0.217552	0.295723	0.0165568	0.0349737	0.431537	0.24717	0.578131	0.136048	0.0986004	0.213226	0.0533094	0.329883	0.303844	0.873656	0.84137	0.0173937	0.383036	0.265091	0.322084	0.179996
Pf3D7_01_v3	208338	C	T	0.305258		0.170576	0.0546425	0.0883831	0.0166849	0.546066	0.323882	0.213133	0.225686	0.0958416	0.290057	0.307626	0.213484	0.770942	0.474753	0.431575	0.0296105	0.286517	0.0637217	0.0268145	0.82311	0.299863	0.205713	0.388846	0.0405693	0.103199	0.537313	0.176579	0.124001	0.434455	0.0244769	0.694009	0.261465	0.20805	0.308262	0.0549294	0.244161	0.23316	1.17629	0.67889	0.0173937	0.67305	0.250205	0.578529	0.169107
Pf3D7_01_v3	208563	T	C	0.27035		0.142	0.0875149	0.117226	0.0575333	0.528427	0.196153	0.246056	0.193904	0.107869	0.290057	0.307626	0.234761	0.703724	0.324162	0.431575	0.0296105	0.263329	0.0637217	0.00440065	0.70345	0.105884	0.205713	0.388846	0.012467	0.0757057	0.453093	0.037028	0.124001	0.434455	0.0445297	0.558293	0.0935889	0.185337	0.334882	0.015595	0.384071	0.180398	1.07489	0.624732	0.0924071	0.468705	0.0943331	0.578529	0.194103
Pf3D7_01_v3	209714	G	A	0.228846		0.0848153	0.244535	0.251144	0.0726789	0.381299	0.00156302	0.396197	0.0764151	0.0271228	0.101434	0.134644	0.00344856	0.205113	0.0856184	0.253024	0.157244	0.0663445	0.0637217	0.137431	0.196956	0.3262	0.205713	0.388846	0.336084	0.238446	0.0929093	0.326444	0.124001	0.434455	0.295465	0.337923	0.0955732	0.314936	0.200955	0.0751808	0.551685	0.0495562	0.602402	0.57261	0.479939	0.0842048	0.0342305	0.578529	0.496362
Pf3D7_01_v3	209793	T	G	0.289634		0.0369202	0.469659	0.341157	0.175338	0.448821	0.0582449	0.546329	0.009155	0.087536	0.350307	0.276249	0.136005	0.321616	0.0843708	0.442848	0.0231042	0.0272092	0.0186461	0.187229	0.0421893	0.771027	0.162559	0.445304	0.54461	0.18016	0.058597	0.547837	0.161337	0.380584	0.319378	0.233723	0.296925	0.314936	0.200955	0.132746	0.791122	0.116469	0.48989	0.545193	0.767571	0.0656047	0.194671	0.578529	0.589457
Pf3D7_01_v3	210458	C	T	0.376715		0.34775	0.601395	0.0426468	0.47044	0.464925	0.0199922	0.794542	0.148384	0.153635	0.0557901	0.435585	0.0687949	0.0223586	0.369433	0.257026	0.147188	0.209395	0.88726	0.0301721	0.0390341	0.858858	0.272571	0.301331	0.586238	0.99768	0.778743	0.0232928	1.00994	0.229664	0.202662	0.0614839	0.624809	0.206393	0.300435	0.392789	0.723074	0.302203	0.255345	0.441968	1.00422	0.197522	0.222996	0.566768	0.788412
Pf3D7_01_v3	210688	T	A	0.341349		0.302195	0.331155	0.231407	0.37572	0.329121	0.278942	0.731853	0.107469	0.435844	0.048938	0.659629	0.043238	0.0179296	0.0687409	0.25937	0.151193	0.00191895	0.981734	0.138622	0.0437544	0.045467	0.454717	0.151772	0.0810311	1.37987	1.03325	0.697461	1.35329	0.43398	0.891213	0.0898894	0.139865	0.245777	0.266464	0.0512031	0.0818588	0.387008	0.190192	0.0249105	0.457785	0.097858	0.117856	0.577536	0.367129
Pf3D7_01_v3	210841	T	A	0.707244		0.866756	0.759057	0.0917218	0.935708	0.860584	0.127999	1.52796	0.898987	0.127521	0.229126	1.14547	0.0100324	0.0832064	0.659042	0.25937	0.00100163	0.735326	1.28124	0.331726	0.175332	0.6852	0.763363	0.24616	0.882504	2.24632	1.60918	0.262273	2.06084	1.37186	0.248581	0.139876	0.901187	0.299243	0.0191969	0.996074	0.9228	0.521211	0.0973284	1.1011	1.51875	0.825149	0.00430663	0.303836	1.79263
Pf3D7_01_v3	211436	T	A	0.941708		1.31584	0.80037	0.0365136	0.852759	1.11304	0.0755281	1.67737	1.46234	0.0666787	0.546857	1.5341	0.241313	0.19327	1.14615	0.0985002	0.0269151	1.61148	1.14549	0.22424	0.36996	0.856101	0.855093	0.678808	1.67099	1.79817	1.81242	0.120597	2.06084	1.97842	0.0345663	0.054316	0.905162	0.447112	0.316781	1.35484	1.41369	0.426012	0.296202	2.2956	1.81745	1.57394	0.192075	0.0734139	2.65805
Pf3D7_01_v3	212369	G	A	0.930231		0.972417	0.567606	0.0365136	0.852759	0.898838	0.212636	1.67737	0.966907	0.148382	0.446273	1.14076	0.0718166	0.119513	1.32988	0.26171	0.0166687	1.36249	0.820663	0.42461	0.402013	1.31925	1.12096	0.448194	1.48406	1.79817	1.46143	0.167312	2.06084	1.3078	0.111573	0.0577345	1.5624	0.447112	0.0509052	1.55508	2.01467	0.599307	0.117449	2.16373	2.66364	1.64978	0.06504	0.335799	2.93657
Pf3D7_01_v3	213938	C	T	1.11039		0.858281	0.450472	0.0201255	0.73962	0.617514	1.06873	1.52168	0.849387	0.231619	0.446273	0.971643	0.0718166	0.201292	2.27621	0.26171	0.0166687	1.35994	0.611752	0.42461	0.228848	2.95634	1.12096	0.448194	1.47935	1.47974	0.950665	1.05252	1.81728	1.1032	0.216751	0.168348	2.85101	0.447112	0.0509052	1.55178	3.40747	0.76451	0.220221	1.79673	4.2131	2.90565	0.841115	0.335799	2.93202
Pf3D7_01_v3	215691	T	C	1.49401		1.11716	0.56059	0.0287053	0.880354	0.75989	1.73908	1.61192	0.995498	0.40196	0.579489	1.28595	0.126795	0.269539	3.44502	0.160658	0.0619851	1.99649	0.786664	0.461967	0.262063	4.66968	1.06432	0.480569	2.29219	1.82142	1.20669	1.69993	1.95471	1.32262	0.367388	0.170508	4.19658	0.386577	0.0509052	2.16493	5.24407	0.682814	0.222195	2.66462	5.53643	4.20073	1.22315	0.282924	3.5707
Pf3D7_01_v3	215922	G	T	1.60617		1.95934	1.07231	0.20714	1.2819	0.874925	1.36593	1.86145	1.40897	0.196777	0.848497	1.56406	0.311296	0.699805	4.33451	0.0526581	0.213727	2.70335	0.730246	0.397326	0.0143877	5.36399	0.763699	0.424441	2.81611	1.60803	0.677706	2.12371	1.5293	1.186	0.573409	0.40427	4.538	0.254764	0.0509052	2.38555	4.81535	0.765318	0.430488	2.28285	5.39634	4.52769	1.25707	0.168253	3.40143
Pf3D7_01_v3	217568	G	A	1.36237		1.66637	1.14791	0.180437	1.15568	0.605416	0.984281	1.51249	1.42881	0.21302	0.568079	1.3421	0.243023	0.739672	3.37603	0.0695412	0.0993662	2.37081	0.870882	0.241571	0.304645	4.58177	0.444055	0.390548	3.06306	1.48057	0.422342	1.55968	1.24384	1.26734	0.550203	0.574817	3.59532	0.16026	0.116643	2.21762	3.19581	0.770887	0.708235	1.71316	4.04296	3.90705	0.78397	0.0265797	2.86163
Pf3D7_01_v3	217743	T	G	1.18397		1.53054	1.48541	0.413765	1.48114	0.797733	0.827733	1.50863	1.19272	0.0972834	0.291294	0.838724	0.0479496	0.49161	2.96285	0.0264699	0.142001	1.46456	0.69612	0.283135	0.339868	4.91986	0.256214	0.0806651	2.18326	1.33124	0.270166	1.9425	0.837523	0.627174	0.391457	0.66824	3.93521	0.0176446	0.119284	1.77637	3.37636	0.563382	0.334276	1.08188	3.74419	3.1869	1.42363	0.124642	1.84862
Pf3D7_01_v3	217948	T	G	1.32742		1.52676	1.15141	0.0594444	1.21818	0.134117	1.25668	0.983499	1.18606	0.145392	0.465638	1.48781	0.150425	1.26162	3.53911	0.238188	0.143356	2.04462	1.23976	0.288505	1.27904	5.29968	0.0987929	0.222874	2.76263	2.08265	0.0788815	1.51533	0.96912	1.29544	0.259604	1.60423	4.20912	0.0969938	0.0126719	2.13883	2.15939	0.968662	1.22786	0.489489	3.46122	3.89153	1.2564	0.0891527	1.78574
Pf3D7_01_v3	217958	A	G	1.79618		2.14032	1.1841	0.00448358	2.18009	0.0133374	1.9149	0.664549	1.18465	0.0463235	0.902205	2.35979	0.0306181	2.17085	5.3456	0.794232	0.40023	2.2392	1.54215	1.16458	1.84163	7.01556	0.0969292	0.205396	1.88255	4.54062	0.021029	1.97678	0.763876	1.4945	0.0375572	3.86334	7.51031	0.943444	0.466535	2.90709	2.57231	0.842302	1.57031	0.0253288	3.62591	4.89382	2.91042	0.284999	0.822556
Pf3D7_01_v3	218989	T	C	1.73526		1.39552	0.311766	0.452871	0.782834	0.404657	1.82652	0.478122	2.07916	0.303283	1.15715	2.66127	0.32927	2.34458	4.02027	2.31153	0.200767	2.20358	1.48563	0.660941	1.61667	3.94948	1.18563	2.04887	1.33279	3.33449	0.0637583	0.778602	0.0309035	4.35082	0.163581	2.67538	4.07396	1.97041	0.774834	1.77873	1.11355	0.0972678	4.49947	0.128614	0.599638	6.69853	1.52963	3.87422	0.21082
Pf3D7_01_v3	219067	C	A	1.48141		0.131678	0.412125	0.136457	0.52374	0.375934	0.83375	0.185156	3.16034	0.77334	0.162162	0.30011	0.3139	0.524467	0.828665	0.314522	2.28648	0.845652	0.87629	0.223692	1.80143	2.36941	0.770208	3.16091	2.9087	1.44763	0.247556	0.555123	0.0462978	4.80736	0.498994	1.92701	2.02443	0.968622	2.03148	2.0896	0.304519	0.12818	6.32922	0.275894	0.396419	6.61441	0.0476436	4.33984	0.385554
Pf3D7_01_v3	219179	T	G	1.77552		0.170204	0.188208	0.182748	0.886928	1.48823	1.83556	0.107417	1.86584	1.28554	0.454542	0.0103224	1.27527	0.820729	0.840836	0.0656898	2.10751	0.581601	0.609583	1.03791	4.02626	3.47322	0.353738	2.07242	3.2629	2.53965	1.5161	1.31423	0.0604191	3.09052	0.830871	6.00219	4.35571	1.27724	0.532757	3.80915	0.0429445	1.3244	7.05325	0.242943	1.26637	6.26902	0.296861	2.43981	0.948966
Pf3D7_01_v3	219285	A	T	1.6794		0.199898	0.200495	0.00815885	0.447136	0.828736	2.1714	0.405232	2.41737	0.792119	0.518303	0.234045	0.808002	0.352768	0.96364	0.691469	2.72464	0.269878	0.220672	0.373512	2.39475	4.09849	0.258072	2.77409	2.18154	0.774926	1.25341	2.30052	0.44102	3.06185	0.84749	2.81517	3.58171	0.0233882	1.52386	1.93848	0.732315	2.04016	6.51195	0.100424	3.22198	8.01368	1.00306	1.51992	1.85185
Pf3D7_01_v3	220048	A	C	1.75689		0.0339339	0.377446	0.0943671	0.725024	0.962195	1.91593	0.429733	2.90296	0.0685146	0.410888	0.141263	0.797929	0.71164	1.17406	0.458953	2.63952	0.0170742	0.254992	0.494741	3.43043	4.36471	0.12893	2.92473	0.830955	1.00768	1.81533	2.38686	0.32774	3.29207	0.220198	4.06484	4.04644	0.183935	1.46186	1.16536	0.42599	2.32695	7.92576	1.37506	3.00554	8.52645	2.37293	1.88463	0.726703
Pf3D7_01_v3	220194	T	C	1.65809		0.0339339	0.224179	0.0135401	0.496641	0.917677	1.91593	0.429733	2.90296	0.0685146	0.266144	0.0281144	0.56514	0.67761	1.17406	0.458953	2.63952	0.0170742	0.296833	0.406859	2.71744	3.76056	0.259352	3.35596	0.532476	0.948889	1.30537	1.93967	0.510703	3.8214	0.0654965	3.18994	3.41124	0.0378625	1.85766	0.819498	0.467882	2.25225	7.78464	1.29948	3.00554	8.52645	2.37293	1.88463	0.726703
Pf3D7_01_v3	222785	T	C	1.69979		0.632628	0.0509861	0.0477176	0.439256	1.5499	2.05179	0.376115	2.06404	0.242244	0.937339	0.606277	1.48972	0.310732	0.388911	1.24904	3.39474	0.382368	0.13285	0.621195	3.433	3.20272	0.413298	2.77705	0.523225	0.948889	2.12069	1.93967	0.510703	2.84595	0.183216	4.39706	3.41124	0.0378625	1.22975	1.04675	0.0954358	3.11248	7.68475	1.78476	3.00554	7.05803	1.95166	1.2757	0.942919
Pf3D7_01_v3	226190	T	G	1.71564		0.632628	0.102002	0.0477176	0.439256	1.5499	2.05179	0.376115	2.06404	0.288996	1.03928	0.606277	1.48972	0.310732	0.388911	1.24904	3.39474	0.340672	0.202831	0.519673	3.72254	3.44967	0.340576	2.59667	0.746208	0.948889	2.12069	1.93967	0.510703	2.84595	0.226635	4.39706	3.41124	0.0378625	1.22975	1.12675	0.0954358	3.11248	7.68475	1.65444	3.00554	7.05803	1.82273	1.2757	1.01926
Pf3D7_01_v3	226913	C	T	2.65546		0.79988	0.410569	0.0882013	1.33327	1.19886	1.61794	0.114866	5.1893	0.0384696	1.89433	0.704486	3.19755	0.064619	0.131721	1.00405	7.34014	0.949645	0.743523	1.24661	4.24554	3.91775	0.188874	5.7934	0.574943	3.16576	1.43961	1.38078	0.244282	7.42638	0.138053	6.71785	5.08569	1.16715	2.29916	1.74434	0.100854	1.75682	13.3923	2.24748	1.783	12.0859	2.42499	5.12975	0.114759
Pf3D7_01_v3	227401	T	C	2.80543		0.189364	2.34634	0.15819	1.92655	0.200136	0.0236251	0.553317	9.40128	0.345849	1.38778	0.0328625	1.35043	0.423016	0.212568	0.251908	6.92896	0.0427886	2.28128	0.154893	5.37284	3.37841	0.799088	6.34567	2.58565	2.98346	0.617998	0.238023	0.358962	11.1413	0.0921774	4.56108	2.56308	0.903856	4.52544	1.75663	0.219414	1.17868	15.6536	0.970562	0.711822	12.0606	0.488102	7.45099	0.279441
Pf3D7_01_v3	227761	A	G	2.21945		0.00335664	0.0898982	0.349543	0.909689	0.386677	0.640621	0.0332164	6.35087	0.277712	0.0830696	0.332561	0.891875	0.327892	0.455362	0.0387434	5.40989	0.219585	0.752932	1.31949	0.949379	1.13999	0.036384	8.93336	0.691464	3.30889	0.00837458	0.131132	0.430266	10.7148	0.0939683	2.9415	2.48936	0.926999	4.00518	1.94979	0.146915	0.50203	11.8926	0.13614	0.653428	11.0205	0.326372	6.86256	0.351978
Pf3D7_01_v3	228041	A	G	1.74308		0.264811	0.745518	0.116417	0.414371	0.0588148	0.169135	0.580002	6.86568	0.341892	0.212409	0.134495	0.0963349	0.197254	0.447803	0.197679	4.67953	0.0164261	0.60064	0.101849	0.943393	1.50736	0.0315315	6.88846	0.42339	0.429098	0.0807323	0.373195	0.443299	8.19172	0.13787	0.530462	0.807573	0.108035	5.96004	0.147766	0.323612	0.62921	9.52935	0.306118	1.01078	9.66919	0.796259	5.0097	0.309029
Pf3D7_01_v3	230483	C	G	1.39772		0.0437082	0.145371	0.175746	0.264731	0.276334	0.528831	0.105768	4.2414	0.134377	0.076288	0.223919	0.305694	0.296389	0.447803	0.0621592	3.4555	0.162982	0.519293	0.688	0.843911	1.10113	0.00061979	5.53033	0.524081	0.114142	0.0867161	0.243728	0.343652	6.58588	0.051218	0.0112133	0.119939	0.464377	6.45316	0.149285	0.177128	0.509232	7.72819	0.178581	0.698664	7.44228	0.418502	4.16987	0.317815
Pf3D7_01_v3	232207	T	G	1.41707		0.25767	0.492406	0.0322536	0.0387203	0.0267575	0.177377	0.354622	5.19436	0.083103	0.076288	0.223919	0.305694	0.296389	0.447803	0.0621592	3.4555	0.18845	0.519293	0.688	0.843911	1.10113	0.00061979	5.53033	0.590013	0.114142	0.0867161	0.243728	0.343652	6.58588	0.0260613	0.0112133	0.119939	0.464377	6.45316	0.120269	0.177128	0.509232	7.72819	0.139384	0.698664	7.44228	0.369987	4.16987	0.355138
Pf3D7_01_v3	232384	T	C	1.39805		0.0652266	0.17939	0.147539	0.234276	0.242207	0.48121	0.130896	4.34769	0.10253	0.076288	0.223919	0.305694	0.296389	0.447803	0.0621592	3.4555	0.162982	0.519293	0.688	0.843911	1.10113	0.00061979	5.53033	0.524081	0.114142	0.0867161	0.243728	0.343652	6.58588	0.051218	0.0112133	0.119939	0.464377	6.45316	0.149285	0.177128	0.509232	7.72819	0.178581	0.698664	7.44228	0.418502	4.16987	0.317815
Pf3D7_01_v3	232431	G	A	1.41472		0.256735	0.549524	0.031528	0.039429	0.0275235	0.147452	0.353538	5.19059	0.082695	0.109192	0.223919	0.305694	0.296389	0.415724	0.0621592	3.4555	0.187923	0.590713	0.765739	0.944548	1.12243	0.0308579	5.3512	0.679463	0.114142	0.0867161	0.209316	0.343652	6.58588	0.0265605	0.0112133	0.0930349	0.464377	6.45316	0.120846	0.141079	0.509232	7.72819	0.14016	0.653393	7.29387	0.323484	4.16987	0.354364
Pf3D7_01_v3	233342	T	A	1.37645		0.22089	0.231822	0.00394766	0.0679956	0.0256727	0.176605	0.311986	5.08445	0.0461773	0.0421381	0.223919	0.305694	0.255679	0.402863	0.0621592	3.48589	0.187923	0.267997	0.410223	0.404577	0.649713	0.133889	6.34228	0.276287	0.114142	0.0423032	0.195669	0.343652	6.64001	0.0265605	0.0522163	0.0823768	0.464377	6.50417	0.120846	0.178035	0.447919	7.55404	0.0865631	0.635256	7.28872	0.304718	4.20888	0.354364
Pf3D7_01_v3	233535	T	C	2.00785		0.0569582	0.0210691	0.146861	0.222492	0.237378	0.718193	0.140039	6.55813	0.0932569	0.0840982	0.212011	0.28151	0.280202	0.606471	0.0776849	5.29678	0.0110547	0.180257	0.293798	0.357706	0.931627	0.21176	10.0615	0.161754	0.0999053	0.0825697	0.439239	0.355705	9.76655	0.287433	0.00386681	0.287124	0.462644	9.37263	0.398784	0.393413	0.519112	11.3335	0.546992	0.964395	11.6203	1.23835	6.44778	0.0876405
Pf3D7_01_v3	234364	G	A	1.53962		0.330213	0.0411462	0.0049553	0.141438	0.0458266	0.175548	0.419162	5.59697	0.320896	0.344545	0.355304	0.539447	0.274643	0.532213	0.0510733	3.54078	0.0761871	0.051054	0.269021	0.0126943	0.312564	0.484298	8.11607	0.383163	0.220301	0.0649814	0.17982	0.481854	7.39681	0.309045	0.281882	0.00553496	0.737813	7.61439	0.558965	0.308239	0.452107	7.77585	0.306914	0.789824	7.98201	0.774227	4.34034	0.173051
Pf3D7_01_v3	236012	A	G	1.81836		0.373734	0.121791	0.0241594	0.0805441	0.0586406	0.575471	0.468607	6.29133	0.474886	0.293998	0.355304	0.498249	0.300539	1.00343	0.0510733	3.91809	0.0279692	0.0983943	0.281501	0.067695	1.11949	0.423146	8.64744	0.431966	0.173326	0.0377732	0.662536	0.481854	8.09981	0.399355	0.200351	0.388868	0.685798	8.11517	0.611334	0.898569	0.490377	8.69401	0.472278	1.44912	10.6849	1.93318	4.82941	0.105275
Pf3D7_01_v3	236258	T	A	1.43992		0.482167	0.0791308	0.0864115	0.305554	0.028379	0.197758	0.732916	4.69361	0.295743	0.473562	0.372685	0.99041	0.447431	0.737929	0.122583	2.54746	0.211877	0.0330683	0.636642	0.0616777	0.414442	0.820559	6.52592	0.26855	0.775328	0.0830337	0.358917	0.647625	5.5965	0.139472	0.526734	0.124966	1.5256	7.27494	0.827824	0.304929	0.896198	6.57704	0.312118	1.28232	6.84877	0.776266	2.75686	0.514611
Pf3D7_01_v3	236418	A	T	1.46071		0.396483	0.0739981	0.0267879	0.341733	0.119399	0.138655	0.542048	4.96537	0.31541	0.379125	0.374926	0.922526	0.252262	0.566819	0.076688	2.92197	0.130395	0.0404293	0.694577	0.0743171	0.314011	0.586107	6.95996	0.305871	0.676482	0.110402	0.192058	0.557744	6.32041	0.245907	0.809308	0.215739	1.29845	7.82895	0.92274	0.388705	0.473777	6.40042	0.168208	0.904522	6.94747	0.688689	3.41737	0.296802
Pf3D7_01_v3	237558	T	A	2.04169		0.481537	0.074012	0.33776	0.233969	0.320962	0.305935	1.03129	7.1464	0.331741	0.480277	0.118159	0.876217	0.147013	0.866073	0.28113	4.22712	0.186049	0.395812	0.491843	0.384264	0.572754	1.22233	10.2358	0.328979	1.26879	0.0395272	0.961347	0.544578	7.3161	0.075589	1.01094	0.011648	1.80086	10.2298	0.746443	1.08519	0.691371	8.29938	0.0474054	1.93592	10.759	1.06178	4.11793	0.790968
Pf3D7_01_v3	238688	T	C	1.09852		0.186052	0.30633	0.214405	0.261494	0.332384	0.016274	0.441937	3.96907	0.179314	0.0345034	0.0102433	0.509998	0.0688105	0.201509	0.178342	2.74905	0.0472632	0.0240882	0.98344	0.0705963	0.439872	0.19542	4.52156	0.155067	1.02242	0.0891959	0.30183	0.195691	4.09173	0.0813323	1.10338	0.277389	0.991745	6.06146	0.582864	0.511364	0.123917	4.12525	0.22435	0.56081	5.03208	0.250292	2.78846	0.335184
Pf3D7_01_v3	239376	G	T	0.306094		0.405851	0.578054	0.544259	0.0144166	0.792653	0.187469	0.320001	0.233579	0.787836	0.00168016	0.0519077	0.37683	0.14298	0.208973	0.0498296	0.116456	0.0799444	0.0819594	0.63691	0.277565	0.380642	0.0739228	0.171727	0.144563	0.881793	0.131129	0.394111	0.129628	0.239047	0.0245149	1.05519	0.144149	0.328086	0.219808	0.692023	0.712739	0.293353	0.411926	0.106771	0.167064	0.0798301	0.575744	0.066551	0.185954
Pf3D7_01_v3	239972	G	A	0.777272		0.0453331	0.162316	0.372972	0.0496216	0.573887	0.25386	0.18864	3.01466	0.190031	0.224912	0.448365	0.113041	0.57173	0.246802	0.244621	2.77903	0.210918	0.305588	0.0906977	0.606751	0.0790392	0.0694573	3.71962	0.0175335	0.478149	0.128247	0.152227	0.128061	2.50087	0.231702	0.638838	0.151147	0.13759	3.29864	0.0934954	0.355373	0.288209	2.34649	0.530095	0.00386217	2.87713	0.0633483	2.59805	0.0551738
Pf3D7_01_v3	242877	A	G	0.209234		0.177604	0.170285	0.151473	0.0176519	0.423859	0.260973	0.172184	0.00411632	0.255419	0.444753	0.398523	0.222446	0.656993	0.427875	0.392696	0.165056	0.457411	0.0209929	0.153272	0.36437	0.077475	0.046459	0.17986	0.0791877	0.198785	0.269046	0.0515108	0.0264808	0.186476	0.0343659	0.52059	0.204335	0.162556	0.0404734	0.19811	0.190921	0.18374	0.492254	0.238116	0.0139801	0.236733	0.0111624	0.196621	0.00674709
Pf3D7_01_v3	243031	G	A	0.251699		0.0967134	0.475454	0.456009	0.148137	0.883529	0.485881	0.426018	0.230962	0.349858	0.255033	0.288737	0.0481813	0.546851	0.210446	0.261945	0.101808	0.135547	0.0777235	0.234236	0.502744	0.00611935	0.0622871	0.107891	0.127969	0.377582	0.292605	0.0510394	0.00115886	0.169951	0.164137	0.776018	0.198997	0.241376	0.0574057	0.0962171	0.38874	0.241285	0.49224	0.66789	0.0496685	0.104291	0.11436	0.149294	0.156389
Pf3D7_01_v3	243063	T	G	0.208622		0.0273565	0.216529	0.239215	0.0494418	0.585571	0.36132	0.108182	0.0443158	0.233419	0.247702	0.281039	0.091992	0.547729	0.300892	0.143901	0.0716345	0.220531	0.0766768	0.147253	0.518305	0.122562	0.0510191	0.145392	0.00478219	0.268017	0.304795	0.0388325	0.103189	0.207237	0.0610248	0.654932	0.240402	0.0571134	0.0198067	0.13034	0.242723	0.42436	0.559992	0.472298	0.144069	0.242779	0.11856	0.0671698	0.0567126
Pf3D7_01_v3	243210	A	T	0.203949		0.0289897	0.245502	0.236719	0.0476447	0.581912	0.399766	0.106208	0.137895	0.240654	0.277818	0.281039	0.091992	0.547729	0.331021	0.143901	0.162917	0.228656	0.0473463	0.180906	0.46221	0.127262	0.0749953	0.0500746	0.0167289	0.268017	0.304795	0.0664403	0.103189	0.0854496	0.053223	0.654932	0.275227	0.0571134	0.0751889	0.139016	0.201536	0.42436	0.376966	0.455965	0.173287	0.146876	0.146132	0.0231808	0.0643699
Pf3D7_01_v3	243772	G	A	0.15367		0.086806	0.00461994	0.257545	0.0192486	0.246816	0.0561432	0.0915904	0.0463927	0.011751	0.118415	0.393321	0.0805268	0.34029	0.135988	0.195343	0.134774	0.0816478	0.401967	0.0233392	0.408675	0.0521335	0.115375	0.0485515	0.03606	0.469761	0.0304968	0.247476	0.137801	0.223425	0.366186	0.363657	0.0694381	0.123875	0.0577129	0.00121722	0.252602	0.13032	0.20052	0.435163	0.0596406	0.0033944	0.0868343	0.0486615	0.145121
Pf3D7_01_v3	243925	A	G	0.142112		0.0072027	0.0435404	0.177162	0.0214477	0.352998	0.10678	0.0968984	0.122823	0.189433	0.055293	0.188568	0.00216817	0.314964	0.0881293	0.109622	0.123087	0.157403	0.205741	0.0737793	0.505492	0.0617453	0.0786607	0.100693	0.185075	0.331207	0.155634	0.0977002	0.0618578	0.0484643	0.0368798	0.52456	0.121467	0.132862	0.148202	0.201531	0.308603	0.222074	0.190868	0.236839	0.0226083	0.0392474	0.0784398	0.0184468	0.0362543
Pf3D7_01_v3	244080	T	C	0.169443		0.0219646	0.383441	0.310899	0.0788178	0.407222	0.357875	0.0842688	0.112091	0.415923	0.306595	0.271591	0.0636166	0.312146	0.225953	0.0656268	0.0805653	0.279503	0.0123161	0.266825	0.0757259	0.021099	0.211277	0.186535	0.0147305	0.313542	0.0536993	0.0209143	0.194454	0.1838	0.000855157	0.357111	0.194622	0.00455377	0.017406	0.237775	0.0844771	0.293294	0.255939	0.0592612	0.171045	0.148227	0.0328662	0.0205292	0.229995
Pf3D7_01_v3	245892	T	C	0.168384		0.0290364	0.285862	0.242474	0.0468254	0.383797	0.230614	0.0842688	0.112091	0.405303	0.315822	0.28698	0.0911816	0.37717	0.207502	0.1226	0.138419	0.357331	0.0196872	0.225445	0.150024	0.0514942	0.133488	0.110412	0.100109	0.278599	0.104895	0.0525448	0.133037	0.119725	0.0489459	0.396023	0.1357	0.0361567	0.0503106	0.281052	0.183167	0.270621	0.234184	0.0462729	0.0789259	0.0589478	0.141901	0.0205292	0.221472
Pf3D7_01_v3	246913	A	C	0.176883		0.106305	0.143416	0.0983047	0.0976903	0.231812	0.316562	0.0554747	0.0341549	0.109535	0.300868	0.238427	0.0235422	0.353081	0.379856	0.177239	0.067545	0.220195	0.0158094	0.346246	0.13583	0.162653	0.054696	0.202622	0.0526384	0.353354	0.135625	0.157047	0.034568	0.169272	0.0231487	0.519157	0.458701	0.177928	0.0466469	0.234985	0.0345243	0.165582	0.328408	0.189063	0.178313	0.338127	0.22216	0.106262	0.0198394
Pf3D7_01_v3	248492	G	A	0.20666		0.124422	0.25716	0.176958	0.025051	0.414842	0.220204	0.25491	0.0484363	0.247471	0.456696	0.356334	0.11207	0.562154	0.32312	0.417744	0.17543	0.37323	0.0248441	0.347217	0.222639	0.0365428	0.0599475	0.175112	0.0214624	0.339505	0.220184	0.00195861	0.0744067	0.13613	0.00496417	0.626622	0.236603	0.322065	0.0668968	0.265314	0.22744	0.086617	0.371034	0.237318	0.0821138	0.124781	0.016666	0.207153	0.0754331
Pf3D7_01_v3	248742	G	A	0.172057		0.213068	0.113404	0.0850302	0.168882	0.170165	0.10672	0.0575269	0.0224082	0.155427	0.427713	0.356334	0.0543243	0.429548	0.32312	0.292483	0.17543	0.403588	0.00341624	0.43851	0.0922883	0.0142758	0.0273736	0.152064	0.0363533	0.475614	0.0846239	0.00195861	0.0202822	0.13613	0.0274434	0.564207	0.327267	0.267529	0.133439	0.400997	0.0910717	0.101914	0.233399	0.0535017	0.0158243	0.124781	0.0444425	0.0942756	0.0552629
Pf3D7_01_v3	250572	G	A	0.174239		0.153218	0.188965	0.193397	0.0754547	0.242359	0.208661	0.111127	0.168767	0.275125	0.427713	0.417315	0.0862183	0.429548	0.349379	0.292483	0.342785	0.441015	0.0511826	0.366417	0.0922883	0.0115967	0.0273736	0.0206874	0.0779612	0.494482	0.0282891	0.0250579	0.0612907	0.0182241	0.00886078	0.485912	0.305762	0.221897	0.280427	0.384528	0.0627937	0.101914	0.0426993	0.0179712	0.0356097	0.00795355	0.050678	0.0454443	0.0844282
Pf3D7_01_v3	250741	C	T	0.1845		0.101526	0.286661	0.211611	0.0327178	0.348988	0.287346	0.166033	0.0853803	0.284409	0.447977	0.363744	0.0807341	0.461353	0.349379	0.292483	0.192073	0.372884	0.0116668	0.402835	0.109096	0.00334645	0.0401648	0.146186	0.0140821	0.421423	0.108187	0.0139354	0.0252092	0.122843	0.000770457	0.548092	0.314637	0.229382	0.119362	0.316169	0.0927848	0.128829	0.241377	0.120478	0.0356097	0.129677	0.00948495	0.0776031	0.0317924
Pf3D7_01_v3	252604	A	G	0.171104		0.106129	0.257489	0.223177	0.00497505	0.278705	0.339195	0.131733	0.058549	0.211255	0.425008	0.383892	0.116838	0.399481	0.398049	0.261015	0.167831	0.314085	0.0229363	0.301928	0.0603488	0.063068	0.0553018	0.160092	0.0602313	0.370709	0.0305517	0.0384405	0.065638	0.169801	0.0634061	0.375664	0.314011	0.150057	0.0543243	0.195228	0.00947594	0.10933	0.213816	0.119798	0.102559	0.204317	0.121167	0.0742836	0.0156033
Pf3D7_01_v3	253194	C	G	0.174339		0.115981	0.300365	0.169358	0.0128615	0.342328	0.246524	0.0960868	0.143835	0.204426	0.488847	0.335411	0.117648	0.47721	0.334699	0.233132	0.271415	0.321573	0.0700992	0.372885	0.0873713	0.0490852	0.12937	0.0834602	0.115212	0.297106	0.155167	0.0235528	0.0559683	0.0210558	0.0182056	0.486471	0.241619	0.120638	0.160409	0.201955	0.124843	0.213239	0.154027	0.203925	0.077351	0.0384158	0.0429243	0.037752	0.0485526
Pf3D7_01_v3	253228	T	C	0.18251		0.158247	0.285495	0.248712	0.0192503	0.335307	0.260217	0.128478	0.123206	0.262435	0.548501	0.492835	0.203461	0.534524	0.401907	0.318494	0.296837	0.436257	0.0262508	0.280857	0.0949088	0.0247253	0.0790679	0.0965131	0.0343529	0.35212	0.0545284	0.035872	0.0898397	0.112506	0.0479249	0.395506	0.201153	0.113739	0.0941163	0.20182	0.104807	0.162746	0.17442	0.128387	0.0533689	0.0679537	0.00490102	0.00851231	0.0554356
Pf3D7_01_v3	253793	G	A	0.174737		0.312989	0.112841	0.0566091	0.157994	0.119106	0.0983105	0.00343936	0.0506153	0.0891454	0.577454	0.436584	0.145596	0.490443	0.425417	0.318494	0.229394	0.453163	0.0396863	0.416516	0.0252247	0.0225377	0.0974104	0.196015	0.0412126	0.387657	0.0651665	0.0210105	0.0524051	0.140538	0.00368867	0.446421	0.301584	0.174986	0.0866535	0.29865	0.0424357	0.125802	0.218167	0.0655045	0.0710609	0.154992	0.0124377	0.0641501	0.0681657
Pf3D7_01_v3	254582	T	C	0.1477		0.00547501	0.159274	0.156123	0.101072	0.240686	0.10219	0.194898	0.0278749	0.213027	0.141691	0.150023	0.0916631	0.201359	0.0701228	0.183768	0.0228735	0.157437	0.0366748	0.376492	0.126724	0.0658177	0.0783974	0.118056	0.0458312	0.480512	0.0684695	0.0799264	0.0418515	0.14278	9.08163e-05	0.541861	0.227284	0.367234	0.129554	0.359983	0.178891	0.0136878	0.224311	0.0744357	0.123515	0.054683	0.108034	0.174703	0.0437179
Pf3D7_01_v3	255188	G	C	0.16635		0.244219	0.191378	0.123386	0.0066334	0.211678	0.159823	0.0493136	0.00671668	0.238091	0.579303	0.449521	0.278648	0.519158	0.413187	0.314204	0.241335	0.534223	0.0296987	0.198495	0.0522335	0.0355152	0.10291	0.181965	0.0359397	0.177069	0.0790962	0.00267788	0.0645333	0.137593	0.0504094	0.256813	0.130699	0.0444885	0.0153426	0.200672	0.0792435	0.154433	0.229372	0.0189051	0.0655217	0.13142	0.0666219	0.0500932	0.1354
Pf3D7_01_v3	256650	G	T	0.168978		0.221486	0.196489	0.0676354	0.0366019	0.144156	0.23145	0.0675199	0.0232132	0.264026	0.548753	0.342545	0.19519	0.409615	0.456495	0.314204	0.241335	0.529172	0.110756	0.29475	0.0324193	0.0250276	0.0834053	0.159671	0.0573156	0.17137	0.0790235	0.124565	0.00520247	0.0538387	0.138156	0.250898	0.266401	0.117902	0.0508239	0.30259	0.0533119	0.0642148	0.128971	0.0806933	0.0986855	0.168565	0.0204711	0.0500932	0.131394
Pf3D7_01_v3	258126	C	T	0.158322		0.199445	0.217529	0.0984805	0.0622335	0.168086	0.20513	0.086309	0.0402625	0.168669	0.53871	0.357495	0.143396	0.409615	0.403728	0.314204	0.241335	0.399648	0.0867225	0.377801	0.0243347	0.0161263	0.0770424	0.152388	0.0660266	0.278898	0.0642903	0.0645239	0.00439694	0.0653143	0.0235953	0.338803	0.281075	0.173232	0.100758	0.246401	0.00586698	0.0642148	0.128971	0.0372508	0.058373	0.123395	0.0386415	0.0500932	0.0321142
Pf3D7_01_v3	260445	G	C	0.15811		0.194237	0.167884	0.0434856	0.0578019	0.173967	0.240296	0.0909231	0.0444531	0.190947	0.468373	0.276487	0.143396	0.409615	0.430309	0.314204	0.241335	0.41578	0.118371	0.300709	0.0323449	0.0604368	0.0331826	0.102042	0.0123971	0.168235	0.152136	0.16624	0.0519973	0.00412026	0.107725	0.338803	0.310154	0.173232	0.100758	0.263072	0.0294548	0.0642148	0.128971	0.0219238	0.0785491	0.146028	0.0499374	0.0500932	0.0440979
Pf3D7_01_v3	260489	A	G	0.170523		0.133998	0.421593	0.227994	0.0276137	0.430092	0.328061	0.381757	0.136165	0.293652	0.165716	0.0649192	0.0920787	0.181882	0.0822953	0.186941	0.00066408	0.0631373	0.100368	0.41776	0.064436	0.0742793	0.0596343	0.182902	0.137368	0.298569	0.165973	0.0268039	0.133075	0.079596	0.00861486	0.503254	0.246924	0.372544	0.0973138	0.215956	0.130595	0.00693107	0.241666	0.199885	0.111647	0.100411	0.0348278	0.213719	0.159928
Pf3D7_01_v3	262778	T	A	0.218997		0.102518	0.383218	0.261035	0.00164296	0.449789	0.0971385	0.209724	0.135244	0.265933	0.551405	0.421756	0.117076	0.559912	0.189418	0.340344	0.246552	0.357997	0.0344676	0.446484	0.119856	0.31526	0.0603044	0.155211	0.130059	0.427635	0.144026	0.199436	0.0256151	0.109955	0.0563432	0.611036	0.0850164	0.232384	0.134971	0.241358	0.446481	0.160299	0.260704	0.255698	0.143352	0.0594384	0.169973	0.0662751	0.0203024
Pf3D7_01_v3	263080	G	A	0.285243		0.467372	0.259733	0.089093	0.234525	0.0896803	0.0688819	0.0119084	0.0631771	0.210766	1.05162	0.373194	0.197475	0.630437	0.373814	0.440743	0.541771	0.807181	0.517746	0.834438	0.186622	0.483105	0.263641	0.155211	0.0631817	0.206244	0.272609	0.0267841	0.0797382	0.177817	0.341824	0.534536	0.180384	0.234838	0.339942	0.582655	0.231581	0.116216	0.0218198	0.100924	0.0588897	0.145422	0.389719	0.0759461	0.208791
Pf3D7_01_v3	263684	A	C	0.318737		0.297483	0.696465	0.0492874	0.0019235	0.236315	0.178994	0.0767315	0.325854	0.406342	1.31939	0.406767	0.328127	0.620424	0.496402	0.407398	0.710845	0.792175	0.719041	0.820825	0.428047	0.518095	0.479846	0.145715	0.280967	0.0700038	0.220856	0.102013	0.0317535	0.297734	0.290034	0.300589	0.155182	0.0799757	0.34336	0.366797	0.0854786	0.140118	0.103542	0.0981272	0.0496156	0.172045	0.203576	0.227488	0.233903
Pf3D7_01_v3	263751	T	C	0.352805		0.136834	0.528317	0.000245283	0.247066	0.414394	0.00446926	0.145273	0.0190743	0.282288	0.77492	0.153404	0.0636897	0.581792	0.130847	0.0100174	0.154179	0.42356	0.655841	1.34358	0.0317111	0.714522	0.825998	0.478747	0.266636	0.418554	0.579546	0.0105707	0.157208	0.0143628	0.262241	1.23574	0.277178	0.0817738	0.282351	0.703291	0.607997	0.78182	0.429629	0.195122	0.145569	0.0273246	0.362367	0.174174	0.526165
Pf3D7_01_v3	264059	A	C	0.23993		0.0108641	0.209281	0.134503	0.270335	0.187398	0.12408	0.183133	0.109741	0.113886	0.213148	0.108581	0.22863	0.179211	0.0801634	0.1372	0.0840479	0.103322	0.540758	0.82224	0.00578945	0.511949	0.507924	0.408362	0.128904	0.181596	0.532841	0.0240019	0.0462735	0.00701939	0.295918	0.815384	0.159067	0.0653076	0.122456	0.500544	0.485006	0.523116	0.408039	0.123879	0.0674374	0.0106503	0.337544	0.0561891	0.374896
Pf3D7_01_v3	264205	C	T	0.348216		0.237077	0.34285	0.232436	0.384053	0.167635	0.213662	0.320679	0.125511	0.0185878	0.760725	0.0273909	0.0731166	0.457352	0.0586599	0.0315775	0.0910264	0.233749	1.00592	1.35634	0.15525	0.921696	0.94192	0.60086	0.62092	0.184059	0.698099	0.042965	0.0758775	0.0762702	0.243371	1.01324	0.183126	0.0376668	0.205237	0.44101	0.601409	0.723182	0.407697	0.312731	0.11836	0.0367787	0.239864	0.158319	0.368546
Pf3D7_01_v3	265938	G	A	0.29711		0.0699488	0.575754	0.0818122	0.0617801	0.37725	0.0564921	0.220657	0.244323	0.249812	0.374109	0.00925003	0.127138	0.22085	0.0244228	0.274149	0.139114	0.102182	0.495086	0.869431	0.106388	0.623256	1.05176	0.158012	0.370759	0.24662	0.337176	0.0442173	0.365646	0.162853	0.107751	0.669072	0.124394	0.158183	0.355219	0.332699	0.424791	0.885239	0.0720766	0.190157	0.310426	0.213945	0.211838	0.595898	0.621056
Pf3D7_01_v3	266480	A	T	0.242392		0.097483	0.355619	0.151694	0.209786	0.0487139	0.142764	0.0114917	0.194238	0.107822	0.512907	0.028625	0.0723629	0.154938	0.00815748	0.119031	0.0669468	0.207513	0.823447	0.942962	0.399935	0.790432	0.310048	0.757191	0.335055	0.0773351	0.308389	0.0250501	0.177325	0.0567357	0.313541	0.405046	0.0824522	0.244954	0.0073042	0.40036	0.268421	0.0383305	0.336007	0.0462531	0.157546	0.0756861	0.357622	0.234385	0.0742115
Pf3D7_01_v3	266935	G	A	0.221562		0.245031	0.0881033	0.236306	0.306258	0.174546	0.524055	0.0609279	0.121574	0.0389848	0.440976	0.0307389	0.0171637	0.0819087	0.0882362	0.17357	0.100576	0.219529	0.531963	0.656564	0.481758	0.949176	0.167198	0.277455	0.218862	0.0871711	0.0758437	0.167627	0.161247	0.0839399	0.219846	0.160468	0.0798102	0.236021	0.140838	0.311176	0.306794	0.100835	0.0239888	0.181036	0.363556	0.256953	0.59818	0.0640359	0.0230624
Pf3D7_01_v3	267258	C	T	0.276665		0.260468	0.173769	0.270003	0.228822	0.159359	0.717287	0.0731946	0.135048	0.0539305	0.582038	0.0193782	0.0449276	0.106399	0.165571	0.17357	0.100576	0.219529	0.76904	0.666139	0.62902	1.50035	0.28054	0.408734	0.403338	0.0317092	0.13141	0.264945	0.17682	0.0985847	0.239494	0.0883819	0.278685	0.144268	0.059745	0.198217	0.524745	0.0708845	0.00191106	0.136556	0.492647	0.373144	0.813241	0.0640359	0.0230624
Pf3D7_01_v3	267467	A	T	0.235549		0.0300021	0.0655266	0.268951	0.192537	0.312526	0.85865	0.0389823	0.0545344	0.0521205	0.0150421	0.205303	0.132125	0.217099	0.535089	0.0045934	0.0172334	0.00910207	0.290061	0.180107	0.391174	0.997311	0.0188834	0.00942378	0.00543992	0.0739501	0.0207074	0.366757	0.222591	0.200148	0.240674	0.0969537	0.424475	0.151949	0.115468	0.157967	0.407721	0.272941	0.239308	0.362288	0.673822	0.622423	1.00322	0.0211355	0.013788
Pf3D7_01_v3	267883	C	T	0.469951		0.559136	0.0844082	0.192571	0.0660604	0.779562	0.807793	0.125611	0.371536	0.217814	0.581323	0.328088	0.483603	0.0318595	0.00362056	0.360911	1.1127	0.340486	0.154467	0.0100798	1.16803	0.882206	0.0596633	0.641917	0.18583	0.169206	0.60851	0.438292	0.0508439	0.80855	0.00200036	0.907324	0.608072	0.0595043	0.523061	0.127055	0.0376559	0.575823	1.87378	0.71102	0.469218	1.5496	0.583211	0.618394	0.0519005
Pf3D7_01_v3	268447	G	A	0.447013		0.789888	0.431213	0.531256	0.362358	1.08745	1.36632	0.309037	0.0494645	0.463935	0.422065	0.202319	0.318688	0.0303124	0.0622888	0.335987	0.834971	0.329933	0.171525	0.0242921	0.839521	0.827811	0.0130455	0.521096	0.0382597	0.13926	0.381336	0.386088	0.135336	0.70477	0.107773	0.59395	0.519033	0.0314383	0.470857	0.00184104	0.0521445	0.532736	1.38895	0.683669	0.558537	1.33309	0.751286	0.406799	0.0382649
Pf3D7_01_v3	269132	C	T	0.521726		0.99282	0.616721	0.828281	0.521711	1.51585	1.68496	0.396711	0.0405104	0.742603	0.445425	0.141447	0.318688	0.0790225	0.0568143	0.389267	0.834971	0.296366	0.293394	0.0418768	1.08157	0.850083	0.0431303	0.494271	0.104226	0.233747	0.382021	0.283963	0.254744	0.821131	0.14591	0.729933	0.507504	0.0731033	0.470857	0.0278503	0.0227062	0.734119	1.55703	0.769855	0.625456	1.31621	0.66566	0.344591	0.117277
Pf3D7_01_v3	269190	A	C	0.353859		0.296613	0.161813	0.261696	0.0131258	0.751607	0.554598	0.110755	0.17637	0.099788	0.186809	0.0517304	0.344904	0.205219	0.0633761	0.164873	0.520234	0.209693	0.147665	0.2311	0.900366	0.42256	0.0182626	0.446321	0.061718	0.463885	0.449864	0.161575	0.124504	0.596786	0.174242	1.14167	0.558733	0.14126	0.159355	0.1328	0.18653	0.57817	1.32584	0.935743	0.309137	0.852364	0.509868	0.341616	0.023485
Pf3D7_01_v3	271484	C	T	0.432668		0.0951793	0.0876922	0.254613	0.291463	0.716356	0.316792	1.01507	0.166382	0.0396386	0.0383412	0.112096	0.139634	0.420677	0.113719	0.675588	0.270699	0.0656235	0.235235	0.289192	1.04184	0.269857	1.14106	0.330562	0.0513917	0.0499853	0.424641	0.0100451	0.634052	0.568838	0.240645	0.348905	0.0265085	0.570108	0.585687	0.292123	0.395985	0.264343	1.24969	1.04842	0.631628	0.570291	0.332598	1.52871	1.2548
Pf3D7_01_v3	271585	A	G	0.390171		0.039925	0.0484305	0.21074	0.0866906	0.490094	0.120593	1.00117	0.194459	0.00397643	0.0101299	0.140385	0.0278205	0.339856	0.0466883	0.767177	0.230347	0.0389303	0.232152	0.0547617	0.742825	0.0956293	1.21501	0.317711	0.0511112	0.158274	0.257193	0.103825	0.687843	0.550923	0.237762	0.472244	0.0171005	0.915882	0.330246	0.0875828	0.427749	0.454373	0.992666	0.765888	0.899559	0.381844	0.145241	1.58021	1.33237
Pf3D7_01_v3	272194	T	A	0.306156		0.174366	0.0481186	0.137544	0.0303059	0.301204	0.0626863	0.412323	0.398543	0.00635019	0.268742	0.357707	0.204497	0.511957	0.23671	0.614664	0.150142	0.195218	0.127326	0.0205217	0.409026	0.0284461	0.445173	0.617719	0.0469541	0.154681	0.16287	0.0854743	0.248755	0.746757	0.144172	0.352411	0.0298351	0.405708	0.488788	0.0170498	0.287528	0.125968	1.10265	0.440443	0.363038	0.574709	0.0688032	1.13972	0.510683
Pf3D7_01_v3	272793	G	A	0.228345		0.00735093	0.169388	0.330432	0.151699	0.39965	0.10936	0.28588	0.184916	0.108325	0.155302	0.321165	0.142552	0.345323	0.0906387	0.250428	0.161188	0.0950637	0.224285	0.0132863	0.334159	0.0448088	0.150074	0.470933	0.059549	0.207132	0.0351606	0.242931	0.0192774	0.714426	0.238852	0.243262	0.0548471	0.117176	0.413745	0.055726	0.335673	0.0470096	0.838259	0.38547	0.178996	0.354677	0.00338008	0.599188	0.206
Pf3D7_01_v3	274263	A	C	0.22364		0.0442471	0.212904	0.227899	0.187663	0.252632	0.0741603	0.543637	0.149837	0.0937395	0.115355	0.149901	0.11082	0.152056	0.0111816	0.389859	0.192649	0.0245641	0.0552179	0.0157221	0.0798153	0.132497	0.374374	0.467186	0.133936	0.0347558	0.00837326	0.172688	0.261136	0.501479	0.144486	0.0460397	0.124679	0.30161	0.413745	0.107652	0.209459	0.295679	0.553875	0.205393	0.487157	0.264671	0.0187318	0.882337	0.529205
Pf3D7_01_v3	275057	A	T	0.247273		0.0803109	0.120086	0.279496	0.0776977	0.152403	0.00539819	0.448588	0.217966	0.0460767	0.218548	0.388339	0.156466	0.231272	0.0749229	0.509551	0.107744	0.129885	0.223224	0.0301134	0.0622974	0.143057	0.384083	0.456601	0.0851839	0.272614	0.151242	0.34908	0.135141	0.697314	0.26126	0.0815271	0.0883954	0.364627	0.346936	0.0330337	0.202375	0.321877	0.521694	0.138431	0.508415	0.247758	0.0638645	0.882337	0.488135
Pf3D7_01_v3	275432	C	T	0.250845		0.0536577	0.0551768	0.198705	0.0225787	0.156887	0.000471028	0.448588	0.317667	0.0148079	0.114465	0.262005	0.0671725	0.201248	0.0529421	0.467483	0.216637	0.0710835	0.204286	0.0395223	0.160359	0.0561261	0.479466	0.509603	0.0439318	0.265972	0.0541404	0.238099	0.211985	0.732893	0.207481	0.176243	0.019042	0.45942	0.378017	0.000225287	0.200456	0.315912	0.695049	0.195103	0.499926	0.373212	0.018962	1.05896	0.543459
Pf3D7_01_v3	275799	T	A	0.163354		0.0536577	0.0467063	0.134445	0.071858	0.0705102	0.0510367	0.234977	0.209464	0.00804595	0.0148531	0.194452	0.119331	0.119959	0.0135092	0.266856	0.128483	0.0504853	0.272754	0.160163	0.193481	0.00423089	0.363152	0.203333	0.0683113	0.0788343	0.0820167	0.225688	0.0918522	0.456176	0.159202	0.002409	0.131462	0.159786	0.327023	0.0830725	0.154164	0.192759	0.37649	0.101676	0.320998	0.182116	0.0532793	0.565199	0.29809
Pf3D7_01_v3	276343	C	A	0.218451		0.00652521	0.163176	0.350421	0.14627	0.261777	0.0988936	0.44859	0.1296	0.15585	0.128389	0.31635	0.119331	0.209578	0.0669524	0.36999	0.128483	0.113718	0.258005	0.0126206	0.152026	0.0503146	0.329973	0.369579	0.00361006	0.242229	0.101704	0.278158	0.0791834	0.637822	0.206009	0.105517	0.0585689	0.26837	0.327023	0.0114421	0.186178	0.195318	0.528867	0.132837	0.353978	0.266475	0.0547539	0.72071	0.33202
Pf3D7_01_v3	276845	G	A	0.193961		0.0318633	0.248383	0.15593	0.19337	0.350771	0.18797	0.37369	0.105379	0.199253	0.267376	0.187169	0.216525	0.343855	0.179602	0.364801	0.064568	0.200351	0.0532544	0.00652296	0.157211	0.0369663	0.16609	0.430229	0.0383516	0.0516424	0.190076	0.00606547	0.19274	0.328133	0.0177772	0.132882	0.0315733	0.149621	0.354146	0.0234701	0.174823	0.0544665	0.602594	0.185682	0.186851	0.330191	0.0055763	0.581828	0.204653
Pf3D7_01_v3	276857	A	G	0.168705		0.0157251	0.0970532	0.194218	0.0172106	0.190162	0.0793453	0.28502	0.16544	0.0740554	0.102542	0.202448	0.0219516	0.180789	0.0775796	0.261471	0.133948	0.07801	0.140251	0.0954559	0.145476	0.00552509	0.224861	0.341738	0.0164589	0.270829	0.0152811	0.129552	0.0796642	0.478353	0.129348	0.230726	0.0606698	0.289613	0.19144	0.0631906	0.12742	0.110991	0.490777	0.14964	0.209668	0.291531	0.00711746	0.567037	0.245738
Pf3D7_01_v3	277523	T	A	0.169035		0.116536	0.104266	0.0791475	0.0823241	0.16641	0.0418263	0.292369	0.159235	0.0168854	0.254422	0.212693	0.203873	0.291839	0.155081	0.407336	0.030798	0.142605	0.0126797	0.00887205	0.101696	0.0566989	0.224861	0.341738	0.110266	0.00746089	0.0948803	0.0423899	0.20662	0.298358	0.0618771	0.0908225	0.0444615	0.202817	0.278069	0.0679298	0.148533	0.142117	0.445024	0.205935	0.261533	0.237655	0.029677	0.567037	0.334561
Pf3D7_01_v3	279024	T	A	0.154232		0.0592658	0.00436266	0.10078	0.0115707	0.115783	0.00195401	0.233042	0.212553	0.089624	0.0697439	0.165945	0.0612472	0.169677	0.060595	0.272332	0.125003	0.144205	0.136523	0.00176206	0.181827	0.00753017	0.283654	0.278335	0.139687	0.13408	0.0107402	0.112999	0.124442	0.407255	0.0148037	0.141967	0.00410704	0.241612	0.23708	0.085926	0.140859	0.135657	0.454199	0.0330705	0.247746	0.251325	0.107122	0.567037	0.167219
Pf3D7_01_v3	280174	T	G	0.123955		0.0542944	0.0706225	0.052906	0.0515621	0.109868	0.0331179	0.0194487	0.256371	0.00395833	0.00393188	0.108654	0.0986035	0.158007	0.0821564	0.0589133	0.165992	0.0619633	0.168683	0.158333	0.312849	0.148249	0.0895263	0.231068	0.12537	9.99362e-05	0.0654454	0.0217159	0.0342902	0.38901	0.0450926	0.0697465	0.0193629	0.031434	0.353588	0.0449449	0.0895108	0.0915364	0.513503	0.142192	0.0185308	0.347965	0.0353392	0.300462	0.00807608
Pf3D7_01_v3	281975	A	T	0.177333		0.0935894	0.0325256	0.0177078	0.0210952	0.208013	0.0609475	0.083331	0.339473	0.0149165	0.0730494	0.114033	0.107565	0.303095	0.147998	0.163778	0.18783	0.0864466	0.0604071	0.0598158	0.426739	0.135109	0.135802	0.390232	0.0368958	0.0050651	0.251349	0.0458136	0.0680243	0.433951	0.0227702	0.246874	0.0391296	0.066983	0.401088	0.0273549	0.173459	0.103909	0.824352	0.332874	0.0238708	0.494942	0.0962778	0.504788	0.108348
Pf3D7_01_v3	282004	G	A	0.228442		0.205515	0.0914758	0.00151604	0.00742852	0.150573	0.00679229	0.26158	0.280553	0.190785	0.140972	0.210875	0.206811	0.387638	0.196294	0.0407653	0.0458091	0.431774	0.101088	0.107917	0.438025	0.114566	0.219185	0.234572	0.521445	0.0127651	0.209994	0.00115701	0.290971	0.324471	0.212496	0.196513	0.00768596	0.30032	0.308268	0.190594	0.202118	0.594072	0.622308	0.0293779	0.306822	0.319571	0.249726	0.0102739	0.658405
Pf3D7_01_v3	282757	A	G	0.242599		0.211413	0.0378237	0.0116247	0.00892045	0.217443	0.335706	0.195507	0.221251	0.0119489	0.20572	0.235554	0.190585	0.471734	0.541944	0.00630771	0.00363641	0.214632	0.0574796	0.019784	0.457299	0.540389	0.205062	0.229606	0.0490767	0.0325229	0.276782	0.331223	0.236435	0.273978	0.0123884	0.325115	0.341975	0.200396	0.214684	0.0123814	0.0823312	0.589277	0.630986	0.342437	0.654173	0.685505	0.461914	0.016051	0.251966
Pf3D7_01_v3	282852	A	G	0.194519		0.305511	0.216929	0.0843585	0.125389	0.00882551	0.159944	0.498844	0.332619	0.181041	0.132138	0.206478	0.142829	0.322652	0.149215	0.114749	0.0108911	0.149204	0.106484	0.0374435	0.338252	0.0593286	0.339437	0.160874	0.0507549	0.0604109	0.138175	0.0429519	0.411711	0.253112	0.0487632	0.213473	0.00556625	0.338293	0.171375	0.000812402	0.196228	0.670558	0.441901	0.240235	0.367287	0.196121	0.014332	0.113258	0.397212
Pf3D7_01_v3	283144	C	G	0.189059		0.239218	0.355796	0.0362592	0.0443653	0.00411716	0.129101	0.0875231	0.0320112	0.0559868	0.0163769	0.200017	0.172741	0.247449	0.376394	0.322533	0.261766	0.325719	0.346579	0.306143	0.544523	0.760673	0.507764	0.422243	0.75235	0.0145662	0.0597728	0.196302	0.138834	0.0904128	0.122169	0.0795299	0.196222	0.155393	0.106605	0.131972	0.157626	0.103542	0.0404218	0.0799103	0.0245676	0.0750436	0.0827363	0.0487146	0.037242
Pf3D7_01_v3	284238	G	T	0.287798		0.478407	0.776261	0.187339	0.134205	0.047856	0.0336736	0.288724	0.0144603	0.115185	0.03859	0.247437	0.278955	0.415348	0.520621	0.115781	0.415999	0.370141	0.48057	0.547196	1.02899	1.14898	0.220725	0.725047	0.943649	0.0539235	0.192619	0.292031	0.0934383	0.197287	0.112653	0.132768	0.210933	0.134448	0.147104	0.0602963	0.117539	0.28764	0.0385959	0.0558894	0.399175	0.0494232	0.194406	0.292712	0.235313
Pf3D7_01_v3	285788	C	T	0.277228		0.465102	0.794294	0.25919	0.298659	0.211107	0.0181673	0.28815	0.0370338	0.0522733	0.0558334	0.168456	0.113089	0.221438	0.434926	0.107763	0.370173	0.43225	0.370305	0.272224	0.59239	1.00838	0.23239	0.682869	1.1745	0.0548778	0.0671571	0.304845	0.0345904	0.23988	0.269409	0.129627	0.342442	0.00579736	0.292888	0.324578	0.267117	0.0934139	0.178285	0.248872	0.321679	0.0262291	0.0384644	0.256926	0.314961
Pf3D7_01_v3	285863	G	A	0.202551		0.335018	0.66125	0.195393	0.223734	0.141196	0.0178134	0.176653	0.0372196	0.205874	0.0966118	0.12082	0.0789482	0.177573	0.309755	0.106109	0.256959	0.155883	0.356451	0.276046	0.58787	0.831638	0.286287	0.560559	0.558612	0.04263	0.074118	0.225338	0.00416756	0.171327	0.0414276	0.124214	0.252655	0.0368731	0.211886	0.0758929	0.172176	0.0508029	0.105665	0.0282911	0.193762	0.0267617	0.223209	0.143773	0.0313533
Pf3D7_01_v3	287408	G	A	0.195317		0.318652	0.578442	0.123198	0.207536	0.0703735	0.0251538	0.10958	0.0908591	0.249492	0.0683094	0.175694	0.0797273	0.234908	0.346238	0.154113	0.181081	0.111357	0.408939	0.231583	0.66071	0.840998	0.325945	0.378357	0.37452	0.116008	0.074118	0.193573	0.00416756	0.0323653	0.0591871	0.201613	0.293828	0.0868159	0.124733	0.0281867	0.138358	0.0508029	0.0265022	0.174661	0.16668	0.133665	0.360517	0.0210502	0.0671045
Pf3D7_01_v3	288645	T	G	0.198384		0.391468	0.708184	0.18607	0.262055	0.183201	0.147889	0.168004	0.0430356	0.34493	0.0724922	0.175694	0.0897903	0.186695	0.229781	0.154113	0.298183	0.10837	0.417357	0.257235	0.549816	0.587667	0.332281	0.589749	0.376962	0.0995244	0.0191405	0.0679534	0.00416756	0.153113	0.0625908	0.119602	0.146945	0.0757546	0.244167	0.0139584	0.0612532	0.00635673	0.140437	0.107859	0.058412	0.0738623	0.183394	0.127794	0.0704727
Pf3D7_01_v3	288951	T	A	0.212484		0.391468	0.768684	0.245645	0.262055	0.159495	0.0863572	0.168004	0.192883	0.483485	0.101481	0.12305	0.0897903	0.2082	0.287105	0.154113	0.1396	0.0357387	0.369774	0.305426	0.681546	0.79038	0.376001	0.357364	0.259022	0.029947	0.109989	0.195114	0.049583	0.0386949	0.0955653	0.148218	0.210798	0.0757546	0.0676637	0.066785	0.102501	0.0260135	0.0469792	0.280717	0.111055	0.12765	0.428007	0.0158908	0.16557
Pf3D7_01_v3	289733	A	T	0.214411		0.40729	0.77702	0.198764	0.276682	0.231701	0.491902	0.180829	0.0336479	0.292264	0.0923862	0.176757	0.0897903	0.158722	0.0323319	0.154113	0.324635	0.154098	0.459505	0.290289	0.528461	0.196126	0.362319	0.675528	0.542907	0.100964	0.0129986	0.169984	0.00332913	0.180211	0.0153996	0.0830714	0.0697342	0.0757546	0.274521	0.0607953	0.176861	0.0196289	0.205228	0.00670797	0.14851	0.365565	0.174873	0.152621	0.0227109
Pf3D7_01_v3	290661	C	T	0.243464		0.269003	0.613028	0.0739707	0.143377	0.12854	0.0338615	0.433023	0.0576021	0.134794	0.132727	0.183817	0.0957558	0.132742	0.228818	0.102241	0.3248	0.153399	0.555781	0.370033	0.555756	0.725328	0.00427525	0.753757	0.645817	0.100964	0.052397	0.0586126	0.360788	0.172409	0.0227588	0.0419402	0.1382	0.253572	0.266157	0.0530561	0.132021	0.336398	0.241327	0.0258279	0.465389	0.0991049	0.113221	0.587386	0.380089
Pf3D7_01_v3	291322	A	T	0.270533		0.464926	0.673298	0.182842	0.328505	0.153895	0.0922126	0.516975	0.00426299	0.51035	0.00383462	0.240701	0.09102	0.275806	0.346441	0.0234666	0.420143	0.071678	0.389897	0.145864	0.573093	0.661835	0.0237552	0.653648	0.144459	0.187766	0.0458027	0.118874	0.295186	0.208756	0.181873	0.23867	0.276338	0.132531	0.383859	0.0253778	0.0890175	0.393013	0.16931	0.318765	0.472346	0.0756643	0.447743	0.557059	0.121759
Pf3D7_01_v3	292162	A	C	0.29672		0.440694	0.682281	0.105282	0.203542	0.150722	0.0607752	0.631328	0.0176487	0.370986	0.0239926	0.308165	0.1756	0.258359	0.359244	0.0961784	0.433225	0.129708	0.558094	0.326133	0.592046	0.745938	0.0976699	0.721495	0.312244	0.137489	0.0369765	0.0661367	0.511558	0.153304	0.175225	0.0883989	0.175585	0.353616	0.277127	0.0527503	0.1239	0.525042	0.20244	0.178368	0.647274	0.0756643	0.344857	0.732348	0.331538
Pf3D7_01_v3	293353	T	C	0.113276		0.117	0.316289	0.00629855	0.00790285	0.0431364	0.186037	0.141182	0.12685	0.131834	0.113939	0.125992	0.0977057	0.0732853	0.0170556	0.0248622	0.00672901	0.0182728	0.398595	0.342256	0.357597	0.124615	0.0868814	0.115372	0.239138	0.022722	0.063453	0.191956	0.166881	0.149834	0.124438	0.0344805	0.15252	0.142492	0.112694	0.100087	0.139544	0.11775	0.0971012	0.0822451	0.00678513	0.0139537	0.0572803	0.0160699	0.0538751
Pf3D7_01_v3	295465	T	C	0.226344		0.266057	0.688176	0.105976	0.196922	0.194341	0.323061	0.446251	0.0181328	0.383401	0.178211	0.146203	0.048947	0.0775321	0.0202259	0.112691	0.26913	0.00272572	0.562901	0.342409	0.50168	0.301299	0.030463	0.72872	0.301934	0.127218	0.0831567	0.152462	0.32776	0.154847	0.184208	0.0344421	0.03829	0.202926	0.270043	0.067199	0.0776143	0.265426	0.254357	0.129502	0.16769	0.316003	0.0367187	0.525205	0.149206
Pf3D7_01_v3	295937	A	G	0.287381		0.245211	0.699442	0.052221	0.15561	0.170358	0.237746	0.681138	0.0331929	0.385584	0.207845	0.186318	0.0661404	0.0788456	0.0509242	0.281288	0.26913	0.0188066	0.71424	0.428141	0.56788	0.426316	0.123582	0.780777	0.310804	0.154891	0.133456	0.151282	0.658796	0.111455	0.266667	0.0128283	0.0202536	0.46493	0.244169	0.112783	0.0309671	0.549408	0.252254	0.164339	0.455692	0.263181	0.117074	0.825101	0.365859
Pf3D7_01_v3	296544	A	G	0.223381		0.199578	0.503468	0.0151666	0.0676024	0.0812573	0.244881	0.400727	0.0693386	0.288966	0.14147	0.186318	0.110109	0.114443	0.0136103	0.137992	0.26913	0.00482391	0.578971	0.415398	0.525655	0.229851	0.0274208	0.663476	0.23006	0.0820891	0.0798962	0.215024	0.423191	0.111455	0.241124	0.00192716	0.120141	0.327201	0.184771	0.151016	0.145417	0.369783	0.198907	0.201352	0.190847	0.328261	0.0290885	0.570882	0.182127
Pf3D7_01_v3	297235	A	G	0.220863		0.143207	0.420459	0.0317595	0.0217918	0.0268854	0.150439	0.327097	0.121104	0.173062	0.153552	0.186318	0.160627	0.114443	0.0244688	0.137992	0.26913	0.0148751	0.603631	0.546901	0.552853	0.273392	0.0171038	0.685022	0.304993	0.0137798	0.0798962	0.195375	0.423191	0.111455	0.20601	0.0586578	0.164187	0.400913	0.126487	0.185864	0.125005	0.369783	0.198907	0.159258	0.208136	0.308313	0.0162059	0.570882	0.215287
Pf3D7_01_v3	297614	T	G	0.255772		0.293252	0.653687	0.136372	0.0575516	0.108721	0.0752953	0.249164	0.145699	0.326214	0.131233	0.13995	0.207169	0.172057	0.210062	0.0250656	0.466168	0.0454686	0.459841	0.603969	0.660253	0.676163	0.189616	1.02146	0.34377	0.102193	0.0432325	0.0856847	0.107327	0.390021	0.102089	0.0414234	0.00407205	0.188442	0.27171	0.196524	0.0555866	0.160125	0.35538	0.196822	0.207011	0.256533	0.268605	0.50782	0.0162686
Pf3D7_01_v3	299081	G	A	0.222987		0.408935	0.668167	0.0134414	0.141693	0.193261	0.286782	0.437384	0.13801	0.337104	0.0403882	0.409597	0.212148	0.192039	0.141007	0.0137477	0.20295	0.126382	0.79288	0.425865	0.480142	0.328531	0.0273077	0.36899	0.344079	0.205814	0.231821	0.25925	0.467201	0.135149	0.289909	0.0241688	0.0670677	0.259644	0.0158233	0.094474	0.0485444	0.257687	0.0336363	0.0879994	0.188328	0.0708013	0.0314033	0.260468	0.176955
Pf3D7_01_v3	300872	A	T	0.314572		0.340612	0.541264	0.059023	0.0757036	0.129712	0.107152	0.367779	0.240764	0.357532	0.0317695	0.453306	0.228321	0.193169	0.22243	0.0156804	0.645318	0.0633876	0.852596	0.437471	0.460491	0.47693	0.0157654	1.10589	0.184071	0.233693	0.282287	0.1885	0.520717	0.211153	0.452093	0.0402923	0.00279865	0.282077	0.426939	0.195176	0.0450203	0.262998	0.541943	0.196705	0.295229	0.423914	0.253274	0.831414	0.0984842
Pf3D7_01_v3	301413	T	A	0.340376		0.402343	0.444378	0.15235	0.0981136	0.0324477	0.193958	0.363699	0.265238	0.255849	0.0628945	0.678085	0.256234	0.362472	0.201096	0.0217866	0.752951	0.175612	0.97251	0.291889	0.572835	0.237789	0.0319802	1.02704	0.209195	0.469152	0.278946	0.443043	0.677716	0.12371	0.505388	0.104185	0.0456333	0.247103	0.498491	0.0853212	0.165118	0.40636	0.410408	0.252562	0.201873	0.573133	0.0480921	0.866811	0.174522
Pf3D7_01_v3	302284	T	C	0.337701		0.362449	0.496629	0.0463361	0.111245	0.0897712	0.152435	0.651834	0.161686	0.36689	0.00582152	0.458527	0.206125	0.253684	0.201866	0.161577	0.564872	0.0742407	0.751022	0.318721	0.495044	0.350174	0.231382	0.868006	0.130002	0.27683	0.196937	0.220506	0.844785	0.139014	0.437138	0.0467124	0.00218041	0.507283	0.374009	0.153331	0.0421785	0.656914	0.351857	0.275606	0.531456	0.369184	0.199285	1.07535	0.355349
Pf3D7_01_v3	302288	C	G	0.312232		0.383667	0.509474	0.0801914	0.0939569	0.127281	0.204354	0.467245	0.144759	0.412983	0.0148027	0.538626	0.244742	0.232901	0.178457	0.0442401	0.564872	0.064862	0.869266	0.365433	0.425443	0.287552	0.0741103	0.845184	0.0949893	0.311825	0.31871	0.335565	0.685153	0.0801764	0.555978	0.0146041	0.0578488	0.353544	0.324397	0.212744	0.0477277	0.376442	0.381352	0.260177	0.288964	0.40362	0.178704	0.797338	0.14606
Pf3D7_01_v3	304969	A	T	0.305841		0.366785	0.468647	0.0934325	0.0608071	0.14021	0.185495	0.448271	0.158164	0.358896	0.0228711	0.539284	0.271258	0.205579	0.179248	0.0442401	0.564872	0.0818696	0.846092	0.393148	0.347904	0.273021	0.0837904	0.825289	0.111817	0.26929	0.365954	0.334984	0.685933	0.0797302	0.520945	0.072578	0.0809953	0.386565	0.292987	0.218826	0.0169476	0.33694	0.422645	0.181826	0.290032	0.402419	0.150621	0.797338	0.169684
Pf3D7_01_v3	305058	A	T	0.302268		0.445075	0.395861	0.195102	0.204695	0.172767	0.131562	0.417092	0.0325415	0.378553	0.12693	0.803641	0.177892	0.240407	0.289673	0.0162448	0.461006	0.128442	1.00516	0.0875533	0.205223	0.275223	0.10529	0.465126	0.0268791	0.829855	0.631446	0.425299	0.82733	0.156464	0.74308	0.0652055	0.104885	0.17039	0.303199	0.0564559	0.0668436	0.261361	0.254038	0.154045	0.31769	0.162253	0.239648	0.520355	0.126958
Pf3D7_01_v3	305234	C	T	0.317884		0.387689	0.412243	0.132166	0.0520563	0.135981	0.0986264	0.475195	0.132311	0.412871	0.0699207	0.627023	0.302691	0.227657	0.271568	0.0460856	0.551655	0.067754	0.864917	0.35129	0.287846	0.345481	0.143136	0.699356	0.0115375	0.323243	0.434177	0.285504	0.794397	0.0162729	0.661628	0.0805413	0.0206418	0.429325	0.246137	0.278576	0.0611814	0.372659	0.373688	0.245337	0.418794	0.265775	0.326991	0.783949	0.15306
Pf3D7_01_v3	305289	A	T	0.436266		0.402724	0.430638	0.243874	0.0141789	0.101428	0.159464	0.701845	0.121029	0.622873	0.0710669	0.821419	0.374088	0.277262	0.229273	0.160038	0.551655	0.0154698	1.19798	0.461962	0.380508	0.270968	0.328742	0.697	0.148581	0.434779	0.579471	0.542583	1.3355	0.0912187	1.16843	0.0981034	0.119566	0.752856	0.176991	0.540845	0.0353643	0.695022	0.305885	0.554257	0.573249	0.318158	0.451249	1.05134	0.196122
Pf3D7_01_v3	305306	T	C	0.303093		0.372923	0.343195	0.140404	0.0527864	0.111293	0.00940586	0.374567	0.143746	0.3162	0.100936	0.620933	0.453173	0.239936	0.356857	0.000738267	0.551655	0.111651	0.774179	0.526689	0.250137	0.432634	0.105385	0.638413	0.0367438	0.118238	0.40471	0.177304	0.672257	0.0197107	0.559438	0.232806	0.0633532	0.514642	0.112048	0.386326	0.144377	0.295225	0.356088	0.181788	0.436019	0.175397	0.377207	0.672706	0.135116
Pf3D7_01_v3	306549	T	A	0.285221		0.400881	0.393276	0.0729307	0.00851378	0.113221	0.0632361	0.403817	0.122392	0.366031	0.0920734	0.547452	0.381484	0.262715	0.319951	0.000738267	0.551655	0.103013	0.676667	0.432183	0.308438	0.386472	0.0958676	0.655252	0.0357835	0.128819	0.281994	0.156954	0.591005	0.0645185	0.488826	0.122885	0.0406813	0.431488	0.170439	0.315976	0.0749372	0.325424	0.324885	0.232919	0.389394	0.21225	0.334669	0.672706	0.124272
Pf3D7_01_v3	307353	G	A	0.35297		0.493494	0.523291	0.145272	0.00358723	0.0587587	0.022298	0.327209	0.18122	0.357138	0.0882538	0.784923	0.483951	0.414693	0.456744	0.0981414	0.739685	0.178396	1.08209	0.602637	0.614082	0.637883	0.0379041	0.946044	0.166674	0.237659	0.316246	0.201188	0.615188	0.0504998	0.619333	0.0609392	0.00926149	0.355041	0.233125	0.317305	0.0571544	0.317317	0.333069	0.324934	0.360945	0.236472	0.402292	0.672706	0.0634287
Pf3D7_01_v3	307859	C	T	0.336431		0.329718	0.286216	0.230863	0.122405	0.00321269	0.165011	0.336659	0.173436	0.220538	0.102283	0.698091	0.51065	0.339823	0.519984	0.00477903	0.543768	0.140577	0.897076	0.615023	0.431837	0.72069	0.113485	0.624433	0.0803251	0.126787	0.331819	0.0820379	0.768688	0.027504	0.592929	0.164722	0.0156097	0.591303	0.0655809	0.405059	0.203243	0.438365	0.223697	0.282184	0.654735	0.0392985	0.58381	0.672706	0.179038
Pf3D7_01_v3	308232	C	T	0.348683		0.372083	0.535516	0.0357098	0.111755	0.0864625	0.0434735	0.584276	0.0224527	0.569706	0.00568157	0.452221	0.545201	0.266184	0.315272	0.116232	0.30926	0.0133642	0.773631	0.96224	0.556575	0.602835	0.149126	0.477904	0.0126925	0.113727	0.173355	0.084256	0.739423	0.0590103	0.627839	0.301172	0.173769	0.899954	0.134358	0.784811	0.0659968	0.580944	0.0689786	0.524662	0.62327	0.0116073	0.620751	0.591235	0.137712
Pf3D7_01_v3	308764	T	C	0.32946		0.368307	0.448589	0.256382	0.0925326	0.0662228	0.0777637	0.283072	0.140731	0.17684	0.0344838	0.790889	0.510824	0.286195	0.275079	0.0504414	0.542388	0.208087	1.26526	0.779655	0.487451	0.424755	0.033146	0.761932	0.334569	0.211071	0.525553	0.435486	0.726604	0.0807125	0.571777	0.233171	0.188081	0.469264	0.0644953	0.30442	0.0038537	0.253613	0.284665	0.0984988	0.24023	0.252901	0.100858	0.545511	0.16415
Pf3D7_01_v3	309018	G	C	0.21113		0.473739	0.843536	0.209318	0.223499	0.292534	0.399676	0.328818	0.0886303	0.3179	0.0711042	0.221255	0.18227	0.161961	0.119434	0.0850773	0.308669	0.189387	0.502819	0.431662	0.484648	0.343655	0.216598	0.605601	0.578143	0.0267385	0.0576972	0.0929115	0.106855	0.116618	0.0227696	0.0254016	0.0619809	0.0815346	0.142894	0.00183898	0.0411947	0.0607668	0.182432	0.0313872	0.0274162	0.208268	0.0724916	0.224802	0.0919232
Pf3D7_01_v3	309042	C	T	0.195666		0.0904575	0.0473719	0.302899	0.0798768	0.191728	0.0216675	0.111058	0.111902	0.0668776	0.171075	0.156122	0.200787	0.0567798	0.0702963	0.220355	0.0109927	0.160629	0.571479	0.0686318	0.428182	0.10016	0.0914665	0.211131	0.0132646	0.734113	0.129209	0.333779	0.512052	0.155073	0.471688	0.443267	0.1274	0.0284985	0.258867	0.0439915	0.211421	0.403736	0.0489328	0.407964	0.164449	0.103005	0.112143	0.274261	0.0801177
Pf3D7_01_v3	309278	G	A	0.170318		0.223426	0.13135	0.0944071	0.0705581	0.238523	0.0179024	0.0890347	0.0699297	0.0466085	0.122712	0.36369	0.312046	0.511892	0.201997	0.307807	0.294392	0.296363	0.333934	0.275778	0.721457	0.147028	0.258114	0.247924	0.310285	0.027795	0.156075	0.130089	0.00230105	0.0105867	0.0480888	0.193681	0.093696	0.0197579	0.0165912	0.0245505	0.346606	0.125012	0.143602	0.261855	0.107001	0.0973709	0.0819033	0.0113851	0.047954
Pf3D7_01_v3	311646	C	A	0.132793		0.167153	0.310715	0.0503386	0.00400746	0.0908175	0.0641274	0.018238	0.00478963	0.0597701	0.0554661	0.111872	0.162949	0.272922	0.106434	0.123065	0.158905	0.120799	0.265306	0.364221	0.720293	0.287112	0.256381	0.320376	0.367012	0.0821969	0.213157	0.00234383	0.028909	0.0710964	0.0150846	0.122065	0.0574463	0.0229082	0.0165912	0.0491545	0.203309	0.125984	0.0864073	0.215896	0.0242335	0.0623745	0.00692953	0.030147	0.0214525
Pf3D7_01_v3	313222	T	C	0.12544		0.168932	0.261792	0.0575979	0.0118932	0.0661188	0.0548106	0.028666	0.0125185	0.0949731	0.0229435	0.105849	0.174973	0.246913	0.11588	0.179792	0.169901	0.0926871	0.197326	0.322958	0.562031	0.245112	0.296226	0.286679	0.2285	0.108043	0.187235	0.0188922	0.0928476	0.0899004	0.00753624	0.0761329	0.0587713	0.0194132	0.0165912	0.0940382	0.152869	0.0340589	0.0493369	0.227455	0.07245	0.0636555	0.0411499	0.0110569	0.120311
Pf3D7_01_v3	313540	T	A	0.129129		0.179892	0.309682	0.135993	0.0520584	0.0342152	0.069759	0.0174904	0.0185865	0.111438	0.0423779	0.0427559	0.108664	0.221983	0.11324	0.176992	0.14286	0.0899562	0.122002	0.240889	0.556967	0.276484	0.322868	0.273709	0.265103	0.110888	0.263701	0.0910672	0.163697	0.134223	0.0612204	0.136993	0.00291455	0.0792889	0.0514356	0.0247685	0.124798	0.0148007	0.0564779	0.192921	0.07245	0.0383876	0.0411499	0.033486	0.120311
Pf3D7_01_v3	314172	T	C	0.116814		0.142427	0.130116	0.019876	0.00673846	0.122396	0.082168	0.0722474	0.0476021	0.040777	0.0408113	0.121294	0.141121	0.278155	0.0701821	0.20325	0.185242	0.113145	0.115139	0.152553	0.454236	0.0586313	0.230618	0.210237	0.136325	0.0396511	0.204945	0.0499876	0.100975	0.0901372	0.00215921	0.159641	0.0779341	0.0723689	0.0623423	0.0345502	0.279565	0.0373707	0.0609844	0.238095	0.153447	0.134992	0.0489789	0.0175878	0.123385
Pf3D7_01_v3	315855	T	C	0.128115		0.116526	0.209759	0.0659143	0.0738579	0.0597321	0.00791856	0.133795	0.0466327	0.0100298	0.0404432	0.0476508	0.0301808	0.18064	0.12315	0.242082	0.0583094	0.115387	0.127381	0.101205	0.453424	0.292654	0.424112	0.13597	0.318791	0.0152792	0.191191	0.0970771	0.233346	0.0244513	0.0847875	0.214086	0.104241	0.252794	0.0423295	0.0956197	0.058738	0.0903084	0.125011	0.0883264	0.128822	0.0627026	0.0215309	0.199164	0.167731
Pf3D7_01_v3	316425	G	A	0.148215		0.00125372	0.142338	0.194953	0.040228	0.0907739	0.0635922	0.176045	0.000946951	0.00428556	0.136989	0.197199	0.0260356	0.073895	0.0492324	0.142823	0.00479095	0.00235059	0.100925	0.231787	0.406212	0.0949776	0.408557	0.14378	0.240698	0.409508	0.476257	0.164834	0.466138	0.228179	0.270439	0.0634566	0.103884	0.140242	0.0285259	0.0309805	0.202466	0.102211	0.094778	0.113004	0.263795	0.0545873	0.0859872	0.181558	0.203129
Pf3D7_01_v3	316780	T	A	0.150539		0.0481231	0.0633531	0.0486198	0.0951405	0.170549	0.0576317	0.344321	0.0649036	0.0169616	0.130022	0.110194	0.0269651	0.0846978	0.00352759	0.224474	0.00963196	0.0364754	0.00104328	0.223615	0.420476	0.174752	0.546417	0.161934	0.136982	0.247862	0.334692	0.133017	0.466122	0.149593	0.0944234	0.0774784	0.0433217	0.236556	0.0113862	0.083134	0.132077	0.190154	0.0854451	0.212083	0.297198	0.0185701	0.0485987	0.256142	0.401971
Pf3D7_01_v3	317903	T	C	0.154855		0.0650152	0.371182	0.241666	0.0896879	0.0416077	0.164626	0.00612733	0.0418908	0.0290441	0.224668	0.150181	0.0289875	0.104775	0.0503913	0.0433887	0.0184257	0.0443611	0.0454554	0.23458	0.683963	0.203775	0.334999	0.287681	0.535505	0.193117	0.455807	0.107936	0.23944	0.213532	0.28063	0.211497	0.0324511	0.0908454	0.0640418	0.0939882	0.2608	0.0531827	0.0964922	0.0880071	0.124183	0.088706	0.163283	0.0321364	0.00831349
Pf3D7_01_v3	318451	T	A	0.215156		0.158552	0.0501632	0.0905507	0.102881	0.309897	0.0972715	0.529846	0.0712384	0.160678	0.145259	0.295286	0.0649839	0.0725008	0.0725923	0.23502	0.0770174	0.0352806	0.218824	0.0748279	0.419412	0.0660511	0.59116	0.0430232	0.16399	0.348402	0.661018	0.241243	0.776685	0.213532	0.328807	0.22295	0.0169488	0.406208	0.0122183	0.0354378	0.245538	0.222135	0.210398	0.18556	0.439951	0.00634573	0.0615149	0.425293	0.416819
Pf3D7_01_v3	319089	T	A	0.23318		0.0615071	0.0681582	0.293155	0.040506	0.173364	0.00680231	0.378745	0.0154434	0.0389336	0.153583	0.391849	0.121547	0.0725008	0.0548779	0.23502	0.0770174	0.0322342	0.338889	0.00753112	0.436485	0.105579	0.605047	0.0505736	0.184389	0.37253	0.849162	0.390552	0.925709	0.314181	0.46129	0.328733	0.0625287	0.502092	0.0425606	0.107675	0.210921	0.222135	0.210398	0.179405	0.407145	0.0253436	0.0385683	0.425293	0.410717
Pf3D7_01_v3	320102	T	A	0.19433		0.0383084	0.0935078	0.241147	0.00342388	0.0660459	0.150691	0.293783	0.0383267	0.0552591	0.146339	0.300086	0.0476734	0.0137986	0.158537	0.195943	0.0770174	0.00305636	0.223735	0.103306	0.265497	0.0506985	0.520409	0.0440018	0.259568	0.397825	0.508238	0.1207	0.711034	0.218487	0.413795	0.0899363	0.137193	0.322524	0.0302691	0.0636686	0.285408	0.267602	0.120829	0.00997983	0.53083	0.0818466	0.284333	0.370433	0.280756
Pf3D7_01_v3	320530	G	T	0.234893		0.216065	0.149517	0.243851	0.0447965	0.0754089	0.0490044	0.251782	0.186838	0.0955513	0.0994232	0.0070828	0.150464	0.311526	0.267025	0.492886	0.0221602	0.342991	0.154028	0.0849737	0.384321	0.284463	0.539389	0.0703324	0.448593	0.285121	0.533527	0.394018	0.650683	0.0427861	0.48121	0.187377	0.11267	0.355609	0.128154	0.176407	0.0285063	0.205634	0.350697	0.022999	0.209422	0.281558	0.049971	0.554714	0.181871
Pf3D7_01_v3	322326	A	C	0.358471		0.129802	0.0961273	0.195017	0.000543931	0.154007	0.0853458	0.913106	0.116841	0.262464	0.282471	0.385604	0.148567	0.00341642	0.056371	0.544231	0.0158692	0.04941	0.156631	0.099404	0.454943	0.266046	1.47119	0.280294	0.676789	0.308586	0.604528	0.379785	1.51754	0.428276	0.644951	0.217162	0.0897638	1.03865	0.152363	0.275182	0.0782248	0.845655	0.0115272	0.0960231	0.868281	0.0480604	0.184214	0.710137	0.704845
Pf3D7_01_v3	323071	A	G	0.387264		0.0426238	0.11295	0.299349	0.0616859	0.265186	0.0460199	0.87032	0.0189707	0.0592575	0.0513263	0.230279	0.0259979	0.284816	0.00695937	0.831586	0.0191734	0.0976899	0.276648	0.0237753	0.737944	0.0848207	1.44608	0.0879444	0.302789	0.333256	1.07134	0.312067	1.69041	0.314722	0.504793	0.522128	0.0339473	1.15352	0.0614466	0.160437	0.439985	0.609241	0.322489	0.278866	1.10055	0.017668	0.138551	0.977881	1.01253
Pf3D7_01_v3	323801	C	T	0.39822		0.204409	0.290548	0.431825	0.11342	0.0993776	0.0106124	0.671533	0.156935	0.00801831	0.00859769	0.14509	0.0697758	0.326598	0.21399	0.938551	0.0354002	0.230135	0.219271	0.119179	0.706281	0.406291	1.49558	0.0619498	0.499396	0.416288	0.94431	0.583228	1.64537	0.236909	0.597031	0.353707	0.156005	1.02551	0.0254077	0.169323	0.106523	0.66385	0.342016	0.119964	0.739086	0.196272	0.00284602	1.06316	0.860458
Pf3D7_01_v3	324292	A	T	0.439159		0.0996577	0.380985	0.404603	0.191393	0.0884794	0.0623922	0.811432	0.139026	0.00856128	0.182065	0.242585	0.0808113	0.191222	0.0469355	0.890911	0.0296012	0.115687	0.103482	0.0920538	0.845586	0.373362	1.92729	0.148691	0.65953	0.23253	0.863476	0.414454	1.81996	0.235689	0.560791	0.482052	0.160267	1.39543	0.058325	0.274695	0.197232	0.858371	0.298705	0.103005	1.06203	0.0946577	0.0904712	1.2027	1.05322
Pf3D7_01_v3	324294	G	A	0.539397		0.309953	0.617797	0.549067	0.247376	0.00702312	0.0793899	0.822781	0.239828	0.0365934	0.0964012	0.126726	0.043353	0.305029	0.221155	1.28489	0.0485623	0.383977	0.0594917	0.206613	0.929122	0.623406	2.40254	0.190494	1.1925	0.316463	0.845961	0.560881	2.12596	0.235689	0.821854	0.378716	0.202743	1.54099	0.0165153	0.395393	0.0739818	1.11799	0.289041	0.0724054	1.1122	0.183678	0.153553	1.44604	1.00068
Pf3D7_01_v3	324380	C	T	0.430826		0.302193	0.444507	0.619819	0.332553	0.0739861	0.129438	0.538824	0.360355	0.0458102	0.013016	0.177913	0.0166087	0.21565	0.170407	0.94664	0.0288202	0.271718	0.264737	0.00902309	0.462414	0.330664	1.52363	0.0228492	0.610456	0.266346	0.77153	0.560881	1.74568	0.164505	0.736717	0.375428	0.237551	1.28403	0.00932908	0.376991	0.0384461	0.87884	0.331718	0.0590457	0.833206	0.254415	0.0974794	1.27422	0.791498
Pf3D7_01_v3	325683	A	C	0.413971		0.195713	0.246207	0.465886	0.166004	0.0301446	0.0768147	0.774739	0.176583	0.0316411	0.0104188	0.177913	0.0194631	0.234192	0.121535	1.0321	0.0151638	0.247418	0.312216	0.0143391	0.43977	0.192931	1.58703	0.0115926	0.48237	0.355916	0.815307	0.465045	1.88214	0.241972	0.692635	0.320549	0.117242	1.28524	0.0032918	0.273024	0.127598	0.949284	0.265298	0.00948292	1.04524	0.120049	0.142762	1.24083	0.94711
Pf3D7_01_v3	326268	A	T	0.41611		0.319009	0.406165	0.564863	0.235506	0.0261047	0.109311	0.588969	0.245519	0.0441549	0.0194755	0.128889	0.0583978	0.288599	0.201799	1.03105	0.0505664	0.290968	0.245048	0.0597808	0.533497	0.320984	1.55531	0.0497853	0.552913	0.355916	0.815307	0.529528	1.74368	0.241972	0.668732	0.320549	0.157761	1.17101	0.0032918	0.256643	0.0801731	0.839212	0.265298	0.00459532	0.865394	0.158986	0.0762025	1.13187	0.861136
Pf3D7_01_v3	326287	A	G	0.365126		0.319009	0.356535	0.643178	0.290693	0.0484047	0.000967953	0.315273	0.245519	0.0212429	0.0475048	0.177419	0.020152	0.260728	0.316941	0.700886	0.0505664	0.318467	0.387572	0.0300998	0.401987	0.473564	0.951547	0.0194356	0.532011	0.356742	0.876808	0.847589	1.34994	0.306429	0.820284	0.361813	0.362488	0.849895	0.0447687	0.360839	0.0738853	0.496563	0.231706	0.0552734	0.343216	0.289177	0.0263087	0.737934	0.427986
Pf3D7_01_v3	327390	A	G	0.448441		0.27139	0.400174	0.529677	0.22248	0.00846186	0.0937792	0.6479	0.205903	0.0938841	0.0141794	0.148041	0.0338475	0.286592	0.375039	1.02344	0.0465636	0.191631	0.213807	0.0699562	0.629426	0.751384	1.657	0.0850548	0.426923	0.335014	0.861123	0.893919	1.78581	0.260348	0.535491	0.371413	0.410337	1.23066	0.0244631	0.180142	0.107848	0.833782	0.27032	0.121749	0.568779	0.363746	0.258614	1.13421	1.05629
Pf3D7_01_v3	327760	C	A	0.418022		0.0268271	0.384565	0.632581	0.275217	0.0646972	0.0141948	0.516406	0.234877	0.020063	0.298715	0.559967	0.242044	0.0299019	0.0382712	0.485097	0.180508	0.0460425	0.342338	0.00406393	0.402072	0.542351	1.37958	0.0463349	0.700467	0.369976	0.815346	0.865014	1.7248	0.311014	0.903162	0.308228	0.363908	1.13945	0.0416753	0.408017	0.114686	0.82433	0.196387	0.142581	0.552904	0.294971	0.00693618	1.00892	0.623957
Pf3D7_01_v3	328008	G	C	0.302514		0.282136	0.668376	0.408157	0.431204	0.0832938	0.0650819	0.151426	0.149119	0.132033	0.150322	0.0617586	0.0934503	0.187402	0.209733	0.449949	0.0981047	0.167801	0.08711	0.039831	0.752123	0.718169	1.00355	0.351073	0.734032	0.0394591	0.438778	0.41447	0.709461	0.225669	0.337566	0.503802	0.428593	0.774394	0.263221	0.375633	0.0370354	0.315358	0.0767155	0.0258187	0.234804	0.102698	0.0687437	0.361583	0.349413
Pf3D7_01_v3	328429	A	G	0.401357		0.318637	0.652034	0.738883	0.23841	0.0213047	0.101187	0.179001	0.524791	0.110069	0.10649	0.238156	0.0559821	0.294516	0.208698	0.527008	0.112941	0.221754	0.197324	0.246561	0.931108	0.617309	1.04996	0.0340359	0.765793	0.573391	1.11649	0.75064	1.19347	0.106393	0.762068	0.334611	0.16922	0.55155	0.212445	0.180594	0.0779925	0.259713	0.637752	0.0909115	0.312785	0.460819	0.00550478	0.919937	0.363435
Pf3D7_01_v3	330455	T	C	0.34908		0.222653	0.412958	0.556179	0.0271912	0.0322381	0.0127389	0.161635	0.547898	0.194021	0.0637092	0.213411	0.251857	0.186334	0.206687	0.394931	0.205861	0.0686288	0.229155	0.551937	0.526388	0.516487	0.723326	0.201283	0.26182	1.06276	0.783936	0.699536	0.920524	0.012951	0.421242	0.0742883	0.0365647	0.142123	0.662046	0.215595	0.0347481	0.253066	0.644624	0.175551	0.18483	0.628223	0.21735	0.917457	0.445061
Pf3D7_01_v3	330921	A	G	0.255461		0.0429673	0.192187	0.28588	0.117369	0.0587385	0.156874	0.253914	0.178934	0.0447077	0.250408	0.353938	0.0513166	0.00360828	0.0678238	0.158056	0.219256	0.084913	0.156627	0.45998	0.420314	0.544356	0.604359	0.0281699	0.220001	0.801951	0.571656	0.631103	0.716043	0.0848997	0.313048	0.0745008	0.0144518	0.12487	0.35505	0.18548	0.105194	0.230923	0.313106	0.138342	0.105342	0.404077	0.273938	0.545538	0.380009
Pf3D7_01_v3	331563	C	G	0.308575		0.0722469	0.381405	0.484689	0.0514851	0.0865285	0.00297756	0.238599	0.348713	0.0929473	0.221556	0.348459	0.118483	0.00341739	0.0691242	0.294629	0.219256	0.00356412	0.184702	0.574947	0.348455	0.497547	0.837379	0.0511308	0.401538	1.01014	0.541653	0.625756	0.974234	0.0805171	0.482638	0.19309	0.0550416	0.189725	0.467706	0.14883	0.120148	0.45132	0.299178	0.0192147	0.260807	0.406434	0.108402	0.777224	0.429867
Pf3D7_01_v3	331934	A	G	0.259649		0.0592952	0.558049	0.502063	0.0620022	0.0721151	0.128947	0.00393877	0.437017	0.412637	0.379616	0.383961	0.0102702	0.0042567	0.0329894	0.0481875	0.306129	0.222374	0.0597966	0.48733	0.626621	0.455965	0.533197	0.0193271	0.139494	0.654938	0.599193	0.427487	0.531057	0.0256953	0.154991	0.00501122	0.0342757	0.0735658	0.361101	0.261787	0.0402201	0.0848835	0.427434	0.364804	0.107424	0.333127	0.278962	0.473185	0.387819
Pf3D7_01_v3	331983	G	A	0.242901		0.178608	0.4335	0.565394	0.0150963	0.0413145	0.0946518	0.0395575	0.226445	0.215541	0.121038	0.269296	0.150094	0.133897	0.0923153	0.20217	0.0299744	0.0188037	0.218954	0.462969	0.531629	0.376474	0.491392	0.0855797	0.253835	0.91776	0.773532	0.554336	0.676384	0.265171	0.404162	0.0216893	0.0606333	0.0626117	0.210985	0.165992	0.043493	0.0988211	0.218754	0.185443	0.123622	0.154024	0.120151	0.298007	0.261275
Pf3D7_01_v3	332415	A	G	0.244185		0.166189	0.525157	0.506192	0.0418129	0.00849256	0.171606	0.0588741	0.0821213	0.219679	0.194411	0.239907	0.107036	0.157257	0.0298182	0.212443	0.0670908	0.00641772	0.0862745	0.500511	0.774239	0.350446	0.628377	0.349441	0.358533	0.722452	0.770545	0.373977	0.650083	0.422567	0.337193	0.0573791	0.0930676	0.11753	0.0258087	0.12943	0.179543	0.0837427	0.085917	0.255396	0.223808	0.0479777	0.0378084	0.154889	0.299131
Pf3D7_01_v3	332755	A	T	0.194164		0.163055	0.433037	0.350336	0.00827359	0.0549419	0.27969	0.0217936	0.033642	0.219761	0.138294	0.127706	0.164244	0.105612	0.0314803	0.166025	0.111424	0.00385808	0.0134209	0.525652	0.494437	0.129055	0.452841	0.35938	0.247021	0.606372	0.412773	0.109796	0.403279	0.344553	0.179046	0.075094	0.264821	0.0160138	0.0306845	0.208994	0.22302	0.0905533	0.0220517	0.166358	0.267185	0.193059	0.0583652	0.0549137	0.234736
Pf3D7_01_v3	339432	G	A	0.257677		0.19724	0.494114	0.551546	0.0184478	0.0228258	0.28864	0.00472265	0.0620842	0.299326	0.138294	0.237671	0.164244	0.22695	0.0102674	0.166025	0.111424	0.0120062	0.151745	0.525652	0.833191	0.171869	0.452841	0.35938	0.206457	0.880473	0.943121	0.285947	0.564525	0.507544	0.297483	0.0666994	0.227449	0.0160138	0.0306845	0.236586	0.385942	0.0305348	0.100421	0.43965	0.231373	0.160328	0.000948168	0.0549137	0.263261
Pf3D7_01_v3	339436	A	G	0.216971		0.248837	0.437732	0.245715	0.0250922	0.0241052	0.49284	0.0663254	0.125094	0.292962	0.053813	0.0157031	0.276735	0.283502	0.0702734	0.141679	0.0938215	0.0302058	0.0924972	0.578085	0.742138	0.0365998	0.283882	0.210486	0.154888	0.464069	0.424178	0.120013	0.15791	0.107627	0.0240523	0.00371123	0.497569	0.10218	0.155818	0.310621	0.655058	0.112348	0.18612	0.433557	0.296164	0.22644	0.174976	0.0499798	0.156788
Pf3D7_01_v3	339756	T	G	0.224218		0.236538	0.309376	0.0384243	0.0147533	0.0555297	0.566141	0.26848	0.151991	0.301549	0.00739462	0.194591	0.249113	0.310158	0.114595	0.0232874	0.0624168	0.0163558	0.287786	0.388647	0.617173	0.207104	0.0362072	0.0807826	0.0192077	0.0823596	0.138925	0.48199	0.242386	0.11803	0.214047	0.0579649	0.544228	0.320581	0.172423	0.299734	0.838208	0.440779	0.269404	0.524433	0.106533	0.241783	0.230981	0.0994801	0.0491353
Pf3D7_01_v3	340029	T	C	0.318201		0.406322	0.321152	0.110899	0.132754	0.0793678	0.602537	0.361402	0.353736	0.238796	0.145349	0.269264	0.619255	0.533871	0.0123343	0.025361	0.0355999	0.191595	0.170117	0.693899	0.706839	0.226195	0.109698	0.0963847	0.0963785	0.456003	0.302059	0.379814	0.239455	0.239227	0.0645183	0.0679199	0.838513	0.643073	0.620252	0.444707	0.955286	0.621858	0.608666	0.482235	0.0501625	0.0630817	0.341897	0.00719902	0.1875
Pf3D7_01_v3	340263	G	A	0.15165		0.152336	0.221946	0.11165	0.0259813	0.0403898	0.387483	0.22545	0.202932	0.161462	0.0131561	0.0393842	0.111542	0.19915	0.0979288	0.0572644	0.0337252	0.0299381	0.0729539	0.195424	0.425698	0.140843	0.0584261	0.0293445	0.0799384	0.121341	0.234858	0.198149	0.110789	0.0865065	0.00470277	0.103514	0.30115	0.207647	0.169873	0.101043	0.555652	0.353501	0.318299	0.277683	0.0436787	0.071922	0.227331	0.0203821	0.117305
Pf3D7_01_v3	345005	A	G	0.213779		0.186894	0.22058	0.0753129	0.0979249	0.0485848	0.446273	0.26527	0.241235	0.167792	0.0188938	0.104581	0.305753	0.246622	0.0979288	0.0572644	0.0337252	0.0555796	0.123942	0.460382	0.444127	0.197263	0.0977034	0.0669664	0.0705532	0.307032	0.188883	0.302981	0.190149	0.167807	0.0482835	0.0621579	0.598185	0.454936	0.409136	0.302775	0.65517	0.423941	0.386422	0.303961	0.0436787	0.071922	0.279927	0.0203821	0.153818
Pf3D7_01_v3	345730	A	G	0.22799		0.0704818	0.154403	0.0186426	0.0930415	0.179233	0.311949	0.337123	0.11211	0.146611	0.0508751	0.0896891	0.161693	0.244307	0.136629	0.223315	0.0337252	0.0337258	0.217359	0.353069	0.635256	0.14469	0.233799	0.00972994	0.0206133	0.114028	0.210411	0.345137	0.412072	0.149176	0.158082	0.0899951	0.445531	0.540367	0.231346	0.270705	0.754052	0.770092	0.383088	0.537891	0.0866987	0.115886	0.168253	0.202891	0.254931
Pf3D7_01_v3	345731	C	A	0.183588		0.306024	0.241181	0.0914467	0.0393044	0.00793749	0.401258	0.246428	0.260691	0.199586	0.113659	0.1988	0.358971	0.299774	0.0097562	0.0350399	0.0321984	0.135694	0.120327	0.358829	0.333279	0.133048	0.0637974	0.0698009	0.0559508	0.218644	0.121197	0.238464	0.152548	0.167926	0.0556137	0.0585443	0.437934	0.335452	0.338648	0.241396	0.457957	0.299119	0.314716	0.229968	0.0341725	0.0303206	0.193592	0.00704671	0.105523
Pf3D7_01_v3	345755	T	G	0.224666		0.16569	0.139668	0.132763	0.16714	0.051286	0.390056	0.0745526	0.346417	0.181271	0.0567033	0.0333588	0.366259	0.226282	0.0873732	0.0655335	0.122043	0.0287822	0.0282086	0.479121	0.312851	0.24385	0.0292884	0.254476	0.0339262	0.583319	0.289624	0.172454	0.0459544	0.204119	0.000916836	0.15216	0.667188	0.290509	0.670361	0.431415	0.584875	0.158558	0.543679	0.32995	0.207497	0.0389492	0.204726	0.250085	0.0555742
Pf3D7_01_v3	346324	T	A	0.21643		0.254725	0.0476711	0.0180789	0.254694	0.132486	0.267491	0.00852835	0.118575	0.101756	0.245295	0.239982	0.598373	0.426859	0.0411459	0.213655	0.104053	0.16845	0.023622	0.479121	0.312851	0.24385	0.0292884	0.0911403	0.0581907	0.48144	0.21625	0.23227	0.00726823	0.106511	0.0608501	0.15216	0.667188	0.290509	0.45592	0.458926	0.584875	0.158558	0.329275	0.36267	0.207497	0.0777949	0.178877	0.109628	0.0727669
Pf3D7_01_v3	346472	A	T	0.187076		0.13372	0.165406	0.0693608	0.0408853	0.017396	0.499448	0.0439178	0.25692	0.352086	0.00660699	0.0605446	0.173881	0.114945	0.176941	0.0673398	0.0871758	0.0973618	0.0759605	0.263149	0.200556	0.32237	0.0880123	0.129716	0.197167	0.182659	0.0753036	0.360721	0.0196884	0.192343	0.210545	0.0743429	0.536919	0.0950084	0.33669	0.400394	0.555325	0.0332632	0.293845	0.411816	0.337362	0.0882849	0.123358	0.204291	0.241438
Pf3D7_01_v3	346520	A	G	0.208047		0.0312062	0.231821	0.11358	0.147253	0.0973806	0.404714	0.0424003	0.151902	0.177526	0.164569	0.0775818	0.169372	0.11855	0.243924	0.0197032	0.10483	0.0980221	0.0797175	0.587384	0.589445	0.146045	0.147231	0.025684	0.0714564	0.494088	0.338721	0.209735	0.0630812	0.0351908	0.01492	0.0639445	0.647092	0.219407	0.360197	0.394242	0.714631	0.169869	0.331325	0.421786	0.265695	0.134416	0.224213	0.101991	0.0934299
Pf3D7_01_v3	349253	A	G	0.257884		0.151003	0.0235145	0.0814208	0.284042	0.0977508	0.141105	0.178862	0.374446	0.033673	0.15021	0.257545	0.486275	0.261635	0.0366197	0.0254228	0.155122	0.128578	0.148542	0.482424	0.202106	0.129041	0.202588	0.451647	0.00201756	0.29563	0.0141624	0.262261	0.317955	0.603419	0.12355	0.239819	0.538483	0.611164	0.915924	0.396742	0.327276	0.377449	0.67603	0.185161	0.0740002	0.256159	0.127914	0.152362	0.200878
Pf3D7_01_v3	350535	A	C	0.206258		0.0501973	0.0594814	0.0278786	0.21079	0.18404	0.204596	0.0425497	0.254256	0.0586331	0.114146	0.0772523	0.259808	0.22182	0.0910581	0.0027786	0.168951	0.106075	0.0342243	0.214871	0.195368	0.353634	0.123015	0.422109	0.0105653	0.288578	0.199611	0.247543	0.0806985	0.343239	0.0374238	0.0417863	0.514234	0.295132	0.606244	0.171552	0.585244	0.275495	0.634628	0.163934	0.108578	0.08531	0.36934	0.203496	0.131619
Pf3D7_01_v3	350646	C	A	0.258826		0.00501209	0.0901572	0.0713363	0.28288	0.195507	0.133151	0.129395	0.376242	0.0381767	0.0673324	0.0566989	0.249058	0.157003	0.105014	0.137249	0.348518	0.0251212	0.00833915	0.273197	0.163569	0.299022	0.285965	0.659349	0.0568404	0.314175	0.140784	0.237266	0.240805	0.586415	0.0308263	0.108775	0.525364	0.527607	0.916802	0.283691	0.484735	0.440805	0.865499	0.212958	0.033515	0.266469	0.231068	0.208061	0.231431
Pf3D7_01_v3	351897	A	C	0.283378		0.0452055	0.13005	0.099106	0.383043	0.314775	0.0917726	0.129642	0.223392	0.226972	0.0488308	0.037073	0.279807	0.19836	0.120101	0.186167	0.264954	0.116346	0.0132508	0.354876	0.275565	0.295463	0.336593	0.47972	0.12746	0.413865	0.238121	0.228608	0.278006	0.420152	0.100396	0.0907924	0.603508	0.662376	0.817711	0.180155	0.609629	0.608364	0.788025	0.112273	0.0672266	0.153757	0.45865	0.0748407	0.47391
Pf3D7_01_v3	352549	A	G	0.157721		0.0813745	0.031803	0.0999572	0.250091	0.10411	0.101016	0.0273487	0.123469	0.188704	0.0731005	0.00255917	0.121432	0.00274201	0.168812	0.0621647	0.209814	0.0508532	0.0962439	0.318208	0.115776	0.1621	0.00231273	0.194217	0.239328	0.210129	0.000682667	0.241345	0.07185	0.277942	0.0676279	0.185383	0.433093	0.227719	0.457767	0.0850812	0.278627	0.0747421	0.297266	0.0864054	0.113655	0.0445472	0.417228	0.162522	0.154784
Pf3D7_01_v3	352957	C	A	0.211089		1.2517e-07	0.151355	0.0303991	0.190166	0.243803	0.0157234	0.0702979	0.289362	0.167074	0.128019	0.023649	0.169227	0.204165	0.0118371	0.0766689	0.263688	0.130952	0.13532	0.0751672	0.14385	0.199518	0.266588	0.620171	0.0291476	0.248864	0.274464	0.0471239	0.116262	0.39304	0.138055	0.0350756	0.236691	0.312926	0.625912	0.0449212	0.350163	0.399719	0.797291	0.0981916	0.0752591	0.317107	0.234796	0.201011	0.297603
Pf3D7_01_v3	353274	C	T	0.161542		0.115221	0.138487	0.12595	0.00490519	0.0316785	0.424169	0.115443	0.253285	0.29831	0.00759631	0.00402859	0.0994191	0.149217	0.154479	0.00710989	0.101168	0.0842508	0.0212939	0.140534	0.267548	0.281763	0.0143009	0.151752	0.172482	0.184772	0.242718	0.208777	0.00126118	0.12035	0.0930087	0.0575937	0.372578	0.118454	0.256604	0.259816	0.583631	0.188214	0.374391	0.460158	0.178861	0.0490662	0.110342	0.115075	0.0965625
Pf3D7_01_v3	353641	T	C	0.146003		0.0157066	0.103849	0.00122537	0.173828	0.114045	0.052605	0.0519835	0.187933	0.107585	0.108735	0.0123219	0.175101	0.114552	0.0232799	0.0432546	0.153592	0.105035	0.130134	0.106198	0.0312537	0.195674	0.185075	0.38605	0.0160929	0.2847	0.153921	0.0483776	0.0605356	0.216194	0.122557	0.0763927	0.26484	0.265293	0.450607	0.0795461	0.221406	0.20497	0.412596	0.0112373	0.0210785	0.156956	0.215585	0.125896	0.200272
Pf3D7_01_v3	353661	T	C	0.107668		0.0162612	0.0614314	0.0101222	0.121373	0.106632	0.0371924	0.0627117	0.100438	0.107035	0.0705379	0.00184928	0.124633	0.108729	0.0115544	0.0523268	0.0764593	0.105294	0.0970693	0.0865104	0.075561	0.115497	0.153777	0.198487	0.0716474	0.217414	0.164268	0.0185582	0.0590935	0.0959521	0.139318	0.0221879	0.178485	0.216711	0.252925	0.0255306	0.18719	0.212221	0.265136	0.00307092	0.0461196	0.0777505	0.190428	0.0305576	0.21645
Pf3D7_01_v3	356027	C	T	0.0992968		0.0963063	0.0774789	0.0170209	0.152853	0.0152213	0.0084095	0.00875571	0.116125	0.0280156	0.196075	0.11622	0.259645	0.111592	0.0879042	0.0693162	0.0150481	0.0774088	0.0714298	0.109698	0.0794173	0.0946679	0.0933859	0.241344	0.149114	0.214498	0.00103647	0.0228802	0.0296535	0.151879	0.035238	0.189766	0.181654	0.177089	0.316563	0.211725	0.0215778	0.02725	0.16156	0.045739	0.0129175	0.125578	0.0223735	0.106765	0.00411631
Pf3D7_01_v3	357946	G	A	0.130068		0.0561207	0.229123	0.0840906	0.208938	0.147396	0.0370221	0.0406783	0.0568969	0.195877	0.112034	0.0132523	0.115444	0.0586182	0.086942	0.0266881	0.113943	0.0824034	0.132887	0.0250303	0.0601032	0.340629	0.160954	0.319801	0.0222098	0.17721	0.0662794	0.140378	0.0412605	0.162761	0.0924047	0.0790511	0.289204	0.166345	0.298775	0.0403825	0.246627	0.100954	0.248674	0.0380839	0.0699937	0.0307806	0.31164	0.103139	0.141257
Pf3D7_01_v3	358295	T	A	0.145667		0.0924166	0.323143	0.150935	0.392486	0.217831	0.0786199	0.0586508	0.0175737	0.179801	0.134364	0.0328007	0.224299	0.0732582	0.0284264	0.042875	0.0716158	0.0343355	0.127365	0.138853	0.0647073	0.246084	0.215041	0.273508	0.14349	0.325096	0.0576453	0.083404	0.0842305	0.131455	0.00807572	0.206718	0.340561	0.325679	0.377037	0.235862	0.161196	0.146229	0.202653	0.0546948	0.014683	0.0501085	0.104192	0.0359299	0.101821
Pf3D7_01_v3	361258	A	C	0.146992		0.0934728	0.317401	0.152207	0.394106	0.219318	0.0799516	0.0555932	0.0185188	0.216861	0.128911	0.0328007	0.224299	0.0732582	0.0284264	0.0465296	0.0716158	0.0566509	0.120323	0.145887	0.0574691	0.237679	0.214908	0.266429	0.0902913	0.325096	0.0576453	0.083404	0.0889324	0.131455	0.0344426	0.206718	0.340561	0.33216	0.377037	0.200437	0.161196	0.15204	0.202653	0.0200928	0.0188944	0.0501085	0.142298	0.0318069	0.138308
Pf3D7_01_v3	362051	G	T	0.118828		0.00923327	0.101233	0.0291808	0.172567	0.0859096	0.084518	0.0377322	0.136912	0.0716941	0.0971281	0.0328007	0.165116	0.0821741	0.0531486	0.0319408	0.116427	0.0682957	0.0796731	0.107589	0.00241185	0.241322	0.0519482	0.30304	0.0246339	0.222422	0.070517	0.120101	0.00828196	0.195225	0.0483265	0.110304	0.304203	0.133299	0.373587	0.113578	0.225141	0.0429189	0.291802	0.0163141	0.111679	0.0720542	0.21278	0.19185	0.0329707
Pf3D7_01_v3	364545	T	A	0.105432		0.0337128	0.101233	0.0291808	0.10392	0.0859096	0.084518	0.0377322	0.136912	0.0716941	0.132026	0.0601791	0.128834	0.111094	0.0279116	0.0564488	0.0894398	0.0976953	0.0796731	0.0204198	0.00241185	0.241322	0.0519482	0.30304	0.0246339	0.112773	0.070517	0.120101	0.00828196	0.195225	0.0483265	0.0243097	0.211066	0.0640257	0.279057	0.038053	0.225141	0.0429189	0.291802	0.0163141	0.111679	0.0720542	0.21278	0.19185	0.0329707
Pf3D7_01_v3	365685	A	G	0.124063		0.0335583	0.124102	0.0291808	0.1638	0.0859096	0.084518	0.0377322	0.136912	0.0716941	0.153553	0.0600061	0.189107	0.110912	0.0280629	0.0562944	0.0896021	0.0975097	0.105905	0.071114	0.0282807	0.274925	0.0722026	0.332291	0.0531846	0.208112	0.070517	0.120101	0.00828196	0.195225	0.0483265	0.0990669	0.292286	0.124405	0.361551	0.103804	0.225141	0.0429189	0.291802	0.0163141	0.111679	0.0720542	0.21278	0.19185	0.0329707
Pf3D7_01_v3	366017	G	A	0.106539		0.0239925	0.135994	0.0238467	0.194475	0.137638	0.0380907	0.032332	0.0045192	0.0603087	0.150478	0.0439219	0.206723	0.145711	0.00473811	0.017605	0.0241212	0.0765919	0.128728	0.0965447	0.0246644	0.216361	0.188881	0.119767	0.0848056	0.269881	0.145633	0.0629311	0.06422	0.0125231	0.0440556	0.073353	0.272237	0.259995	0.186225	0.150805	0.23397	0.202613	0.137551	0.097846	0.0126051	0.0384667	0.128544	0.0450935	0.118677
Pf3D7_01_v3	368786	G	A	0.120199		0.0806343	0.0277535	0.0158143	0.120138	0.0253643	0.120984	0.00740435	0.230066	0.0182274	0.12125	0.0976531	0.203569	0.105465	0.0087527	0.0564023	0.11686	0.0698448	0.0153559	0.1282	0.00229486	0.182882	0.0420169	0.338117	0.0555016	0.162866	0.0133342	0.13945	0.0268338	0.291978	0.0238145	0.125625	0.275693	0.138834	0.429111	0.156425	0.176063	0.0368107	0.331274	0.0480765	0.0853419	0.132434	0.125593	0.229174	0.00335028
Pf3D7_01_v3	373189	A	G	0.165865		0.0816843	0.538293	0.147984	0.321674	0.220004	0.129853	0.0361032	0.268993	0.144042	0.306417	0.0408247	0.179624	0.0856449	0.01371	0.0540074	0.139052	0.0216897	0.339405	0.0838797	0.280269	0.395869	0.444591	0.096649	0.473937	0.230487	0.0633648	0.0323132	0.108273	0.131993	0.0162997	0.12436	0.204818	0.28885	0.0161152	0.199398	0.101152	0.181766	0.0773935	0.0967287	0.0816548	0.159063	0.0104629	0.242783	0.100809
Pf3D7_01_v3	373434	A	T	0.267177		0.191323	0.778195	0.418887	0.476038	0.134941	0.165192	0.283754	0.0373969	0.411101	0.305771	0.134776	0.17709	0.0680427	0.0532547	0.0415472	0.22969	0.0761842	0.163715	0.0865204	0.753586	0.589058	0.24264	0.850583	0.320531	0.0691815	0.3494	0.269847	0.080201	0.54002	0.0567738	0.437547	0.32132	0.132279	0.582209	0.117124	0.020952	0.16766	0.201793	0.283258	0.12541	0.205018	0.227688	0.357443	0.0289617
Pf3D7_01_v3	374124	G	A	0.278303		0.0821208	0.610861	0.264529	0.749395	0.0610804	0.0304596	0.155771	0.0643815	0.188423	0.359259	0.134776	0.535379	0.0308662	0.0551243	0.0415472	0.0194162	0.049922	0.223131	0.24749	0.730775	0.685751	0.295903	0.439202	0.481855	0.61291	0.269743	0.273262	0.080201	0.181544	0.0900156	1.02132	0.838165	0.513983	0.659268	0.610538	0.0326053	0.113723	0.0172033	0.151765	0.127906	0.0419705	0.182708	0.0783951	0.000129974
Pf3D7_01_v3	374284	A	G	0.262714		0.133539	0.791266	0.235072	0.471443	0.106977	0.161452	0.00890671	0.078228	0.428466	0.40129	0.0583073	0.236771	0.0403506	0.00980208	0.151597	0.05015	0.142575	0.42682	0.09858	0.851192	0.610123	0.791642	0.564398	0.311178	0.290007	0.158734	0.0893142	0.262808	0.134218	0.102365	0.483627	0.320992	0.535351	0.354074	0.101732	0.0483263	0.13036	0.0107205	0.35504	0.170933	0.047518	0.250032	0.10129	0.455996
Pf3D7_01_v3	374504	A	G	0.20476		0.102494	0.632373	0.272664	0.609648	0.17148	0.227484	0.191699	0.107359	0.195722	0.340791	0.118387	0.387222	0.0314521	0.0540862	0.0502879	0.00191716	0.0347315	0.229897	0.105041	0.479133	0.340773	0.261155	0.376686	0.495562	0.408145	0.11964	0.0679936	0.0535351	0.133022	0.0914063	0.55243	0.382211	0.338234	0.440503	0.447042	0.0382337	0.0389398	0.0363732	0.0106019	0.00119049	0.0646967	0.03267	0.0659162	0.0282572
Pf3D7_01_v3	376018	G	A	0.319182		0.0951803	0.835608	0.420068	0.82166	0.327684	0.62141	0.395991	0.00764603	0.295265	0.500564	0.244812	0.573517	0.147469	0.291391	0.208336	0.0844982	0.103938	0.202513	0.147523	0.411248	0.103652	0.158923	0.77881	0.562525	0.436795	0.103551	0.0609872	0.000680926	0.444846	0.141441	0.556347	0.223457	0.276358	0.870457	0.545706	0.193605	0.0901378	0.340099	0.0582457	0.057902	0.529463	0.286886	0.400778	0.141158
Pf3D7_01_v3	377754	G	A	0.227177		0.111894	0.603138	0.378872	0.72707	0.267678	0.631779	0.405548	0.238366	0.304632	0.305137	0.191046	0.468503	0.0885054	0.276163	0.196895	0.0866829	0.0920384	0.0848001	0.232646	0.271882	0.0403316	0.0296228	0.169624	0.281782	0.386315	0.124228	0.0999755	0.0305553	0.0821316	0.0984796	0.536777	0.150984	0.202002	0.355971	0.439347	0.273979	0.150056	0.0118158	0.00712388	0.0560896	0.186745	0.285334	0.113566	0.142425
Pf3D7_01_v3	378370	T	C	0.227951		0.155685	0.518845	0.425811	0.731441	0.398917	0.548244	0.356061	0.0620504	0.322642	0.187075	0.176648	0.408281	0.131712	0.180917	0.118675	0.0832367	0.0601185	0.0104184	0.311644	0.0369407	0.0406839	0.0237071	0.364709	0.171078	0.325142	0.0454661	0.0170726	0.0303007	0.347726	0.124515	0.35591	0.207081	0.250609	0.645623	0.423998	0.0708915	0.00837574	0.313033	0.103723	0.050662	0.365327	0.191257	0.27151	0.0848167
Pf3D7_01_v3	379319	G	T	0.193324		0.0553067	0.736092	0.427107	0.411029	0.392119	0.389924	0.405909	0.210585	0.272778	0.504516	0.307017	0.289507	0.243292	0.203315	0.264304	0.12075	0.135219	0.126514	0.123351	0.222706	0.234676	0.09722	0.293248	0.483017	0.00303877	0.0521494	0.0765985	0.0013997	0.147379	0.166769	0.049095	0.0724438	0.00196945	0.133048	0.166253	0.0294666	0.0503063	0.104952	0.147244	0.0654337	0.0694321	0.10385	0.13966	0.169019
Pf3D7_01_v3	379362	C	T	0.268661		0.144583	0.551961	0.401391	0.923647	0.431932	0.727656	0.475842	0.198341	0.290104	0.223161	0.170745	0.574489	0.164326	0.289333	0.212225	0.0306955	0.0518231	0.0302801	0.482331	0.0309501	0.141478	0.0451845	0.183282	0.246703	0.591112	0.000321417	0.136925	0.0621408	0.139786	0.129301	0.521254	0.226641	0.272183	0.581444	0.658092	0.165182	0.0758006	0.149426	0.171365	0.0524496	0.292528	0.393332	0.20728	0.220343
Pf3D7_01_v3	380527	A	C	0.300605		0.0944156	0.698226	0.586123	1.07025	0.423202	0.618357	0.384544	0.252327	0.33626	0.401923	0.381084	0.783216	0.215392	0.290615	0.200654	0.113515	0.130327	0.0276956	0.485152	0.153172	0.0235507	0.0953895	0.21433	0.339568	0.480356	0.164806	0.0510672	0.109043	0.227727	0.252699	0.700509	0.410173	0.470112	0.62412	0.749612	0.0976429	0.0139365	0.0857945	0.114984	0.0647428	0.164371	0.237805	0.0860546	0.0998411
Pf3D7_01_v3	383595	A	T	0.22857		0.118521	0.486769	0.394707	0.753156	0.270838	0.495308	0.447391	0.150984	0.244744	0.21443	0.195508	0.479363	0.0841798	0.191528	0.220029	0.0174892	0.0494598	0.00510756	0.366526	0.153029	0.0262982	0.0604739	0.198131	0.238162	0.393759	0.13693	0.0101754	0.0478227	0.188666	0.161988	0.564072	0.261436	0.184018	0.503774	0.537627	0.155962	0.185257	0.0727698	0.0474383	0.0360037	0.199378	0.229027	0.237558	0.234803
Pf3D7_01_v3	384714	T	A	0.360555		0.00860566	0.550529	0.49277	1.03243	0.283977	0.811017	0.404747	0.120745	0.236719	0.491691	0.479032	0.985457	0.250577	0.578745	0.356474	0.116005	0.196377	0.0450235	0.605183	0.196148	0.203484	0.00413571	0.28999	0.323071	0.573963	0.22374	0.108133	0.0375813	0.318987	0.262541	0.900162	0.248591	0.419044	0.825731	0.853575	0.407361	0.134463	0.118769	0.0689058	0.145041	0.46217	0.555349	0.237558	0.200079
Pf3D7_01_v3	384985	C	T	0.269901		0.133368	0.403077	0.323537	0.804855	0.21796	0.330483	0.306984	0.180701	0.238054	0.608526	0.522097	1.04338	0.367147	0.429694	0.4453	0.3233	0.378168	0.000792849	0.521604	0.14277	0.035131	0.000830071	0.102757	0.155414	0.575591	0.121278	0.0354717	5.46858e-07	0.095075	0.102677	0.72724	0.452827	0.357404	0.503505	0.601654	0.0774343	0.105566	0.00173714	0.000103291	0.0280409	0.0605945	0.0850052	0.0907055	0.104291
Pf3D7_01_v3	387715	C	A	0.455356		0.626803	0.436714	0.861132	1.14241	0.464677	1.08295	0.98029	0.161071	0.159355	0.270079	0.0602475	0.210359	0.157465	0.0584473	0.12614	0.351242	0.461839	0.520708	0.894191	0.087263	0.552176	0.565495	0.149144	0.311775	0.242226	0.381482	0.00219144	0.0845054	0.597986	0.757559	0.719691	0.17012	0.0611052	0.849529	1.11907	0.389857	0.46329	0.22256	0.387531	0.0809665	0.584456	1.01149	0.691878	0.949206
Pf3D7_01_v3	387722	C	T	0.348318		0.44569	0.0864965	0.490609	0.783544	0.231563	0.885968	0.455077	0.112089	0.102095	0.441278	0.0122572	0.151028	0.196176	0.0963792	0.0195959	0.26704	0.351948	0.584413	1.06129	0.22329	0.977375	0.438935	0.0560848	0.0309842	0.298342	0.289152	0.150514	0.00454123	0.330155	0.426184	0.672565	0.0568865	0.197559	0.599753	0.792394	0.560385	0.233007	0.0833532	0.165154	0.14125	0.531224	0.908373	0.293896	0.409827
Pf3D7_01_v3	388383	C	T	0.613856		0.62655	0.0715867	0.520117	1.07821	0.407366	2.20858	0.795624	0.152646	0.311373	0.685367	0.105803	0.178314	0.195092	0.451589	0.0444429	0.360819	0.317038	0.661891	1.60712	0.537748	2.81772	0.89191	0.118061	0.342662	0.58512	0.120231	0.933577	0.18748	0.29773	0.216247	0.735102	0.26559	0.129526	0.805236	0.792094	1.46529	0.360978	0.184883	0.123278	0.455487	1.39882	1.94452	0.540037	0.516529
Pf3D7_01_v3	388752	C	A	0.3279		0.224009	0.202037	0.507729	0.586935	0.0825955	0.986341	0.382729	0.120523	0.0441373	0.0796075	0.163692	0.221522	0.142312	0.330528	0.0790874	0.0853001	0.192513	0.408281	0.526367	0.125292	0.83543	0.218016	0.0265228	0.202226	0.0881123	0.573025	0.191306	0.0618169	0.333392	0.540928	0.707432	0.0982169	0.126479	0.397991	0.655012	1.00045	0.3477	0.057715	0.0451748	0.255684	0.588606	1.19686	0.218375	0.407542
Pf3D7_01_v3	389469	G	A	0.304279		0.0123142	0.0269587	0.00578024	0.403308	0.0218927	0.917639	0.246802	0.123075	0.00202453	0.00331665	0.0129608	0.349296	0.0351803	0.606176	0.189734	0.0941059	0.0112152	0.0291214	0.574107	0.0726845	1.19065	0.268523	0.13169	0.0234944	0.694545	0.0342329	0.941374	0.261621	0.148812	0.00859775	0.680076	0.211967	0.111207	0.225603	0.495514	1.25626	0.352707	0.194376	0.0481478	0.367659	0.534587	1.23836	0.0974477	0.298221
Pf3D7_01_v3	390488	A	G	0.350923		0.094492	0.00772573	0.0726354	0.451485	0.0336492	1.00056	0.287355	0.145492	0.056267	0.114141	0.0325531	0.269591	0.135837	0.510439	0.128201	0.0329691	0.155376	0.0896075	0.700561	0.0633047	1.37246	0.349276	0.184977	0.0815194	0.589026	0.153341	0.842105	0.209923	0.0893906	0.138233	0.796972	0.211967	0.111207	0.239922	0.670914	1.41193	0.429724	0.242817	0.00833143	0.367659	0.554193	1.56014	0.108847	0.445765
Pf3D7_01_v3	391780	C	A	0.316333		0.0583451	0.0948575	0.102885	0.577485	0.0498841	0.980386	0.394197	0.234194	0.126587	0.00652864	0.0268721	0.428512	0.0178242	0.558927	0.251143	0.13644	0.0329811	0.0257109	0.70857	0.0455808	1.07697	0.354396	0.189266	0.0507064	0.722431	0.0689912	0.75253	0.27523	0.147752	0.0135651	0.774786	0.102082	0.111207	0.239922	0.505714	1.09049	0.415096	0.23073	0.0952663	0.241477	0.405063	0.965492	0.108847	0.30673
Pf3D7_01_v3	392491	T	C	0.295856		0.0129023	0.052747	0.0470481	0.258208	0.168525	0.601065	0.188364	0.0104421	0.164162	0.0715133	0.0667846	0.21447	0.165582	0.400523	0.139217	0.0248557	0.145605	0.0102745	0.49541	0.179722	0.975697	0.306097	0.0425912	0.134094	0.565922	0.139494	0.746775	0.274216	0.0474673	0.0794811	0.748896	0.170865	0.0510363	0.280404	0.555629	1.24182	0.503084	0.175302	0.0423828	0.239133	0.551966	1.23739	0.208804	0.450542
Pf3D7_01_v3	394250	A	C	0.261584		0.0370842	0.132845	0.077136	0.234002	0.150556	0.44045	0.0474675	0.102381	0.23371	0.0745528	0.0380647	0.264785	0.0878516	0.373445	0.0691096	0.0568304	0.130424	0.0323616	0.601727	0.0424529	0.921342	0.19509	0.00333823	0.102874	0.594845	0.0731906	0.631925	0.138387	0.0220987	0.100377	0.660571	0.0945784	0.182504	0.402463	0.613437	0.935598	0.2439	0.0343874	0.0435644	0.319322	0.588009	1.11886	0.164538	0.293988
Pf3D7_01_v3	394916	T	G	0.349525		0.229221	0.0495204	0.0119705	0.170798	0.233834	0.334899	0.52884	0.0777719	0.159386	0.212965	0.22165	0.453135	0.0228808	0.565468	0.82399	0.31022	0.0984181	0.034726	0.333704	0.290045	0.564722	0.789381	0.164481	0.132872	0.30977	0.290535	0.377364	0.614826	0.117774	0.123532	0.688787	0.087543	0.309667	0.06783	0.409163	0.950502	1.20961	0.412625	0.126163	0.196742	0.17832	0.771935	0.413619	0.999421
Pf3D7_01_v3	395768	A	T	0.440727		0.42266	0.150061	0.28309	0.188074	0.386115	0.405957	0.253412	0.00191218	0.326969	0.315674	0.116787	0.726718	0.0651841	0.899912	0.749502	0.385368	0.143326	0.203716	0.539216	0.343735	0.902171	0.542795	0.149775	0.18995	0.997188	0.0634325	1.01212	0.711138	0.327934	0.0329246	1.02176	0.11784	0.0556225	0.189186	0.654097	1.42864	0.966313	0.435315	0.117361	0.0543392	0.363988	1.25419	0.265594	0.787048
Pf3D7_01_v3	397985	G	A	0.2937		0.134619	0.0398966	0.189097	0.0894931	0.196753	0.565873	0.0827381	0.150783	0.186155	0.113133	0.0350357	0.0320537	0.0263383	0.624468	0.206718	0.292177	0.000119112	0.229295	0.0915954	0.247568	0.887455	0.143555	0.257479	0.187001	0.121869	0.00923885	1.03807	0.319491	0.476504	0.0509289	0.0945395	0.739112	0.207608	0.326123	0.0418759	1.25969	0.362458	0.494112	0.0522641	0.360211	0.247122	1.23194	0.0689405	0.303035
Pf3D7_01_v3	398569	G	A	0.316164		0.273573	0.196478	0.368882	0.160271	0.324402	0.358705	0.0803888	0.0298628	0.295737	0.117781	0.0438655	0.0845089	0.00143236	0.648553	0.349223	0.292177	0.0474849	0.254359	0.019622	0.187238	0.920405	0.317761	0.2514	0.0911161	0.239268	0.0650152	1.10531	0.531207	0.493935	0.130127	0.129526	0.648674	0.29482	0.244693	0.0458941	1.19573	0.524437	0.431806	0.0832686	0.206158	0.26754	1.09568	0.0440578	0.420828
Pf3D7_01_v3	398787	A	G	0.336448		0.132801	0.083204	0.173508	0.0647256	0.122374	0.629111	0.306019	0.283544	0.0417434	0.253709	0.024936	0.201682	0.0223406	0.67171	0.443521	0.432771	0.10248	0.424263	0.0106013	0.359116	0.658254	0.26589	0.262655	0.182932	0.428708	0.0708476	1.08526	0.623062	0.668732	0.178891	0.272347	0.461417	0.240026	0.244693	0.111577	1.15782	0.618056	0.598966	0.133958	0.134273	0.140091	0.956841	0.00741613	0.449031
Pf3D7_01_v3	399991	A	G	0.309381		0.207919	0.159354	0.344957	0.0919778	0.241648	0.423827	0.104909	0.046157	0.273188	0.0831831	0.0816824	0.092857	0.00261379	0.616695	0.310571	0.249005	0.00972999	0.272491	0.0280985	0.127883	0.954071	0.315801	0.239837	0.11323	0.335842	0.124186	1.1631	0.54606	0.497633	0.126707	0.140403	0.592325	0.240026	0.184393	0.106169	1.12704	0.462087	0.363096	0.0189146	0.221902	0.293805	1.17422	0.0501698	0.441011
Pf3D7_01_v3	400978	A	G	0.284507		0.122958	0.00811902	0.23594	0.0172991	0.193958	0.475262	0.191384	0.0445937	0.19183	0.133849	0.0816824	0.092857	0.0344839	0.533453	0.310571	0.162289	0.0133532	0.359326	0.0256167	0.306334	0.671659	0.247524	0.0710188	0.257939	0.335842	0.060603	1.01621	0.54606	0.357438	0.0917634	0.21166	0.49215	0.240026	0.0888264	0.141004	1.10026	0.547387	0.301138	0.0433659	0.154672	0.337492	1.08676	0.135468	0.492387
Pf3D7_01_v3	401126	C	T	0.352734		0.213785	0.108167	0.352479	0.0971927	0.292598	0.486639	0.0805645	0.0732045	0.502627	0.133849	0.0816824	0.092857	0.0228613	0.681	0.0989189	0.288538	0.103139	0.359326	0.0256167	0.276162	0.938907	0.00203905	0.226409	0.499785	0.335842	0.0792502	1.27695	0.237123	0.561965	0.0158184	0.189184	0.670697	0.0157419	0.228949	0.278523	1.36401	0.188518	0.480468	0.114701	0.606422	0.29984	1.79958	0.184933	0.306102
Pf3D7_01_v3	401869	C	A	0.314335		0.261632	0.00193703	0.236261	0.0888653	0.210397	0.414736	0.128375	0.214174	0.154479	0.314965	0.0316561	0.142847	0.0626545	0.685328	0.397939	0.516254	0.13092	0.372189	0.142878	0.349131	0.571082	0.157348	0.291722	0.21303	0.1871	0.0441438	0.930779	0.44838	0.65712	0.125984	0.110436	0.576388	0.266622	0.412476	0.0182505	1.03703	0.461323	0.628494	0.103121	0.185638	0.0810113	0.897393	0.0803525	0.34078
Pf3D7_01_v3	401939	T	A	0.365111		0.36383	0.184103	0.433163	0.103505	0.563457	0.280262	0.11472	0.0716539	0.43592	0.218707	0.0184604	0.216077	0.0603983	0.687541	0.184159	0.43993	0.0396225	0.354576	0.0358892	0.546588	0.753373	0.0200667	0.311242	0.269108	0.440444	0.0632307	1.09072	0.262996	0.664471	0.0828253	0.494413	0.455857	0.00973845	0.235063	0.216833	1.53443	0.391988	0.826409	0.191461	0.45633	0.144938	1.20505	0.225183	0.200989
Pf3D7_01_v3	402119	C	T	0.333691		0.280716	0.096637	0.336176	0.0410931	0.40371	0.328695	0.0426677	0.136196	0.252607	0.218738	0.0184604	0.216077	0.0361438	0.628943	0.306627	0.43993	0.0786802	0.354623	0.0358603	0.472618	0.656483	0.149621	0.311205	0.180152	0.440444	0.027543	0.995018	0.425328	0.664471	0.135808	0.435075	0.39524	0.0971466	0.235063	0.158809	1.30845	0.544696	0.76308	0.217776	0.23639	0.104053	0.950461	0.0987837	0.30508
Pf3D7_01_v3	404150	T	A	0.327073		0.24641	0.0890349	0.257013	0.0452901	0.428885	0.444606	0.000637055	0.0783199	0.240276	0.188655	0.00649103	0.178394	0.0758752	0.691258	0.216343	0.328736	0.0587539	0.252666	0.0222243	0.530585	0.824847	0.0789476	0.212004	0.176422	0.304446	0.129537	1.01625	0.264332	0.445704	0.0721265	0.458147	0.520229	0.0496819	0.167017	0.142076	1.60646	0.477129	0.668522	0.263449	0.409596	0.260245	1.14109	0.0909562	0.215131
Pf3D7_01_v3	407225	C	T	0.37162		0.103116	0.00508778	0.303555	0.0140952	0.321893	0.577445	0.0737322	0.258875	0.154913	0.124592	0.156311	0.109438	0.141763	0.582156	0.163789	0.367674	0.00840017	0.500582	0.00449081	0.573386	0.780522	0.0800136	0.342018	0.228174	0.538788	0.00814009	1.31021	0.441938	0.846373	0.196118	0.459977	0.518768	0.0650705	0.295286	0.155755	1.60669	0.507772	0.893798	0.244649	0.383775	0.134225	1.17385	0.181892	0.253371
Pf3D7_01_v3	407719	G	T	0.315069		0.0432313	0.0564915	0.238573	0.0228452	0.141048	0.43957	0.0576137	0.494033	0.0117334	0.101853	0.175188	0.056466	0.0735719	0.38243	0.0217171	0.50738	0.0568912	0.494422	0.0405918	0.343901	0.47506	0.141005	0.572613	0.0504808	0.445011	0.124491	0.970989	0.162419	1.14016	0.340499	0.219502	0.376865	0.0893423	0.552091	0.00300288	0.910836	0.0734263	0.981058	0.254562	0.515946	0.11569	0.549322	0.666742	0.099556
Pf3D7_01_v3	408914	A	G	0.423228		0.112499	0.0313619	0.265789	0.0323291	0.277341	0.47644	0.522033	0.322248	0.147367	0.166467	0.115762	0.0665303	0.101054	0.518239	0.316361	0.44548	0.00442333	0.491874	0.0990493	0.555844	0.576684	0.765927	0.385751	0.269998	0.348217	0.0111595	1.08076	0.210457	0.896038	0.163959	0.28977	0.525019	0.515464	0.456132	0.0799297	1.30792	0.246899	0.941236	0.196836	1.40461	0.0259397	0.985295	1.20822	0.468325
Pf3D7_01_v3	409089	T	A	0.814899		0.262701	0.0155153	0.344339	0.0364231	0.181711	0.494636	1.95852	0.438105	0.151137	0.341899	0.0367049	0.20488	0.0842519	0.761124	1.12636	0.785436	0.13449	0.595419	0.0848278	0.335795	0.638723	2.82076	0.571611	0.243647	0.465921	0.195838	1.27247	1.3384	1.24932	0.243936	0.160774	0.551625	2.09909	0.610909	0.0777641	1.10189	2.04653	0.970964	0.0720098	3.78629	0.0443151	1.02483	3.60567	2.30474
Pf3D7_01_v3	410480	A	G	0.455317		0.103013	0.0415135	0.284044	0.0917934	0.189966	0.389736	0.633142	0.46533	0.137454	0.1655	0.140724	0.00321281	0.0497245	0.434894	0.41409	0.576124	0.00233952	0.546216	0.213318	0.408246	0.441362	0.949349	0.560772	0.273902	0.248581	0.117127	0.989648	0.281428	1.18187	0.193945	0.0839079	0.555066	0.521925	0.762031	0.00222092	0.946258	0.467072	1.03491	0.0979359	1.45972	0.125884	0.817812	1.65278	0.61682
Pf3D7_01_v3	410655	C	G	0.664244		0.108376	0.0500572	0.389986	0.114943	0.175944	0.349954	1.29085	0.590017	0.171868	0.182217	0.219614	0.0108492	0.0350913	0.410597	0.915247	0.708634	0.0141549	0.761179	0.267075	0.399301	0.37413	1.95058	0.713747	0.3514	0.352843	0.257844	1.13087	0.690834	1.62158	0.269437	0.0388442	0.554785	1.14299	0.984163	0.00443978	0.847156	1.24532	1.21953	0.0430356	2.42331	0.255755	0.82378	2.98512	1.37651
Pf3D7_01_v3	411392	A	G	0.558974		0.051522	0.0244618	0.296189	0.105605	0.31287	0.144969	1.42622	0.308846	0.14697	0.0806851	0.215037	0.0564206	0.196324	0.170513	1.14478	0.346605	0.0535082	0.530837	0.210623	0.608031	0.159246	2.06898	0.378791	0.255206	0.239544	0.00897305	0.628256	0.944246	0.925224	0.19674	0.198227	0.305173	1.30612	0.572444	0.00457283	0.748642	1.11996	0.977292	0.244134	2.13761	0.183662	0.425613	2.4901	1.60869
Pf3D7_01_v3	412344	T	G	0.72174		0.16151	0.0903549	0.246379	0.0142664	0.315043	0.220177	1.68528	0.542254	0.0926325	0.302978	0.0533219	0.134251	0.0794428	0.370818	1.11321	0.747442	0.0875305	0.577158	0.143365	0.78707	0.154992	2.68464	0.577821	0.288902	0.360654	0.0391567	0.664087	1.27411	1.23776	0.202788	0.379807	0.240459	1.87005	0.692523	0.0552179	0.903732	1.40004	1.43308	0.333439	2.69467	0.332259	0.453255	3.48483	2.10511
Pf3D7_01_v3	414374	G	C	0.751847		0.269955	0.0688931	0.29455	0.0913422	0.310431	0.18383	1.82069	0.536472	0.201312	0.428478	0.000543875	0.147511	0.00662129	0.469202	1.01864	0.91	0.103695	0.624675	0.253904	0.720662	0.142325	2.8177	0.607006	0.446171	0.264375	0.00951666	0.688729	1.30634	1.32798	0.141078	0.219187	0.327445	1.76325	0.858092	0.0514422	0.822338	1.56129	1.41252	0.16897	2.78571	0.365664	0.585556	3.67504	1.98863
Pf3D7_01_v3	414870	G	A	0.895756		0.299325	0.00993146	0.299107	0.00230586	0.267978	0.0992919	2.57508	0.510195	0.016366	0.381343	0.0169403	0.295626	0.0522877	0.412039	1.48987	0.92344	0.303511	0.503763	0.0180587	0.483715	0.123148	3.70637	0.68407	0.0261014	0.49641	0.0511036	0.557114	2.00857	1.29097	0.374053	0.354239	0.0990421	2.97157	0.615492	0.00558734	0.578673	2.55311	1.27571	0.408119	3.53335	0.442847	0.148989	4.70915	3.67253
Pf3D7_01_v3	415157	T	G	0.944545		0.0307462	0.340887	0.228995	0.0462326	0.209857	0.0452057	2.20459	0.859396	0.0132298	0.23806	0.275864	0.092529	0.226524	0.00376961	2.05121	0.688108	0.0214426	1.02153	0.544994	1.12228	0.322942	4.35835	0.596234	0.482961	0.259194	0.0372386	0.367181	1.81639	1.7234	0.329961	0.178227	0.110506	2.33877	1.17384	0.0867393	0.381199	2.26958	1.76664	0.374393	2.85945	0.927737	0.0383141	5.12906	3.25453
Pf3D7_01_v3	415520	T	A	0.961718		0.223244	0.0965883	0.482351	0.254248	0.401269	0.0990832	2.632	0.620624	0.159275	0.399727	0.161714	0.0217618	0.0788043	0.127547	1.68459	0.930989	0.0932289	1.05809	0.613043	0.996313	0.256862	4.17787	0.668343	0.427753	0.227437	0.098639	0.449332	1.6805	1.86965	0.3852	0.0858099	0.188261	2.12797	1.33405	0.147832	0.381199	2.26958	1.76664	0.344397	2.85945	0.927737	0.0568415	5.12906	3.19156
Pf3D7_01_v3	415694	T	A	0.930419		0.384535	0.00176995	0.565077	0.212357	0.596469	0.125434	2.88334	0.350333	0.260596	0.479185	0.0782653	0.124966	0.0625161	0.24369	1.5451	0.843697	0.157561	0.951789	0.350842	1.10386	0.147996	4.12113	0.474665	0.390198	0.398079	0.0154895	0.504334	1.74821	1.46921	0.35146	0.3262	0.11823	2.49707	0.825673	0.0249638	0.582967	2.11964	1.5504	0.443824	3.06598	0.600843	0.127611	4.6091	3.20825
Pf3D7_01_v3	418283	T	C	0.882654		0.12614	0.234395	0.439835	0.149189	0.293088	0.0163705	2.11805	0.624484	0.00559795	0.413331	0.237219	0.0227068	0.0982358	0.140926	1.51919	0.773244	0.141639	1.30714	0.636304	1.10228	0.247072	3.86674	0.47034	0.330665	0.353368	0.16559	0.605782	1.311	1.78966	0.603093	0.113071	0.207839	1.9038	1.10989	0.213722	0.452291	1.94234	1.54185	0.501429	2.64626	0.707286	0.0127419	4.36566	3.09096
Pf3D7_01_v3	418468	A	G	0.732983		0.237191	0.146028	0.572622	0.108843	0.298013	0.210918	2.12842	0.21914	0.127991	0.485501	0.209677	0.101591	0.00894262	0.0608044	1.29219	0.492761	0.129746	1.37696	0.406134	0.892134	0.518049	3.57793	0.119366	0.467752	0.638606	0.299849	0.394218	1.1167	1.19097	0.532522	0.176627	0.0469403	2.0371	0.451793	0.0226398	0.116325	1.94234	0.776903	0.252116	1.98908	0.525019	0.086587	3.1596	2.60527
Pf3D7_01_v3	422755	G	A	0.742575		0.167708	0.0927429	0.644152	0.127595	0.324698	0.13872	2.18409	0.229537	0.140478	0.314757	0.341929	0.0275022	0.0800094	0.0517979	1.47452	0.419164	0.0574665	1.37387	0.3589	0.814686	0.311686	3.46688	0.186142	0.383747	0.698967	0.342495	0.573963	1.06376	1.32443	0.596665	0.176627	0.0234107	2.0371	0.497197	0.0319806	0.22935	1.94234	0.839767	0.269573	2.22859	0.449418	0.00246067	3.26669	2.6419
Pf3D7_01_v3	423551	A	G	0.701064		0.325794	0.0592648	0.759675	0.252708	0.429894	0.340833	2.1949	0.151086	0.106659	0.314961	0.244424	0.0506271	0.0190735	0.0516645	1.18293	0.509546	0.231851	1.11319	0.307254	0.602282	0.312265	2.86346	0.284257	0.0480379	0.571115	0.331195	0.42732	0.931468	1.30056	0.79395	0.112447	0.00264759	1.70859	0.566521	0.200628	0.118953	1.72387	0.833065	0.477641	1.79109	0.565529	0.253235	3.0067	2.76705
Pf3D7_01_v3	425332	T	C	0.8465		0.641928	0.017388	0.933357	0.243048	0.385533	0.275062	2.56543	0.160481	0.167525	0.779121	0.0974	0.290975	0.213483	0.323134	0.980959	0.870173	0.467839	1.55525	0.365322	0.631333	0.305714	3.5644	0.240114	0.202087	0.827587	0.574479	0.683485	0.999614	1.57127	0.890421	0.084686	0.0296612	2.09269	0.568248	0.128305	0.138819	2.23191	0.789481	0.310427	2.31023	0.508142	0.106865	3.50044	3.07368
Pf3D7_01_v3	426924	C	T	0.845721		0.555295	0.0830433	1.03283	0.318002	0.443325	0.297265	2.64112	0.145488	0.169888	0.555142	0.205699	0.15994	0.117371	0.241157	1.1319	0.752385	0.384619	1.50857	0.367576	0.568475	0.223656	3.3969	0.307716	0.0947797	0.78869	0.598002	0.754925	0.947784	1.66728	1.00396	0.053974	0.0769685	1.97599	0.650833	0.205257	0.172441	2.1823	0.839727	0.384627	2.34002	0.508142	0.126009	3.53523	3.16863
Pf3D7_01_v3	427455	C	T	0.831862		0.35103	0.112033	0.735414	0.0743158	0.201781	0.0967355	2.17888	0.313298	0.0367567	0.609051	0.205699	0.239482	0.138646	0.241157	1.1319	0.752385	0.431352	1.61958	0.285808	0.589514	0.276445	3.53241	0.262911	0.088709	1.00696	0.649812	0.754925	0.947784	1.66728	1.09057	0.122592	0.00392317	2.20722	0.52203	0.151933	0.139724	2.26154	0.790848	0.409517	2.34002	0.508142	0.177882	3.53523	3.31687
Pf3D7_01_v3	428720	C	T	0.834675		0.497145	0.0527195	0.779356	0.0811156	0.166311	0.157306	2.24889	0.284429	0.0121513	0.721184	0.115065	0.363657	0.290446	0.309517	0.970386	0.895232	0.561098	1.51654	0.211492	0.385948	0.273669	3.4067	0.30437	0.0445302	1.05824	0.782885	0.69799	0.947784	1.66728	1.0904	0.0729818	0.0358791	2.2598	0.495276	0.131598	0.0343663	2.45941	0.677885	0.297837	2.25232	0.552507	0.221085	3.53523	3.31658
Pf3D7_01_v3	428849	C	T	0.810443		0.401909	0.0282118	0.784984	0.0861039	0.16982	0.1475	2.25781	0.280848	0.0170412	0.547101	0.19103	0.270708	0.207318	0.238827	1.10639	0.773557	0.412769	1.44424	0.18363	0.340886	0.219532	3.31742	0.335495	0.054367	1.05063	0.782885	0.721195	0.947784	1.66728	1.02202	0.0699185	0.0231852	2.25204	0.499169	0.103026	0.0474928	2.45941	0.677885	0.247344	2.28822	0.534059	0.160392	3.53523	3.19974
Pf3D7_01_v3	429066	A	T	0.775847		0.437445	0.076075	0.836162	0.111575	0.223715	0.199617	2.33845	0.151241	0.00482342	0.424748	0.19103	0.270708	0.188688	0.224578	1.10639	0.63318	0.483354	1.19487	0.0788036	0.225914	0.124219	3.00172	0.307197	0.135494	1.05063	0.738196	0.692757	0.947784	1.40882	1.15051	0.0926266	0.0359299	2.25204	0.359612	0.162743	0.0527645	2.39381	0.534598	0.380127	2.24419	0.408144	0.264749	3.18486	3.41818
Pf3D7_01_v3	430677	A	C	0.791246		0.477331	0.158806	0.893414	0.17962	0.315034	0.133787	2.42768	0.128569	0.00173653	0.364994	0.19103	0.227936	0.148208	0.315053	1.10639	0.642505	0.517314	1.07242	0.0774532	0.227893	0.0309591	2.84161	0.378643	0.25461	0.935084	0.641317	0.873265	0.947784	1.42602	1.21215	0.0953427	0.0780216	2.13248	0.424569	0.243794	0.224668	2.24864	0.622124	0.521625	2.51841	0.300437	0.167102	3.2085	3.52134
Pf3D7_01_v3	431434	A	T	0.786707		0.305714	0.0257256	0.979788	0.0414169	0.378131	0.0472766	2.09408	0.0835687	0.0441598	0.33607	0.409661	0.361824	0.0057231	0.359259	1.14758	0.397061	0.27722	1.60934	0.0829822	0.5952	0.106533	2.84928	0.144163	0.012965	1.98533	0.638387	1.44198	0.645885	1.41107	1.21549	0.615714	0.00399483	2.57148	0.0613671	0.0833416	0.651301	1.72115	0.613793	0.527535	2.72565	0.0471093	0.118322	2.63609	2.84961
Pf3D7_01_v3	433161	A	G	0.705266		0.469723	0.0903392	0.548522	0.046873	0.167745	0.196876	1.95622	0.0804381	0.193993	0.442985	0.0140449	0.549584	0.265905	0.252538	0.8272	0.560468	0.789201	0.689006	0.176167	0.120479	0.103172	2.42515	0.216798	0.525183	1.12251	0.46978	0.386653	1.01354	0.83594	1.14627	0.306725	0.248383	2.4263	0.0519567	0.132807	0.000669718	2.08462	0.330367	0.655403	1.83462	0.297273	0.598466	2.46105	3.55118
Pf3D7_01_v3	434810	T	A	0.729833		0.60305	0.070815	0.984299	0.0667127	0.283241	0.0931924	2.2183	0.00392121	0.0991395	0.632479	0.146819	0.483408	0.265905	0.468628	0.8272	0.560468	0.511792	1.46383	0.0242843	0.329328	0.0152136	2.85371	0.080544	0.0230124	1.47028	0.810921	1.06859	0.720169	1.16899	1.08991	0.23055	0.000930738	2.27773	0.0963867	0.00148273	0.242864	2.08462	0.330367	0.276546	2.39624	0.0874105	0.00290106	2.46105	2.82548
Pf3D7_01_v3	435499	C	T	0.78528		0.502637	0.00193169	0.997414	0.00954247	0.195773	0.0134093	2.02185	0.0745206	0.0868734	0.634385	0.227954	0.482457	0.265905	0.477798	0.8272	0.584348	0.681016	1.74786	0.0262865	0.331553	0.00837564	2.8579	0.0987365	0.139889	1.75755	1.01768	1.28903	0.586502	1.40661	1.61071	0.229476	0.00574452	2.27558	0.114725	0.114181	0.254056	2.08462	0.356848	0.501569	2.41919	0.0980425	0.126967	2.5168	3.27375
Pf3D7_01_v3	438733	A	C	0.939888		0.13683	0.119357	2.088	0.0105885	0.194456	0.111137	1.95002	0.252252	0.575944	0.0435757	1.56686	0.114253	0.0229711	0.241527	1.36505	0.0811282	0.223722	3.22305	0.108474	0.117532	0.344158	2.32623	0.170278	0.579036	3.92966	2.64583	3.30344	0.00924544	1.61337	1.46401	0.225611	0.128792	2.18846	0.2463	0.505885	0.474556	1.9997	0.0724789	0.317753	2.74707	0.449837	1.03767	1.4136	1.42866
Pf3D7_01_v3	438835	A	T	0.811871		0.225528	0.295898	1.47374	0.0571028	0.274714	0.0782267	1.30204	0.378336	0.753054	0.00604875	0.88116	0.14515	0.00398534	0.30803	0.727252	0.663889	0.220261	1.62635	0.216821	0.0194094	0.556796	1.1186	1.03195	0.462192	2.41817	1.48091	2.26222	0.0215038	3.02426	0.675286	0.237846	0.160429	1.30388	0.575681	0.559871	0.548569	1.05491	1.04259	0.361657	1.79661	0.32879	1.21617	2.49332	0.594635
Pf3D7_01_v3	444456	T	C	0.850165		0.0143657	0.316243	1.33054	0.0891295	0.00146489	0.0677541	0.762465	0.792351	0.749151	0.316682	1.32642	0.117449	0.0188601	0.0359673	0.727252	0.663889	0.585773	1.36794	0.181352	0.465673	0.565149	0.502499	1.85483	0.424611	1.99298	2.22401	2.01588	0.24543	3.92361	0.56029	0.13887	0.19242	0.657787	1.1995	0.490852	0.0918534	1.00773	1.0906	1.02074	1.0667	0.806184	1.17915	2.49332	0.164349
Pf3D7_01_v3	445897	C	A	0.939747		0.403073	1.02533	1.78282	0.532569	0.384212	0.0647916	2.50512	0.0635333	1.90026	0.217209	0.81972	0.0670212	0.0535081	0.320257	1.26475	0.281645	0.568989	0.838971	0.15414	0.51067	1.16948	1.35935	0.823134	0.592924	1.2639	1.62178	2.17944	0.337524	1.85852	0.178072	0.191996	0.546863	1.42677	0.496825	0.574739	0.41879	2.16678	0.312066	1.29796	2.82399	0.0139904	2.26068	2.49874	0.677372
Pf3D7_01_v3	447133	G	T	1.24862		0.486534	1.48966	1.57478	0.365232	0.146286	0.0569799	3.44556	2.1118	1.21436	0.361401	0.579982	0.07968	0.302294	0.561123	1.73785	0.888007	0.190986	0.285396	0.71396	1.72271	2.28339	1.6885	0.659547	0.168969	1.40503	2.02445	2.33783	0.95605	0.287379	0.396495	0.297676	0.551277	2.61526	1.40695	0.389335	0.302253	4.09672	2.38177	1.15941	4.49342	2.80395	1.82746	0.460373	2.05468
Pf3D7_01_v3	447470	A	T	0.963483		0.0659148	0.62829	0.732493	0.0254646	0.138618	0.641284	1.79763	0.853374	0.371577	0.422008	0.57367	0.0832261	0.199689	0.566956	1.41306	0.630461	0.186646	0.210434	0.82535	1.50245	2.48434	1.1625	0.30019	0.255197	1.40503	1.65804	2.33783	0.680939	0.0923934	0.396487	0.147277	0.551277	2.15296	1.0269	0.389343	0.485276	3.03315	1.53576	0.856631	3.86014	2.24693	1.82748	0.489229	1.59584
Pf3D7_01_v3	448630	T	A	1.16174		1.62078	1.48208	1.4579	0.638411	0.20351	0.108395	2.79806	2.24436	1.12254	0.347487	0.134468	0.580633	1.21869	1.84936	0.351709	0.162789	0.482158	0.210434	0.31352	1.50245	2.48434	1.1625	0.762108	0.230478	0.689719	1.65804	2.33783	0.680939	0.424791	0.376288	0.565347	1.02769	1.48997	1.07259	0.0870336	0.485276	3.03315	2.37189	0.892527	3.86014	3.15531	1.87612	0.161441	1.5593
Pf3D7_01_v3	449692	A	T	1.30603		2.71322	1.68059	1.56775	0.616753	0.387234	0.178864	3.39035	1.48937	1.44379	0.9648	0.592853	1.35631	1.83942	3.18376	0.119192	0.47602	0.973879	0.177806	0.462334	1.21761	3.08697	1.45882	0.163707	0.134467	0.843406	1.33559	2.73359	0.929994	0.0155285	0.264867	0.275276	1.13289	2.0094	0.539725	0.248729	0.957039	3.18212	1.07142	0.827398	4.91608	2.32254	2.64068	0.844977	1.73733
Pf3D7_01_v3	455855	C	A	1.29544		1.84342	2.53403	2.43794	0.59334	0.475588	0.187791	2.95357	1.27778	1.10982	0.083261	0.0867679	0.773081	1.00889	2.2601	0.301873	0.227245	0.63009	0.28246	1.10334	1.98445	4.51546	0.587825	0.210385	1.10905	1.95525	2.25514	4.13967	0.231819	0.471417	1.12506	0.162126	1.11382	1.69058	0.416334	0.113643	1.14382	2.45392	0.728976	0.384089	4.35511	2.04391	2.12545	0.784177	1.71898
Pf3D7_01_v3	465699	A	G	1.57332		2.48229	3.04569	3.33651	0.618278	0.40926	0.0467833	3.26196	2.41444	0.739476	0.207715	0.110179	1.18817	1.61021	2.31124	0.155763	0.0461253	1.40293	0.554672	1.45119	2.85036	3.95468	0.523667	0.141656	2.38506	3.11565	3.72015	4.36031	0.0515553	0.209799	2.46942	0.252388	0.680179	1.90003	1.23505	0.0626868	0.487217	2.97052	2.04098	0.172339	3.79897	2.80393	0.824996	0.25113	2.57754
Pf3D7_01_v3	467092	A	T	1.61469		2.23178	3.01849	3.01633	0.484671	0.380618	0.034992	2.96054	2.72931	0.46069	0.113223	0.110179	1.18817	1.44909	2.29921	0.155763	0.0950757	1.53222	0.382383	1.74197	2.92412	4.42496	0.384679	0.287751	3.17587	3.11565	3.35551	4.33819	0.0515553	0.00720769	2.68238	0.147984	0.671921	1.90003	1.72751	0.123149	0.627413	2.69774	2.472	0.00250997	3.7807	3.52378	0.67343	0.0527652	2.78959
Pf3D7_01_v3	467351	A	G	1.59899		1.4471	2.4014	2.00801	0.111242	0.0164096	0.359018	2.00636	2.3534	0.0783063	0.0403536	0.110179	1.18817	1.44909	2.12995	0.155763	0.274479	1.41654	0.111999	2.39343	3.91824	5.06795	0.15694	0.332798	3.92259	3.11565	3.35551	4.02688	0.0515553	0.190312	2.49185	0.147984	0.558084	1.90003	2.3037	0.0688773	0.492234	2.69774	3.23299	0.0597453	3.52337	4.07278	0.639755	0.114679	2.59989
Pf3D7_01_v3	469122	A	G	1.72211		0.911917	1.47792	2.7993	0.00480537	0.370127	0.592266	1.34275	1.24105	0.169186	0.0344809	0.818407	0.932506	1.63413	1.78927	0.155763	0.110816	1.32358	1.34571	1.83654	4.41319	4.17999	0.164668	0.109274	3.60579	5.53167	7.17748	6.15932	0.558165	0.696162	4.69992	0.511035	0.552999	1.54219	1.43076	0.173833	0.127897	3.01095	2.84697	0.249257	3.0034	2.84179	0.431585	0.0362729	2.44707
Pf3D7_01_v3	472583	A	G	1.32357		0.325509	0.996982	0.957955	0.449577	1.07185	0.687957	0.944745	0.0685973	0.306912	0.284711	0.372535	0.965124	1.5966	1.03598	0.369158	0.211022	0.727157	0.139483	2.85398	5.97228	3.43821	0.145756	0.785149	3.09676	3.78571	5.06137	2.89913	0.0262835	0.930049	2.09624	0.444194	0.0551528	2.17492	0.6142	0.172923	0.326611	3.83409	1.43315	0.933923	2.48816	0.760642	0.334323	0.864456	2.1056
Pf3D7_01_v3	473705	G	A	0.958859		0.318411	0.698055	0.360372	0.414691	0.790777	0.764039	0.854785	0.0816481	0.178656	0.130879	0.00695562	0.906879	1.27999	1.09402	0.320352	0.190712	0.569453	0.157149	2.15731	3.99807	2.93933	0.253183	0.496678	1.88431	1.8775	2.42201	1.71814	0.377224	0.275106	0.80362	0.250426	0.120007	1.95219	0.596541	0.260142	0.0693527	3.03871	1.11817	0.807383	2.44745	0.862902	0.603995	0.74626	1.65198
Pf3D7_01_v3	480706	G	A	0.895062		0.54724	0.326116	0.5585	0.0453865	0.658491	0.957242	0.912507	0.227939	0.0755667	0.269574	0.0247731	0.631517	1.51707	1.6553	0.171693	0.217158	0.717611	0.325228	0.4853	2.37974	2.37452	0.646726	0.016264	0.749797	1.13707	2.71614	2.49802	0.240237	0.257589	0.919821	0.802948	0.781769	1.15422	0.308697	0.0291375	0.118981	2.88132	1.32278	0.850425	2.86068	1.40325	1.06725	0.548215	1.49105
Pf3D7_01_v3	481114	A	T	0.640172		0.581855	0.394911	0.475035	0.0464252	0.527779	0.219612	0.792992	0.195046	0.089825	0.244985	0.0924644	0.496529	1.39879	0.883751	0.0923736	0.272849	0.781293	0.162177	0.344594	2.21374	1.02839	0.448158	0.0930495	0.929035	0.655538	2.1483	1.05363	0.226128	0.226949	0.823092	0.904035	0.293301	0.778772	0.134472	0.172534	0.324184	2.34314	1.04954	0.611133	1.41098	0.503689	0.140631	0.493664	1.33921
Pf3D7_01_v3	482080	C	T	0.721006		0.340399	0.626953	0.709248	0.0636494	0.527447	0.226923	0.842221	0.0960103	0.157288	0.0745906	0.199201	0.243143	1.0204	0.600617	0.292166	0.193028	0.572564	0.190449	0.558655	2.88297	1.46098	0.292695	0.409224	1.64689	0.998912	2.7842	1.46353	0.0979168	0.604914	1.3336	0.957723	0.329561	0.793167	0.0170639	0.27546	0.31429	2.44329	0.815554	0.476537	1.49719	0.356926	0.0696816	0.705221	1.58059
Pf3D7_01_v3	482107	A	C	0.589356		0.166782	0.20683	0.341603	0.0295338	0.674451	0.475547	0.588953	0.0335598	0.254506	0.00965181	0.117592	0.195396	0.879543	0.600617	0.301342	0.193028	0.441833	0.207633	0.293061	2.02037	1.15554	0.448782	0.268892	0.940206	0.655885	2.10346	1.23718	0.192499	0.467952	0.897557	0.874746	0.39615	0.725645	0.0206629	0.214442	0.190497	2.20262	0.65949	0.506174	1.51944	0.356926	0.199358	0.720021	1.34932
Pf3D7_01_v3	483512	A	T	0.601581		0.23996	0.0456364	0.222269	0.116039	1.30736	0.574935	0.0429442	0.307837	0.832911	0.247675	0.579988	0.123977	0.594571	0.11635	0.301342	0.0327041	0.246356	0.443252	0.098675	2.3609	0.673858	0.108589	0.344837	1.26357	0.659128	2.98483	1.12534	0.166263	0.794377	1.47251	1.45832	0.33115	0.183088	0.201579	0.557317	0.648436	1.64394	0.696547	0.463336	0.614143	0.0888178	0.150043	0.416562	0.956014
Pf3D7_01_v3	484556	C	T	0.409509		0.328156	0.433433	0.976367	0.784218	0.0469299	0.214376	0.554275	0.459001	0.0699801	0.0121174	0.381631	0.282875	0.27131	0.128169	0.13068	0.068439	0.271495	0.68388	0.496674	0.516235	0.201662	0.19543	0.109475	0.531285	0.0967815	1.4217	0.823862	0.205957	0.318644	1.14684	1.1671	0.600368	0.126466	0.21615	0.918755	0.164645	0.620819	0.499804	0.00608046	0.360942	0.264044	0.162855	0.0574111	0.630013
Pf3D7_01_v3	486118	T	A	0.332715		0.365414	0.0477289	0.0133121	0.0338655	0.412239	0.958804	0.168875	0.0582567	0.335106	0.398535	0.427018	0.453979	0.0201476	0.183795	0.163467	0.264851	0.0939385	0.085023	0.123052	0.604044	1.18265	0.146845	0.029943	0.430838	0.0327442	0.623893	1.04263	0.202775	0.0951557	0.384842	0.682845	0.997831	0.238586	0.126637	0.414527	0.35829	0.17711	0.333129	0.105172	0.505274	0.693051	0.553279	0.0975388	0.090222
Pf3D7_01_v3	486229	T	C	0.370601		0.125025	0.0825662	0.0198903	0.289254	0.386486	0.577649	0.154796	0.177478	0.348559	0.0753305	0.165776	0.494495	0.15513	0.230197	0.00556832	0.318584	0.104741	0.14116	0.653561	0.477982	0.595229	0.0936141	0.340474	0.374588	0.446864	0.602594	0.654431	0.195893	0.171932	0.412481	1.33792	1.17478	0.584356	0.10509	0.937347	0.102165	0.172832	0.803192	0.0679278	0.265171	0.879709	0.190117	0.405208	0.115766
Pf3D7_01_v3	486358	G	A	0.335463		0.190932	0.106414	0.106987	0.143152	0.56789	0.490169	0.107153	0.020678	0.414976	0.125769	0.357988	0.40626	0.201766	0.117072	0.0826629	0.157529	0.0785868	0.337136	0.411518	0.728535	0.442687	0.0207367	0.0683509	0.421226	0.0531363	1.16105	0.756987	0.252361	0.159842	0.669911	1.27846	0.768832	0.31117	0.209917	0.731369	0.0933577	0.407984	0.575023	0.181815	0.267305	0.39258	0.0625768	0.0813027	0.229145
Pf3D7_01_v3	486920	C	T	0.297852		0.303714	0.350573	0.0261475	0.0355821	0.580564	0.725226	0.227387	0.122686	0.537243	0.0514593	0.296635	0.387959	0.106905	0.133029	0.0713101	0.144853	0.0468858	0.381514	0.530456	0.308174	0.33412	0.0345493	0.134396	0.187271	0.100574	0.757998	0.690684	0.210411	0.120527	0.504175	0.953329	0.775964	0.31117	0.209917	0.62968	0.0419395	0.242002	0.383451	0.087094	0.271861	0.397782	0.137423	0.0813027	0.163374
Pf3D7_01_v3	487057	C	T	0.351784		0.370536	0.398816	0.198515	0.0158356	0.958057	0.78169	0.607637	0.297489	0.82974	0.0777034	0.1613	0.376024	0.248006	0.106656	0.102897	0.0548207	0.124537	0.131392	0.45554	0.721002	0.328826	0.254799	0.00877909	0.429706	0.280959	0.806504	0.408664	0.350083	0.107438	0.44051	1.34027	0.699223	0.649663	0.337094	0.785661	0.169475	0.127589	0.434291	0.171752	0.00358127	0.212003	0.0111327	0.207092	0.00458684
Pf3D7_01_v3	487131	T	C	0.704625		0.167504	0.46366	0.32618	0.00963025	0.906137	1.49947	1.33886	0.149962	1.4125	0.74155	0.579994	0.145883	1.10617	1.40264	1.54448	0.329208	1.45343	0.0398672	0.607221	0.550991	0.905503	0.887755	0.182652	0.987389	0.570395	0.502621	0.747666	0.811089	0.130429	0.66726	1.36706	1.43199	1.56292	0.205132	1.43197	0.235003	0.350165	0.635615	0.186742	0.0996822	0.897226	0.0586337	1.04342	0.170191
Pf3D7_01_v3	487506	A	C	0.549468		0.0986319	0.104027	0.0746202	0.100216	0.571931	0.866378	1.0989	0.204164	0.896344	0.228229	0.185629	0.00733039	0.656798	0.791528	1.1609	0.305624	0.878061	0.0181694	0.324019	0.741389	0.908483	1.21263	0.14421	1.16658	0.313274	0.614618	0.711596	1.04728	0.150149	0.732864	1.1493	1.08122	1.54712	0.416855	1.18557	0.132638	0.45366	0.254684	0.153857	0.251068	0.373747	6.65526e-05	0.723373	0.284633
Pf3D7_01_v3	488448	G	T	0.577476		0.00305513	0.244187	0.20838	0.0259514	0.67899	0.982811	1.57273	0.351767	1.0118	0.203746	0.188475	0.0402423	0.553923	0.667087	1.32855	0.305624	0.734007	0.00748577	0.365276	0.60756	0.750457	1.50055	0.168596	0.948598	0.40156	0.463798	0.551095	1.23252	0.147087	0.564818	1.0756	0.998686	1.89672	0.481019	1.08882	0.118314	0.739176	0.166292	0.1338	0.482891	0.267143	0.00258702	0.880845	0.557943
Pf3D7_01_v3	489297	C	T	0.564017		0.309874	0.713604	0.551719	0.187882	1.29625	1.49747	1.53451	0.847744	1.87796	0.132147	0.114747	0.115749	0.49633	0.474734	0.716259	0.305624	0.682915	0.00582244	0.414783	0.665953	0.572661	0.79071	0.250421	1.05873	0.431157	0.532746	0.441455	0.676341	0.235668	0.649716	1.21567	0.895674	1.2278	0.624926	1.23631	0.00325967	0.22532	0.118561	0.149444	0.19342	0.110968	0.131962	0.326835	0.0937394
Pf3D7_01_v3	489783	G	A	0.45716		0.0907653	0.315933	0.218947	0.0281835	0.662306	1.30302	0.844217	0.499517	0.889935	0.131317	0.0884294	0.140255	0.389105	0.689907	0.55268	0.305624	0.478685	0.0383473	0.465225	0.461329	0.962063	0.566989	0.251476	0.636683	0.426589	0.426919	0.787811	0.533186	0.272702	0.454661	1.05727	1.30987	1.03344	0.670786	0.972237	0.329527	0.182345	0.0335128	0.0724444	0.0616783	0.286395	0.254418	0.191193	0.114627
Pf3D7_01_v3	489785	A	C	0.441499		0.0907653	0.198451	0.0602419	0.0555121	0.519421	1.03538	0.844217	0.499517	0.723883	0.0473432	0.0403104	0.172556	0.287922	0.536406	0.55268	0.305624	0.375859	0.138175	0.36999	0.45805	0.89909	0.726594	0.374011	0.657227	0.197063	0.57956	0.906664	0.808062	0.507556	0.606671	0.919045	1.13319	1.10515	0.730687	0.876028	0.293416	0.294608	0.0459086	0.0844669	0.0302094	0.159767	0.205634	0.191193	0.207031
Pf3D7_01_v3	490252	T	A	0.429292		0.0661248	0.191773	0.0786283	0.0559815	0.565725	0.744241	0.86161	0.498735	0.584321	0.26984	0.15056	0.00118716	0.592042	0.641895	0.871777	0.549545	0.564407	0.102423	0.361688	0.539101	0.582259	0.75701	0.381159	0.483197	0.231808	0.59656	0.589499	0.787915	0.473331	0.441921	0.996226	0.845032	1.12782	0.730687	0.728461	0.0635651	0.268681	0.0180664	0.0410313	0.170228	0.030639	0.114847	0.202547	0.317762
Pf3D7_01_v3	490471	T	A	0.446495		0.259257	0.253633	0.142686	0.00290178	0.683855	0.851494	0.550111	0.595435	0.642506	0.66102	0.476087	0.247066	1.05721	1.07073	0.894097	0.960637	0.967895	0.0743913	0.323729	0.597007	0.593421	0.336048	0.415244	0.444446	0.231808	0.599729	0.558729	0.370077	0.473331	0.380712	1.00014	0.81155	0.626425	0.730687	0.654943	0.0423548	0.0210403	0.0167231	0.0931887	0.0583882	0.0163915	0.144189	0.0344431	0.0437463
Pf3D7_01_v3	490600	G	A	0.511094		0.0263266	0.00214449	0.0879552	0.202188	0.47182	0.840062	0.832475	0.0637448	0.750996	0.0275719	0.111289	0.17438	0.438673	0.633182	0.764267	0.0827668	0.61323	0.120474	0.334452	0.846699	1.16182	1.10172	0.0844245	1.28869	0.557673	0.453181	0.657689	0.738939	0.0109697	0.572489	1.27342	1.30383	1.45035	0.351392	1.28467	0.205095	0.328634	0.383087	0.148341	0.104603	0.588805	0.0644965	0.737577	0.182024
Pf3D7_01_v3	490806	G	A	0.341917		0.147616	0.141501	0.0905468	0.0836895	0.272421	0.815944	0.483595	0.280085	0.401718	0.0501572	0.28148	0.274716	0.0583616	0.333137	0.214459	0.0850906	0.112486	0.359807	0.34769	0.196937	0.761708	0.395991	0.191325	0.33475	0.00315312	0.596255	1.10592	0.717385	0.517252	0.619306	0.587589	0.986904	0.717431	0.493898	0.590416	0.428885	0.217166	0.0441795	0.082875	0.0871957	0.249978	0.33708	0.133541	0.137761
Pf3D7_01_v3	490957	A	T	0.317928		0.17519	0.163006	0.225854	0.487636	0.0218884	0.0821256	0.337947	0.0617032	0.162958	0.0481617	0.0269586	0.233528	0.151239	0.0990601	0.535559	0.0934249	0.362434	0.116115	0.486524	0.187906	0.0939372	0.699156	0.0747345	0.625266	0.32907	0.294758	0.177892	0.753622	0.168135	0.555369	0.740181	0.46783	1.20845	0.452625	0.987361	0.0558534	0.477932	0.0449732	0.280009	0.493907	0.00157932	0.344814	0.461718	0.203953
Pf3D7_01_v3	491257	A	C	0.212174		0.143093	0.203429	0.257182	0.423157	0.0411762	0.0922118	0.0955953	0.0350083	0.0857326	0.009817	0.0782339	0.219955	0.189923	0.0633332	0.230003	0.0925886	0.0755034	0.110328	0.337383	0.396555	0.124571	0.351409	0.147675	0.164461	0.200019	0.481466	0.201021	0.42245	0.240969	0.223516	0.804698	0.380821	0.656935	0.432109	0.430446	0.164727	0.0677986	0.086621	0.168598	0.193852	0.038113	0.0095966	0.140015	0.207989
Pf3D7_01_v3	491322	A	T	0.168776		0.110553	0.146002	0.23931	0.37566	0.0595879	0.0505822	0.0762099	0.00728476	0.092089	0.00221795	0.0969027	0.219955	0.0525246	0.0658971	0.174237	0.0925886	0.03989	0.152461	0.353251	0.0963649	0.116593	0.254546	0.137132	0.0792619	0.167061	0.245285	0.233345	0.369708	0.267885	0.195358	0.468983	0.385607	0.559866	0.432109	0.3635	0.0248261	0.172678	0.060832	0.0138461	0.126111	0.0352447	0.0430935	0.0836838	0.186894
Pf3D7_01_v3	491336	T	A	0.159863		0.0509399	0.0639086	0.160818	0.287633	0.0635728	0.0179465	0.141508	0.0475649	0.0821509	0.00221795	0.0969027	0.219955	0.00538719	0.0658971	0.174237	0.0925886	0.00923104	0.152461	0.353251	0.00921343	0.116593	0.254546	0.137132	0.0109129	0.167061	0.132328	0.233345	0.369708	0.267885	0.117342	0.328529	0.385607	0.559866	0.432109	0.270809	0.118387	0.271669	0.144164	0.0020138	0.126111	0.0352447	0.126417	0.0836838	0.270782
Pf3D7_01_v3	491488	T	C	0.103539		0.0473779	0.182948	0.245201	0.167047	0.232677	0.0887014	0.107827	0.154787	0.0612713	0.10181	0.175612	0.116009	0.140004	0.0176948	0.0602841	0.090221	0.00197663	0.117787	0.0393019	0.0873407	0.107091	0.0263862	0.0115329	0.176864	0.0779833	0.031582	0.191809	0.108692	0.0751086	0.24039	0.0326637	0.106534	0.052414	0.0226897	0.151677	0.187274	0.0972303	0.0490278	0.265832	0.0479327	0.0864728	0.0322766	0.0363733	0.0819535
Pf3D7_01_v3	492448	G	T	0.151586		0.158495	0.0703885	0.136996	0.119225	0.0318507	0.0496951	0.0406571	0.184069	0.0183739	0.124362	0.354241	0.333493	0.203764	0.110243	0.118841	0.0104753	0.150847	0.334117	0.30721	0.156887	0.0104612	0.0211905	0.157023	0.0597252	0.0137558	0.14806	0.245728	0.197373	0.450609	0.213613	0.135449	0.211256	0.187608	0.418246	0.190582	0.11525	0.0888628	0.294259	0.086942	0.0097647	0.152384	0.0372641	0.149564	0.0192595
Pf3D7_01_v3	492563	G	A	0.162044		0.0419146	0.0778065	0.0484983	0.143892	0.352274	0.200617	0.0832265	0.0318658	0.0301531	0.135903	0.102692	0.210308	0.370368	0.201598	0.0210769	0.0742764	0.0710461	0.0141735	0.121249	0.427836	0.123069	0.18795	0.0380443	0.0785296	0.143445	0.372887	0.122717	0.148802	0.0232416	0.0416094	0.181247	0.00586515	0.278013	0.133789	0.159944	0.183837	0.566455	0.33637	0.516989	0.288025	0.130914	0.205901	0.122057	0.125915
Pf3D7_01_v3	492892	G	A	0.107139		0.0683846	0.0243261	0.0137609	0.0262785	0.190697	0.0152155	0.0817389	0.00301138	0.159479	0.065034	0.0949352	0.0544847	0.260609	0.0808794	0.164267	0.0643679	0.216348	0.0560771	0.000175864	0.371793	0.0381721	0.137222	0.0149442	0.275563	0.0621079	0.227704	0.00727574	0.0754141	0.0271712	0.120972	0.297843	0.0379468	0.121574	0.00921498	0.179486	0.243958	0.0906295	0.223187	0.0735501	0.088702	0.0159108	0.170806	0.0967551	0.0300833
Pf3D7_01_v3	492952	T	C	0.153678		0.0327428	0.00604283	0.0799796	0.0784245	0.411498	0.185982	0.172656	0.0221871	0.110398	0.0273904	0.0453092	0.0514911	0.298887	0.097867	0.130946	0.0495192	0.0481325	0.116135	0.120587	0.712886	0.212357	0.218033	0.039435	0.138184	0.00315322	0.383782	0.0698926	0.094148	0.129774	0.00336163	0.363122	0.0609442	0.0881674	0.134737	0.00489212	0.266057	0.172853	0.519315	0.443172	0.0344949	0.197933	0.0807404	0.223913	0.107818
Pf3D7_01_v3	493144	A	T	0.175503		0.0611306	0.30805	0.174165	0.228693	0.598535	0.320837	0.109391	0.292408	0.15941	0.181492	0.0968308	0.154638	0.39767	0.1527	0.0484419	0.187319	0.0518016	0.0708459	0.0042559	0.386178	0.0063022	0.118384	0.0508267	0.18556	0.0740485	0.425945	0.0724894	0.046842	0.107035	0.0583211	0.302545	0.00993219	0.106056	0.0371921	0.120745	0.299167	0.434605	0.184994	0.622998	0.114581	0.0384962	0.16171	0.156503	0.000730798
Pf3D7_01_v3	493159	A	T	0.105247		0.0420039	0.0614987	0.0380382	0.159651	0.222347	0.112046	0.180971	0.0645285	0.00533068	0.0101179	0.00187812	0.115586	0.138477	0.03849	0.127626	0.0203734	0.0498941	0.0109436	0.164866	0.249239	0.0459622	0.158993	0.0145957	0.11353	0.186976	0.223489	0.0552414	0.151008	0.0228884	0.0673675	0.03135	0.0771206	0.0177559	0.108814	0.227326	0.144801	0.0122967	0.148814	0.378896	0.100639	0.0216926	0.150144	0.114649	0.257624
Pf3D7_01_v3	493179	A	T	0.132973		0.194328	0.0695413	0.0642719	0.0556482	0.173349	0.0471918	0.0817506	0.0227574	0.0614573	0.323406	0.287697	0.118075	0.0361273	0.242221	0.0821389	0.206643	0.146299	0.00378501	0.190504	0.43582	0.0124095	0.190448	0.0318829	0.194783	0.204708	0.36246	0.0205693	0.171611	0.0333974	0.132857	0.118751	0.124897	0.0245785	0.108276	0.0213286	0.327953	0.0744755	0.237771	0.178262	0.156853	0.0171738	0.141918	0.122043	0.0511109
Pf3D7_01_v3	493932	C	A	0.176244		0.409084	0.1052	0.0843719	0.0236357	0.416528	0.277478	0.0425356	0.114682	0.0818823	0.353396	0.305122	0.365337	0.0395896	0.147089	0.305424	0.227264	0.339253	0.00369157	0.0711458	0.475521	0.170712	0.0382219	0.0318603	0.0411019	0.084941	0.381221	0.142337	0.0352814	0.0272513	0.0325977	0.49498	0.209384	0.0183988	0.0797124	0.0334902	0.16646	0.376171	0.260695	0.506968	0.165767	0.0888984	0.218068	0.065282	0.0116385
Pf3D7_01_v3	493938	C	G	0.176244		0.409084	0.1052	0.0843719	0.0236357	0.416528	0.277478	0.0425356	0.114682	0.0818823	0.353396	0.305122	0.365337	0.0395896	0.147089	0.305424	0.227264	0.339253	0.00369157	0.0711458	0.475521	0.170712	0.0382219	0.0318603	0.0411019	0.084941	0.381221	0.142337	0.0352814	0.0272513	0.0325977	0.49498	0.209384	0.0183988	0.0797124	0.0334902	0.16646	0.376171	0.260695	0.506968	0.165767	0.0888984	0.218068	0.065282	0.0116385
Pf3D7_01_v3	493939	C	G	0.176244		0.409084	0.1052	0.0843719	0.0236357	0.416528	0.277478	0.0425356	0.114682	0.0818823	0.353396	0.305122	0.365337	0.0395896	0.147089	0.305424	0.227264	0.339253	0.00369157	0.0711458	0.475521	0.170712	0.0382219	0.0318603	0.0411019	0.084941	0.381221	0.142337	0.0352814	0.0272513	0.0325977	0.49498	0.209384	0.0183988	0.0797124	0.0334902	0.16646	0.376171	0.260695	0.506968	0.165767	0.0888984	0.218068	0.065282	0.0116385
Pf3D7_01_v3	493997	T	C	0.196771		0.490349	0.106859	0.083393	0.0119902	0.378841	0.230601	0.0157972	0.0844869	0.00578087	0.444428	0.384848	0.465708	0.114442	0.241821	0.415804	0.327343	0.525321	0.00089467	0.0919902	0.411915	0.118689	0.0742615	0.00171291	0.163934	0.104141	0.336099	0.103647	0.0646975	0.00167228	0.111829	0.473068	0.186265	0.00276822	0.0618555	0.022311	0.178088	0.388618	0.271741	0.622153	0.165767	0.0888984	0.286119	0.065282	0.02601
Pf3D7_01_v3	494352	C	T	0.220631		0.125367	0.217372	0.200894	0.13499	0.109265	0.230731	0.172333	0.065708	0.0182477	0.393391	0.367512	0.2762	0.0257358	0.333987	0.0410753	0.0483768	0.116724	0.0220839	0.0472238	0.58835	0.0275094	0.519527	0.322751	0.358642	0.0712247	0.514829	0.0028266	0.47606	0.32326	0.258008	0.384248	0.0508181	0.386742	0.221736	0.175658	0.512483	0.0776421	0.0376083	0.150721	0.493509	0.312684	0.330098	0.105049	0.212713
Pf3D7_01_v3	494794	G	A	0.177036		0.0191031	0.118993	0.255848	0.208001	0.0616033	0.242829	0.0622651	0.0211862	0.0611529	0.0729787	0.209086	0.159939	0.0785332	0.152935	0.0902116	0.0411243	0.0709487	0.193274	0.132899	0.296984	0.143002	0.217597	0.143435	0.280944	0.0407781	0.514414	0.0413303	0.373401	0.313312	0.396487	0.428027	0.00646739	0.322621	0.24145	0.332368	0.433314	0.007969	0.0444681	0.0231496	0.331773	0.252476	0.428872	0.0469987	0.0287381
Pf3D7_01_v3	494973	G	C	0.301262		0.0149237	0.276637	0.387119	0.476792	0.000977245	0.051522	0.148373	0.052571	0.304253	0.211441	0.336164	0.412572	0.0172134	0.023654	0.102779	0.0298313	0.256875	0.168549	0.282561	0.401962	0.237169	0.0627314	0.172783	1.17742	0.101434	0.585141	0.388828	0.187738	0.324168	0.991917	0.743336	0.475362	0.278025	0.402377	1.14965	0.0684563	0.185063	0.070197	0.392165	0.0984561	0.0109004	0.490157	0.0845629	0.558775
Pf3D7_01_v3	495305	G	A	0.294612		0.193756	0.158638	0.00443797	0.0262214	0.199534	0.190552	0.00299605	0.156223	0.56482	0.434545	0.19435	0.219812	0.0181407	0.383451	0.172333	0.366619	0.154828	0.209809	0.150195	0.688384	0.0451513	0.154673	0.0416467	1.43963	0.0469168	0.258684	0.211087	0.00591665	0.204962	0.528093	0.310565	0.148867	0.0233439	0.159867	0.582071	0.62371	0.225809	0.507915	0.298196	0.179185	0.00630308	1.22243	0.170936	0.53063
Pf3D7_01_v3	495342	A	G	0.347732		0.129376	0.525069	0.160279	1.02761	0.177029	0.294527	0.15652	0.27274	0.149255	0.72902	0.325352	1.27656	0.319452	0.393809	0.281134	0.416788	0.28845	0.304781	0.630695	0.340868	0.163951	0.231894	0.0850765	0.445611	1.32027	0.0069614	0.0818939	0.00225853	0.12262	0.0238442	1.13575	0.705938	0.771839	0.557696	1.00018	0.0910207	0.00148896	0.121339	0.0405263	0.072787	0.0362579	0.145827	0.10322	0.029783
Pf3D7_01_v3	495385	A	G	0.192469		0.156641	0.150405	0.199877	0.208731	0.124149	0.120652	0.00546079	0.0962709	0.14409	0.367287	0.410812	0.404712	0.297429	0.273113	0.127999	0.0472814	0.0451696	0.085228	0.0987151	0.00727159	0.0146831	0.160397	0.298631	0.51055	0.0185798	0.0934421	0.0926523	0.219754	0.372657	0.435492	0.106457	0.101028	0.234217	0.360069	0.448785	0.00868483	0.144331	0.282196	0.420523	0.12861	0.244639	0.379921	0.0900252	0.116696
Pf3D7_01_v3	495388	A	G	0.191725		0.156641	0.150405	0.199877	0.208731	0.115123	0.120652	0.00546079	0.0962709	0.14409	0.367287	0.410812	0.404712	0.287506	0.273113	0.127999	0.0472814	0.0451696	0.085228	0.0987151	0.0186236	0.0146831	0.160397	0.298631	0.51055	0.0185798	0.104749	0.0926523	0.219754	0.372657	0.435492	0.117833	0.101028	0.234217	0.360069	0.448785	0.000668629	0.134223	0.270088	0.402202	0.12861	0.244639	0.379921	0.0900252	0.116696
Pf3D7_01_v3	495465	A	T	0.134734		0.161074	0.165711	0.166912	0.122985	0.0467227	0.113946	0.152344	0.0197144	0.0157369	0.392137	0.376584	0.306121	0.215949	0.271852	0.313313	0.124737	0.156925	0.0313699	0.016109	0.141321	0.0362691	0.0195361	0.18847	0.26791	0.0465326	0.159048	0.0654648	0.0063427	0.20696	0.210678	0.0983038	0.0230826	0.0283467	0.143236	0.156984	0.0751741	0.127284	0.0722458	0.0769124	0.0469556	0.131196	0.167526	0.182857	0.199511
Pf3D7_01_v3	495649	C	A	0.191984		0.330013	0.0622622	0.104704	0.0337519	0.0750868	0.0250521	0.067965	0.249978	0.119644	0.502968	0.511241	0.273157	0.441025	0.357694	0.390323	0.0546438	0.223557	0.0643301	0.141977	0.0293296	0.0308466	0.0163189	0.420036	0.284191	0.233427	0.0391559	0.0898414	0.0317416	0.467732	0.258666	0.167254	0.0734001	0.118385	0.208719	0.053928	0.056417	0.00196458	0.444435	0.282773	0.0398055	0.328654	0.186509	0.370042	0.205277
Pf3D7_01_v3	495680	G	A	0.245123		0.37699	0.101816	0.0587189	0.0162164	0.2776	0.0568396	0.0260351	0.219042	0.131724	0.631616	0.495683	0.345168	0.768695	0.445725	0.376383	0.108329	0.256396	0.0369276	0.161379	0.267376	0.0356686	0.0676137	0.431889	0.385495	0.120186	0.263982	0.00546528	0.0327168	0.348468	0.203498	0.430442	0.0831886	0.0485259	0.201247	0.088085	0.266845	0.258714	0.721587	0.709486	0.0317139	0.33301	0.254929	0.268769	0.153579
Pf3D7_01_v3	495698	A	C	0.24651		0.347265	0.100846	0.0763886	0.00112509	0.33129	0.0544312	0.0568499	0.198358	0.108411	0.586521	0.488582	0.339167	0.795164	0.411438	0.392086	0.104244	0.250741	0.0127298	0.132228	0.351954	0.03749	0.0285178	0.398147	0.338741	0.120186	0.298711	0.0268436	0.0170992	0.348468	0.203498	0.470753	0.0609983	0.0651596	0.201247	0.088085	0.340022	0.261997	0.763833	0.76509	0.00283706	0.303247	0.218143	0.291062	0.176163
Pf3D7_01_v3	495709	G	C	0.255986		0.34145	0.106494	0.0607564	0.00256872	0.363126	0.0742259	0.0381074	0.193294	0.12794	0.586521	0.457028	0.339167	0.825932	0.429055	0.359707	0.104244	0.226613	0.0390523	0.132228	0.391284	0.0206618	0.0561294	0.398147	0.387618	0.0887298	0.370348	0.00795815	0.0216795	0.316927	0.202372	0.506972	0.0749537	0.0401359	0.201247	0.112034	0.347226	0.327326	0.801472	0.87638	0.032936	0.321997	0.278086	0.257467	0.168337
Pf3D7_01_v3	495719	A	C	0.243459		0.322166	0.180156	0.0318037	0.0151963	0.383675	0.092115	0.0515705	0.176535	0.00899375	0.664674	0.389101	0.339167	0.82236	0.429055	0.359707	0.104244	0.361518	0.166269	0.195738	0.294133	0.0753076	0.102769	0.471111	0.238344	0.0239553	0.462666	0.0582989	0.0197991	0.24974	0.0149699	0.502745	0.0749537	0.0401359	0.201247	0.00336477	0.343513	0.324263	0.797094	0.570954	0.032936	0.321997	0.101777	0.257467	0.0418189
Pf3D7_01_v3	495747	A	T	0.238619		0.465342	0.0686114	0.0100061	0.038551	0.285991	0.0405802	0.0132432	0.203853	0.0335363	0.704487	0.512208	0.396862	0.900043	0.51668	0.397332	0.181896	0.457692	0.072199	0.158819	0.34134	0.0190832	0.0909509	0.360573	0.144474	0.0782732	0.376811	0.0352403	0.0272223	0.24974	0.0319623	0.498449	0.095694	0.0278061	0.15375	0.0273627	0.304566	0.342226	0.705615	0.506404	0.0644691	0.292214	0.0946933	0.192826	0.00373688
Pf3D7_01_v3	495778	A	T	0.286864		0.368091	0.163993	0.0871402	0.0272384	0.410091	0.114729	0.181943	0.092676	0.116345	0.713303	0.530875	0.319566	0.922831	0.50635	0.587657	0.218767	0.262865	0.0619274	0.263041	0.358388	0.0337775	0.0498225	0.308645	0.479301	0.189343	0.376704	0.0151784	0.0907983	0.216689	0.228574	0.660568	0.156407	0.244155	0.0525474	0.0594174	0.339936	0.159587	0.654113	0.943671	0.0740961	0.233269	0.326381	0.321783	0.376368
Pf3D7_01_v3	495806	G	A	0.191932		0.446647	0.0593578	0.0108049	0.218882	0.0112529	0.321293	0.149024	0.290828	0.244161	0.459864	0.454303	0.166012	0.437908	0.146447	0.21279	0.100513	0.22147	0.0478687	0.25568	0.0637954	0.288808	0.123569	0.288248	0.233434	0.344593	0.00300213	0.298228	0.152184	0.320535	0.205987	0.323987	0.0182529	0.0576712	0.0439796	0.0423392	0.353167	0.16982	0.348315	0.281919	0.073095	0.0369896	0.0723497	0.112954	0.0213049
Pf3D7_01_v3	495843	A	T	0.176477		0.284716	0.0762613	0.045156	0.0862568	0.191612	0.0735964	0.0136291	0.114898	0.105707	0.459864	0.36669	0.166012	0.537327	0.20399	0.234149	0.13049	0.19347	0.0283273	0.25568	0.179458	0.188602	0.0992074	0.237997	0.286283	0.226956	0.178741	0.130495	0.0655119	0.189573	0.154894	0.457087	0.0354709	0.0777256	0.0129067	0.0169971	0.375542	0.234387	0.404907	0.483688	0.0374906	0.0592152	0.0307293	0.0993503	0.0692936
Pf3D7_01_v3	495927	A	C	0.179265		0.283743	0.0254379	0.00801166	0.0193623	0.0236955	0.0761738	0.349278	0.165245	0.265527	0.309321	0.28501	0.30524	0.320148	0.200711	0.0408849	0.0859638	0.0731005	0.0127925	0.0485574	0.0757815	0.0491347	0.41935	0.174582	0.33391	0.0416446	0.0457216	0.0596205	0.378487	0.174853	0.23121	0.0110453	0.0889957	0.422363	0.194361	0.273006	0.116891	0.495773	0.239817	0.392717	0.31297	0.108876	0.1995	0.15345	0.152005
Pf3D7_01_v3	495946	C	T	0.261198		0.422231	0.0754315	0.13793	0.267721	0.0746746	0.307883	0.420718	0.0833941	0.526719	0.40761	0.25224	0.1071	0.544988	0.137361	0.00204922	0.273178	0.0361823	0.105666	0.304077	0.251435	0.247283	0.431934	0.0234461	0.612945	0.175212	0.341613	0.101699	0.261944	0.0543091	0.252543	0.597744	0.0287744	0.113614	0.193012	0.0871367	0.523226	0.701449	0.19684	0.937291	0.157924	0.147314	0.163731	0.319131	0.0373413
Pf3D7_01_v3	495982	G	A	0.213792		0.304221	0.0689735	0.156276	0.0779018	0.0259042	0.341024	0.397266	0.176649	0.496668	0.277384	0.130443	0.192864	0.345005	0.0370335	0.0555557	0.0914074	0.0277236	0.139237	0.041195	0.145994	0.296143	0.412525	0.137275	0.583638	0.0964632	0.281166	0.106477	0.218977	0.0192611	0.205012	0.166035	0.182639	0.308239	0.079253	0.304922	0.46066	0.567017	0.258774	0.740089	0.115204	0.0679865	0.107587	0.181246	0.0360615
Pf3D7_01_v3	495994	G	C	0.266101		0.321905	0.0826867	0.0417023	0.111983	0.113705	0.0990423	0.0428357	0.512744	0.518176	0.281241	0.276453	0.170508	0.483676	0.213489	0.229909	0.103595	0.024885	0.0285814	0.071799	0.343624	0.00878109	0.0186173	0.533685	0.581925	0.106329	0.232741	0.0388628	0.00521666	0.527841	0.404628	0.376195	0.0400747	0.0694715	0.359711	0.267904	0.291349	0.19038	0.926558	1.0427	0.0253409	0.450795	0.443904	0.465313	0.38779
Pf3D7_01_v3	496006	A	G	0.18731		0.110463	0.178644	0.108302	0.0329603	0.161655	0.0363595	0.0175323	0.11165	0.279093	0.327027	0.239365	0.139252	0.279162	0.143644	0.0730816	0.000569779	0.0774585	0.0482858	0.160712	0.00855404	0.14823	0.208402	0.358174	0.868564	0.106221	0.0507695	0.0812142	0.138893	0.272474	0.455574	0.16371	0.00357679	0.0545935	0.150673	0.31125	0.150256	0.206553	0.358202	0.747299	0.0657515	0.171746	0.423481	0.0911886	0.221553
Pf3D7_01_v3	496031	A	G	0.224119		0.286252	0.0869358	0.037683	0.0179218	0.148326	0.0776603	0.187256	0.142204	0.307568	0.477388	0.357229	0.252613	0.48528	0.37342	0.0634656	0.107055	0.0504844	0.0506518	0.145696	0.100031	0.00288792	0.368803	0.292695	0.692099	0.088938	0.136222	0.0373151	0.265245	0.214363	0.357528	0.244418	0.106164	0.178365	0.116038	0.244981	0.0806489	0.468736	0.390233	0.766566	0.329107	0.258746	0.549604	0.0410329	0.0265486
Pf3D7_01_v3	496069	G	C	0.159063		0.306457	0.0810201	0.0154228	0.0130597	0.0301878	0.112224	0.164525	0.0612141	0.059879	0.283657	0.315437	0.355433	0.279366	0.187961	0.536989	0.376622	0.408731	0.0781604	0.12951	0.058954	0.046462	0.326648	0.163793	0.211904	0.0451542	0.0199795	0.0998475	0.206338	0.0824996	0.0654583	0.0684348	0.133416	0.160695	0.0358562	0.0269175	0.0965753	0.252787	0.108527	0.112908	0.341165	0.187035	0.234107	0.102733	0.151406
Pf3D7_01_v3	496074	A	G	0.120736		0.0115251	0.188966	0.0932865	0.030555	0.093161	0.0510276	0.0372162	0.100431	0.102699	0.15834	0.0980827	0.0305635	0.0912166	0.026379	0.0341104	0.0815457	0.0667313	0.419586	0.272409	0.498346	0.165664	0.117562	0.0489976	0.119255	0.0883778	0.00477823	0.169867	0.148575	0.235882	0.221503	0.0810714	0.0788128	0.0748906	0.134271	0.128675	0.187788	0.156994	0.246888	0.289932	0.00691531	0.0645398	0.0541932	0.057131	0.035818
Pf3D7_01_v3	496106	C	T	0.129894		0.0900362	0.127228	0.0776758	0.144536	0.00947578	0.13922	0.146753	0.172923	0.454943	0.00932721	0.0125944	0.0515432	0.0990339	0.011928	0.0519646	0.0636977	0.208919	0.0261003	0.0660623	0.201925	0.00444377	0.0557825	0.0751921	0.393885	0.0969295	0.129164	0.0329226	0.0715984	0.0934139	0.285144	0.245485	0.0392968	0.00200467	0.0114989	0.175435	0.171923	0.197647	0.228135	0.629141	0.0452108	0.0614675	0.307704	0.0173728	0.172096
Pf3D7_01_v3	496119	G	T	0.08675		0.0419413	0.0778814	0.0135075	0.0411331	0.0228398	0.100423	0.039139	0.127388	0.177609	0.0235665	0.0529534	0.0080348	0.0617271	0.0307313	0.0660233	0.0729869	0.0853959	0.110384	0.0165904	0.15384	0.0152669	0.124818	0.0708212	0.112334	0.0885118	0.0133154	0.114544	0.025839	0.160784	0.181343	0.1023	0.0342839	0.0929507	0.0720912	0.0942752	0.14597	0.0223698	0.187392	0.264747	0.128538	0.0489008	0.073902	0.182749	0.221392
Pf3D7_01_v3	496458	G	A	0.0800569		0.0640072	0.0243555	0.102732	0.0385554	0.0371324	0.0120199	0.0173062	0.110499	0.0779696	0.0597915	0.0211585	0.0378828	0.0339956	0.0529242	0.0558793	0.176739	0.139037	0.110384	0.0165904	0.0241673	0.00363937	0.00730284	0.166901	0.143377	0.0885118	0.0864117	0.102916	0.0868402	0.26315	0.205295	0.00149132	0.024953	0.0203486	0.156771	0.114711	0.0248427	0.0180671	0.184614	0.150308	0.0023202	0.142513	0.112213	0.134753	0.0868926
Pf3D7_01_v3	496460	G	C	0.0800569		0.0640072	0.0243555	0.102732	0.0385554	0.0371324	0.0120199	0.0173062	0.110499	0.0779696	0.0597915	0.0211585	0.0378828	0.0339956	0.0529242	0.0558793	0.176739	0.139037	0.110384	0.0165904	0.0241673	0.00363937	0.00730284	0.166901	0.143377	0.0885118	0.0864117	0.102916	0.0868402	0.26315	0.205295	0.00149132	0.024953	0.0203486	0.156771	0.114711	0.0248427	0.0180671	0.184614	0.150308	0.0023202	0.142513	0.112213	0.134753	0.0868926
Pf3D7_01_v3	496488	A	G	0.105438		0.0259507	0.113312	0.0338915	0.0560916	0.00180173	0.21112	0.0261477	0.222044	0.232953	0.0727429	0.0103783	0.0378828	0.02207	0.122619	0.0103004	0.170626	0.144203	0.073364	0.0317107	0.157721	0.0907196	0.0661091	0.142565	0.129524	0.0350429	0.0478251	0.153171	0.00424189	0.202994	0.159006	0.0882647	0.10755	0.0316745	0.149553	0.120732	0.239005	0.029545	0.274561	0.287831	0.13524	0.0521919	0.0125604	0.193483	0.16573
Pf3D7_01_v3	496644	G	A	0.0981944		0.0166565	0.0407638	0.0445469	0.00902702	0.0243122	0.0560209	0.0183652	0.184661	0.179992	0.065198	0.0186885	0.0378828	0.00126405	0.0602599	0.0103004	0.191513	0.163167	0.113762	0.0228876	0.0999391	0.00785384	0.0581646	0.179865	0.176664	0.0842349	0.0260705	0.109959	0.0271461	0.280055	0.233944	0.0541035	0.033518	0.0316745	0.174275	0.14293	0.0926081	0.00345726	0.26722	0.271216	0.0610284	0.149763	0.133441	0.218649	0.189496
Pf3D7_01_v3	496658	A	G	0.0973288		0.0166565	0.0260129	0.0445469	0.00902702	0.0243122	0.0560209	0.0183652	0.184661	0.179992	0.0511435	0.0186885	0.0378828	0.00126405	0.0602599	0.0103004	0.191513	0.163167	0.0938386	0.00656277	0.0776934	0.0249716	0.0433882	0.198583	0.203953	0.0842349	0.0260705	0.109959	0.0271461	0.280055	0.233944	0.0541035	0.033518	0.0316745	0.174275	0.14293	0.0926081	0.00345726	0.26722	0.271216	0.0610284	0.149763	0.133441	0.218649	0.189496
Pf3D7_01_v3	496662	G	A	0.0973288		0.0166565	0.0260129	0.0445469	0.00902702	0.0243122	0.0560209	0.0183652	0.184661	0.179992	0.0511435	0.0186885	0.0378828	0.00126405	0.0602599	0.0103004	0.191513	0.163167	0.0938386	0.00656277	0.0776934	0.0249716	0.0433882	0.198583	0.203953	0.0842349	0.0260705	0.109959	0.0271461	0.280055	0.233944	0.0541035	0.033518	0.0316745	0.174275	0.14293	0.0926081	0.00345726	0.26722	0.271216	0.0610284	0.149763	0.133441	0.218649	0.189496
Pf3D7_01_v3	496675	G	A	0.0539882		0.0229277	0.0176854	0.0518409	0.00260495	0.0317777	0.0473777	0.0249386	0.0477092	0.0879623	0.0511435	0.0186885	0.0378828	0.00126405	0.0602599	0.0103004	0.0703083	0.0975301	0.0938386	0.00656277	0.0776934	0.0249716	0.0433882	0.0365083	0.085476	0.0842349	0.0260705	0.109959	0.0271461	0.110554	0.145158	0.0541035	0.033518	0.0316745	0.0334637	0.0667595	0.0926081	0.00345726	0.0924343	0.155071	0.0610284	0.0120167	0.0424491	0.0742183	0.107796
Pf3D7_01_v3	496721	G	A	0.0660462		0.0313467	0.0806177	0.0342462	0.0706692	0.0241336	0.111712	0.0647437	0.121042	0.150581	0.0383895	0.00522224	0.0457897	0.0516523	0.0489757	0.0390501	0.0784311	0.0785906	0.0368871	0.0193264	0.160563	0.024153	0.00750543	0.0610011	0.0738621	0.0560869	0.0859387	0.0596741	0.0349333	0.0889323	0.0841338	0.151467	0.0114446	0.00624141	0.0338911	0.0352568	0.16229	0.110299	0.180707	0.229135	0.0122614	0.0336027	0.0342568	0.0478045	0.0425807
Pf3D7_01_v3	496805	A	G	0.116812		0.137575	0.226083	0.0529916	0.0865209	0.156985	0.349794	0.0933017	0.0320505	0.345053	0.0300699	0.0803408	0.0372057	0.00221819	0.0909918	0.0270969	0.0907843	0.0894516	0.166304	0.09814	0.0466929	0.102269	0.0753302	0.172902	0.10786	0.0510854	0.11591	0.252335	0.0445361	0.0277264	0.229657	0.0554677	0.177858	0.00578567	0.0723436	0.169715	0.1447	0.0461334	0.129414	0.143205	0.153889	0.25267	0.0118267	0.0661997	0.160676
Pf3D7_01_v3	496829	G	A	0.122234		0.00240664	0.236506	0.0572568	0.083216	0.0817979	0.129633	0.040721	0.0545122	0.353173	0.214922	0.0585804	0.0907183	0.0711537	0.0935578	0.0277536	0.050122	0.265764	0.170336	0.113104	0.171735	0.11235	0.292131	0.147864	0.103921	0.0402054	0.0207967	0.0478845	0.107287	0.00719881	0.230051	0.0207411	0.0125266	0.144868	0.04322	0.180817	0.0293731	0.149432	0.0241512	0.274602	0.158234	0.046104	0.216186	0.100429	0.404932
Pf3D7_01_v3	496881	T	A	0.181938		0.108386	0.172286	0.0686906	0.00332801	0.0170231	0.203208	0.00214111	0.314389	0.349797	0.0227566	0.190505	0.102235	0.126211	0.0342671	0.0873928	0.153256	0.122525	0.343213	0.196124	0.288163	0.0218392	0.155521	0.184282	0.184333	0.0996678	0.0687844	0.314852	0.0763384	0.495876	0.462476	0.0255781	0.185662	0.00451113	0.339792	0.324065	0.265201	0.0208564	0.432639	0.498012	0.162821	0.140528	0.122225	0.32822	0.315669
Pf3D7_01_v3	496885	T	A	0.181938		0.108386	0.172286	0.0686906	0.00332801	0.0170231	0.203208	0.00214111	0.314389	0.349797	0.0227566	0.190505	0.102235	0.126211	0.0342671	0.0873928	0.153256	0.122525	0.343213	0.196124	0.288163	0.0218392	0.155521	0.184282	0.184333	0.0996678	0.0687844	0.314852	0.0763384	0.495876	0.462476	0.0255781	0.185662	0.00451113	0.339792	0.324065	0.265201	0.0208564	0.432639	0.498012	0.162821	0.140528	0.122225	0.32822	0.315669
Pf3D7_01_v3	496887	C	T	0.181938		0.108386	0.172286	0.0686906	0.00332801	0.0170231	0.203208	0.00214111	0.314389	0.349797	0.0227566	0.190505	0.102235	0.126211	0.0342671	0.0873928	0.153256	0.122525	0.343213	0.196124	0.288163	0.0218392	0.155521	0.184282	0.184333	0.0996678	0.0687844	0.314852	0.0763384	0.495876	0.462476	0.0255781	0.185662	0.00451113	0.339792	0.324065	0.265201	0.0208564	0.432639	0.498012	0.162821	0.140528	0.122225	0.32822	0.315669
Pf3D7_01_v3	496958	G	A	0.124131		0.14691	0.0898988	0.0624808	0.0903431	0.076356	0.161435	0.0168497	0.42816	0.187208	0.0788743	0.0797252	0.0418333	0.0712258	0.0207419	0.106463	0.197322	0.00945888	0.00835987	0.0353585	0.00410943	0.0660337	0.0573483	0.41614	0.106691	0.0428064	0.00801267	0.0696396	0.0425594	0.392073	0.0798103	0.036045	0.0293668	0.0780751	0.308495	0.0417358	0.0674785	0.060602	0.409576	0.0948371	0.106928	0.287954	0.0184609	0.424022	0.138985
Pf3D7_01_v3	497076	T	C	0.182894		0.277983	0.350678	0.0390899	0.137853	0.101791	0.238686	0.0787207	0.550365	0.246065	0.0176512	0.235555	0.108093	0.165238	0.0746407	0.152762	0.159446	0.0806013	0.334396	0.138066	0.277552	0.0996627	0.1931	0.255277	0.119236	0.150669	0.0694666	0.171273	0.0441985	0.577744	0.163075	0.065838	0.0375965	0.0552872	0.358218	0.0343247	0.111087	0.0119725	0.513777	0.121019	0.0910213	0.325449	0.00025783	0.441489	0.101987
Pf3D7_01_v3	497083	G	A	0.160132		0.304098	0.313891	0.0592695	0.132607	0.145892	0.249587	0.0993828	0.491772	0.279448	0.0613319	0.235555	0.134529	0.147221	0.0873838	0.152762	0.104116	0.0806502	0.25158	0.11288	0.156721	0.0576238	0.135564	0.231604	0.0449477	0.108492	0.0931066	0.152028	0.0441985	0.470191	0.163006	0.0113056	0.0503622	0.0298717	0.310261	0.0634808	0.0675396	0.0295877	0.376725	0.0935396	0.0759563	0.261123	0.0173442	0.35323	0.101926
Pf3D7_01_v3	497090	T	G	0.16852		0.304098	0.313891	0.0592695	0.132607	0.0829006	0.249587	0.0993828	0.491772	0.279448	0.0613319	0.235555	0.134529	0.207856	0.0873838	0.152762	0.104116	0.0806502	0.25158	0.11288	0.267963	0.0576238	0.135564	0.231604	0.0449477	0.108492	0.0194884	0.152028	0.0441985	0.470191	0.163006	0.0824803	0.0503622	0.0298717	0.310261	0.0634808	0.147871	0.0271351	0.475697	0.187712	0.0759563	0.261123	0.0173442	0.35323	0.101926
Pf3D7_01_v3	497121	G	A	0.162231		0.157121	0.320654	0.179297	0.0721313	0.0407427	0.237662	0.103401	0.497988	0.287715	0.072069	0.00866267	0.0676016	0.113877	0.0137799	0.0341767	0.236429	0.0387766	0.075363	0.215091	0.369507	0.0746552	0.135564	0.231604	0.0432022	0.137374	0.193095	0.00821551	0.0570973	0.294745	0.0301067	0.0563157	0.10876	0.0288978	0.407509	0.143713	0.200375	0.0765133	0.561827	0.275854	0.063381	0.277949	0.0344552	0.35323	0.103254
Pf3D7_01_v3	497140	T	C	0.169651		0.29933	0.307526	0.130607	0.0646601	0.113252	0.201484	0.0955991	0.518258	0.34542	0.0613319	0.150964	0.20411	0.173044	0.114611	0.152762	0.123334	0.0396873	0.127581	0.215091	0.203287	0.0996363	0.135564	0.263322	0.0217204	0.0827219	0.0313775	0.0275552	0.023242	0.381978	0.12327	0.0368735	0.0891699	0.0288978	0.441238	0.201722	0.0612078	0.00468179	0.456609	0.210316	0.0461098	0.333271	0.120154	0.383931	0.157818
Pf3D7_01_v3	497141	A	G	0.169651		0.29933	0.307526	0.130607	0.0646601	0.113252	0.201484	0.0955991	0.518258	0.34542	0.0613319	0.150964	0.20411	0.173044	0.114611	0.152762	0.123334	0.0396873	0.127581	0.215091	0.203287	0.0996363	0.135564	0.263322	0.0217204	0.0827219	0.0313775	0.0275552	0.023242	0.381978	0.12327	0.0368735	0.0891699	0.0288978	0.441238	0.201722	0.0612078	0.00468179	0.456609	0.210316	0.0461098	0.333271	0.120154	0.383931	0.157818
Pf3D7_01_v3	497221	G	A	0.149923		0.351008	0.415738	0.233144	0.104214	0.135621	0.261502	0.255415	0.408814	0.374459	0.039046	0.101964	0.20411	0.196459	0.114611	0.0579411	0.0260431	0.0618269	0.0896363	0.252589	0.292719	0.132843	0.0379703	0.079241	0.04796	0.156461	0.124948	0.0215882	0.0291387	0.152279	0.0378345	0.0108794	0.0891699	0.13728	0.269957	0.16842	0.090304	0.136338	0.298929	0.205203	0.0536956	0.176837	0.0840047	0.107681	0.00704092
Pf3D7_01_v3	497281	C	T	0.195748		0.351162	0.529718	0.240665	0.145819	0.054081	0.383523	0.172055	0.485254	0.410675	0.018134	0.0961032	0.160223	0.284631	0.0470651	0.121485	0.0681197	0.0432658	0.172685	0.287729	0.636838	0.108854	0.200088	0.070625	0.11551	0.101878	0.256717	0.0520935	0.0421787	0.21174	0.053964	0.139891	0.129912	0.0221062	0.286552	0.142046	0.339477	0.140115	0.519638	0.401711	0.0898624	0.149053	0.00983849	0.25241	0.11066
Pf3D7_01_v3	497317	A	T	0.177984		0.189368	0.431294	0.321481	0.220738	0.070779	0.41593	0.044174	0.427376	0.368575	0.108021	0.0819041	0.0243199	0.114943	0.0804312	0.114655	0.156148	0.0548147	0.0107228	0.0957374	0.452016	0.012126	0.316892	0.084589	0.0674371	0.0937612	0.340347	0.00584585	0.260269	0.0887199	0.0373925	0.219543	0.0745072	0.177418	0.15097	0.0351646	0.343844	0.0209696	0.417914	0.3143	0.271694	0.0838302	0.0439968	0.375792	0.255264
Pf3D7_01_v3	497462	T	G	0.11947		0.0267665	0.0164294	0.00399261	0.00707908	0.374114	0.042715	0.0812692	0.00770078	0.00307216	0.0547906	0.0384701	0.0318188	0.270055	0.00575432	0.0337316	0.0207742	0.0257098	0.00814975	0.0194048	0.711042	0.0874367	0.114385	0.0311854	0.0407178	0.0159687	0.540658	0.0557514	0.0917644	0.0217649	0.0218041	0.51065	0.0393989	0.0817687	0.0164781	0.00738689	0.417961	0.264885	0.391223	0.569844	0.0375722	0.0306647	0.0483789	0.0704866	0.0848104
Pf3D7_01_v3	497617	G	A	0.287278		0.292075	0.15767	0.417072	0.00937745	0.140305	0.0556717	0.182582	0.143793	0.310014	0.169857	0.0596305	0.298935	0.482285	0.228034	0.500937	0.109999	0.0535197	0.372086	0.190651	0.550358	0.122909	0.43926	0.0196025	0.158465	0.73261	1.02348	0.440536	0.778024	0.240796	0.161996	0.178848	0.0563844	0.189479	0.155433	0.297771	0.265926	0.058342	0.381247	0.750857	0.262268	0.106275	0.282683	0.396095	0.630458
Pf3D7_01_v3	497788	C	A	0.351655		0.0894076	0.102529	0.226786	0.0539467	0.362339	0.474304	0.546044	0.0743192	0.0457827	0.0203037	0.362872	0.0474843	0.178482	0.212818	0.328149	0.16721	0.139506	0.563056	0.0448436	0.397722	0.430806	0.52447	0.207932	0.222877	0.505163	1.10452	0.9955	1.06267	0.151949	0.238637	0.381178	0.350783	0.505612	0.132817	0.101679	0.0511021	0.187371	0.552836	0.672905	0.114908	0.567615	0.738474	0.733177	0.801963
Pf3D7_01_v3	497825	T	A	0.372201		0.256152	0.0595508	0.253131	0.00437292	0.303008	0.0623794	0.720479	0.0957979	0.0197344	0.396017	0.0160911	0.254505	0.63145	0.324027	1.0789	0.126276	0.301674	0.527464	0.0731872	0.387734	0.01521	0.819177	0.189491	0.0425902	0.421288	1.04518	0.42872	1.37028	0.14978	0.373349	0.415972	0.0613647	0.80424	0.0948113	0.0272259	0.290318	0.408153	0.519582	0.413643	0.698232	0.180751	0.0507718	0.990318	0.900653
Pf3D7_01_v3	497883	A	G	0.2564		0.0682286	0.0280038	0.117878	0.0228938	0.302054	0.171909	0.460309	0.0984966	0.0673696	0.0612581	0.211269	0.109129	0.160097	0.0522946	0.29013	0.169287	0.134602	0.230053	0.0794296	0.456054	0.187661	0.540879	0.154991	0.13288	0.136447	0.714444	0.379182	0.738789	0.0196066	0.0841014	0.483759	0.207051	0.564831	0.0636534	0.0214985	0.141819	0.167348	0.523656	0.612934	0.28236	0.302696	0.334519	0.676897	0.718522
Pf3D7_01_v3	498090	A	C	0.177726		0.12511	0.00206611	0.15446	0.0634612	0.142269	0.0889385	0.0805782	0.23006	0.091995	0.143518	0.017267	0.191462	0.277794	0.207889	0.194298	0.0752848	0.0536365	0.238766	0.0854036	0.239919	0.127853	0.0967858	0.292192	0.117935	0.38868	0.49974	0.325069	0.274431	0.0692409	0.100014	0.0904998	0.0156988	0.0185972	0.339986	0.165053	0.0608536	0.0462912	0.525242	0.363747	0.00107743	0.390019	0.24828	0.365178	0.19321
Pf3D7_01_v3	498260	G	A	0.107435		0.0323687	0.0459471	0.0834505	0.0713922	0.163588	0.0418655	0.0642351	0.0590754	0.0611866	0.0772391	0.0488691	0.0943035	0.17964	0.0663141	0.080136	0.0245972	0.0128378	0.200179	0.0368951	0.186178	0.00701481	0.0269168	0.121456	0.153637	0.269205	0.394724	0.161877	0.167221	0.0282322	0.0511383	0.10359	0.0326649	0.0045735	0.135256	0.142179	0.144933	0.0860024	0.272489	0.346324	0.020832	0.1124	0.133853	0.13363	0.135218
Pf3D7_01_v3	498264	G	A	0.107435		0.0323687	0.0459471	0.0834505	0.0713922	0.163588	0.0418655	0.0642351	0.0590754	0.0611866	0.0772391	0.0488691	0.0943035	0.17964	0.0663141	0.080136	0.0245972	0.0128378	0.200179	0.0368951	0.186178	0.00701481	0.0269168	0.121456	0.153637	0.269205	0.394724	0.161877	0.167221	0.0282322	0.0511383	0.10359	0.0326649	0.0045735	0.135256	0.142179	0.144933	0.0860024	0.272489	0.346324	0.020832	0.1124	0.133853	0.13363	0.135218
Pf3D7_01_v3	499200	A	C	0.110446		0.043373	0.00716102	0.0967644	0.0361477	0.0695165	0.043858	0.0817359	0.186899	0.0315139	0.0531552	0.0488691	0.0704504	0.107196	0.0795977	0.108435	0.121032	0.0202797	0.162298	0.0334016	0.100243	0.0565575	0.0875853	0.247678	0.0440228	0.221615	0.260127	0.182538	0.205985	0.08652	0.0980584	0.0435855	0.00670057	0.0481739	0.244771	0.0632783	0.0273291	0.0221096	0.341561	0.135918	0.0370316	0.27507	0.0964078	0.313468	0.125509
Pf3D7_01_v3	499428	C	T	0.152366		0.0710593	0.00533003	0.130304	0.050969	0.128674	0.00894812	0.00908229	0.276212	0.106432	0.0739368	0.0488691	0.116599	0.19659	0.0784911	0.0644582	0.163202	0.00652463	0.194968	0.071051	0.22257	0.0284493	0.0111761	0.349418	0.133571	0.314303	0.426762	0.180813	0.145821	0.137888	0.0597556	0.0931403	0.0420461	0.0426473	0.377108	0.162427	0.147526	0.126714	0.577356	0.363629	0.00860881	0.337568	0.143722	0.305584	0.102889
Pf3D7_01_v3	499466	A	T	0.236428		0.157529	0.0266923	0.16054	0.0855032	0.358731	0.0537123	0.0300207	0.232351	0.0660873	0.219607	0.0051803	0.255526	0.546958	0.209821	0.1703	0.0500549	0.105726	0.299784	0.0796124	0.561279	0.0435705	0.00543978	0.339724	0.128588	0.452683	0.927145	0.284208	0.208477	0.0655592	0.134566	0.312095	0.0367639	0.054261	0.377776	0.167218	0.377174	0.337737	0.874581	0.716506	0.0245839	0.345952	0.157806	0.29004	0.0927711
Pf3D7_01_v3	499500	G	A	0.253406		0.143803	0.167857	0.440428	0.00457591	0.145491	0.151713	0.0770939	0.398758	0.281803	0.0144844	0.216371	0.12845	0.304656	0.0241645	0.0455772	0.179426	0.0472513	0.388479	0.175206	0.583424	0.021595	0.0487898	0.281266	0.11184	0.727917	1.08454	0.328701	0.323094	0.0139351	0.208271	0.213432	0.126331	0.0770513	0.42107	0.245005	0.42762	0.284837	0.807923	0.712933	0.0293166	0.269164	0.116952	0.296856	0.132703
Pf3D7_01_v3	499530	C	T	0.206795		0.175278	0.193921	0.325867	0.0455815	0.103528	0.254359	0.153556	0.380165	0.311407	0.0260892	0.0980024	0.111412	0.296891	0.00887077	0.00985492	0.136722	0.0362223	0.203647	0.130064	0.533096	0.047881	0.0107068	0.232827	0.111341	0.412524	0.75138	0.108696	0.126794	0.0492932	0.0800103	0.23173	0.157159	0.107058	0.328185	0.20248	0.50585	0.347431	0.696213	0.66077	0.0260819	0.157544	0.0389535	0.183924	0.0629013
Pf3D7_01_v3	499556	A	G	0.295224		0.46522	0.130186	0.153735	0.000322863	0.0471803	0.097573	0.250811	0.765972	0.214981	0.385807	0.272542	0.460991	0.550722	0.341023	0.135855	0.144185	0.261271	0.063159	0.139411	0.287882	0.0410792	0.16479	0.773658	0.0843788	0.240103	0.317466	0.0819375	0.092037	0.604503	0.00363743	0.0709937	0.0827303	0.275191	0.854319	0.189766	0.181394	0.400885	1.15314	0.372022	0.184952	0.730114	0.115845	0.390845	0.0970772
Pf3D7_01_v3	499557	C	T	0.295937		0.46522	0.130186	0.153735	0.00226006	0.0471803	0.097573	0.250811	0.765972	0.214981	0.385807	0.272542	0.465646	0.550722	0.341023	0.135855	0.144185	0.261271	0.063159	0.144243	0.287882	0.0410792	0.16479	0.773658	0.0843788	0.245989	0.317466	0.0819375	0.092037	0.604503	0.00363743	0.0667985	0.0862633	0.279493	0.861077	0.194162	0.181394	0.400885	1.15314	0.372022	0.184952	0.730114	0.115845	0.390845	0.0970772
Pf3D7_01_v3	499569	G	A	0.310921		0.57405	0.198068	0.240104	0.0607354	0.021231	0.210465	0.343535	0.903713	0.274074	0.423513	0.272542	0.465646	0.550722	0.324462	0.135855	0.144185	0.304759	0.0959453	0.109782	0.23904	0.00520961	0.196119	0.827551	0.0660899	0.245989	0.317466	0.0664096	0.092037	0.604503	0.0320851	0.0667985	0.101189	0.279493	0.861077	0.148428	0.202792	0.400885	1.15314	0.299527	0.168756	0.703702	0.0480522	0.390845	0.139351
Pf3D7_01_v3	499623	A	G	0.336898		0.463085	0.179933	0.226366	0.0113054	0.00146981	0.119614	0.394381	0.96157	0.160486	0.32612	0.196273	0.439457	0.475094	0.316675	0.0386473	0.249758	0.30884	0.098527	0.176129	0.263704	0.066997	0.268317	0.929217	0.0333907	0.334665	0.343565	0.136729	0.144812	0.683619	0.110145	0.0266636	0.0878988	0.415722	1.05222	0.121475	0.134673	0.512279	1.303	0.197302	0.308244	0.908313	0.0355224	0.379074	0.303733
Pf3D7_01_v3	499681	A	T	0.22346		0.343219	0.0995818	0.181498	0.0743253	0.00336041	0.156648	0.0915321	0.716528	0.131461	0.285516	0.139905	0.232374	0.354009	0.18261	0.191999	0.206138	0.225026	0.134043	0.00523624	0.148113	0.0501439	0.0205968	0.765817	0.0254676	0.136683	0.277237	0.0557608	0.0711739	0.508235	0.0907152	0.124009	0.0426734	0.0155676	0.631399	0.0160101	0.182523	0.117714	0.961947	0.162315	0.0185043	0.586702	0.0285194	0.58175	0.00199368
Pf3D7_01_v3	499684	T	G	0.22346		0.343219	0.0995818	0.181498	0.0743253	0.00336041	0.156648	0.0915321	0.716528	0.131461	0.285516	0.139905	0.232374	0.354009	0.18261	0.191999	0.206138	0.225026	0.134043	0.00523624	0.148113	0.0501439	0.0205968	0.765817	0.0254676	0.136683	0.277237	0.0557608	0.0711739	0.508235	0.0907152	0.124009	0.0426734	0.0155676	0.631399	0.0160101	0.182523	0.117714	0.961947	0.162315	0.0185043	0.586702	0.0285194	0.58175	0.00199368
Pf3D7_01_v3	499710	G	A	0.276543		0.375964	0.09576	0.180887	0.062258	0.0394329	0.0672558	0.235995	0.801132	0.118115	0.327293	0.167703	0.27786	0.441569	0.292879	0.0880181	0.228748	0.268626	0.138048	0.00632599	0.214945	0.0392443	0.184752	0.883202	0.0144701	0.156879	0.348149	0.144417	0.0552633	0.595501	0.102823	0.161905	0.0157104	0.169117	0.746538	0.018649	0.129473	0.366677	1.18385	0.212365	0.2019	0.823412	0.0511833	0.438368	0.171469
Pf3D7_01_v3	499720	G	A	0.249646		0.363355	0.142427	0.105908	0.0704958	0.0169371	0.0678899	0.19946	0.776114	0.154651	0.260021	0.235453	0.255527	0.394987	0.280743	0.107523	0.224524	0.222736	0.00577149	0.0404943	0.24136	0.0895277	0.0978743	0.765022	0.00156684	0.0408809	0.18486	0.0596036	0.0926012	0.703616	0.00520402	0.139716	0.0238511	0.123005	0.702261	0.0387064	0.0963552	0.279119	1.08433	0.220439	0.162273	0.793582	0.0896353	0.466318	0.095893
Pf3D7_01_v3	499969	C	G	0.253924		0.235316	0.041033	0.0411626	0.0330475	0.0797098	0.0269313	0.166617	0.716165	0.116223	0.230333	0.189962	0.18291	0.338855	0.26314	0.0431417	0.304036	0.137664	0.0153391	0.0105858	0.200662	0.099194	0.165517	0.882989	0.0875639	0.00835415	0.179948	0.0876008	0.132223	0.772202	0.0447696	0.172832	0.0744714	0.136073	0.717985	0.0518482	0.0598316	0.331389	1.16383	0.286229	0.238639	0.916121	0.184994	0.46051	0.095517
Pf3D7_01_v3	500067	T	A	0.309511		0.447078	0.0299054	0.10024	0.0255426	0.113633	0.140462	0.201824	0.542507	0.0847345	0.506272	0.649465	0.399741	0.631528	0.626541	0.163912	0.0405557	0.373873	0.188563	0.0123498	0.242851	0.242813	0.223197	0.667839	0.0617542	0.20851	0.00908182	0.0230643	0.375089	0.881821	0.209973	0.208856	0.179769	0.183173	0.540877	0.0336468	0.0208018	0.437765	0.973718	0.297961	0.428238	0.900465	0.316148	0.265958	0.168091
Pf3D7_01_v3	500144	A	G	0.308918		0.332254	0.19579	0.223527	0.00429318	0.229342	0.0836546	0.209225	0.338047	0.0417537	0.703012	0.691031	0.332481	0.646693	0.430242	0.0785949	0.00181324	0.416371	0.0665802	0.236578	0.0708721	0.101883	0.554481	0.773331	0.197677	0.350554	0.00793033	0.156762	0.563795	0.810035	0.201166	0.311993	0.0815448	0.236	0.368617	0.04912	0.1682	0.632182	0.860133	0.256789	0.365924	0.527342	0.0483558	0.0944065	0.351322
Pf3D7_01_v3	500179	T	C	0.536331		0.422285	0.0936732	0.380266	0.152245	0.222192	0.272792	0.190334	0.892413	0.0898681	0.684832	1.0566	0.669733	0.755272	0.753237	0.156451	0.243441	0.343365	0.405439	0.0897872	0.197539	0.210088	0.382822	1.48472	0.289935	0.270876	0.177685	0.126364	0.751171	2.09232	0.621904	0.0579911	0.0633405	0.437293	1.40634	0.29121	0.0260867	0.587357	1.82103	0.510873	0.57165	1.65914	0.530095	0.581246	0.148998
Pf3D7_01_v3	500232	A	T	0.545428		0.033322	0.620041	0.79379	0.504823	0.810622	1.48208	0.199927	0.0758108	0.694931	0.458261	0.670509	0.406246	0.596881	0.912626	0.239892	0.0321052	0.453034	0.257975	0.0263501	0.256237	0.669187	1.0872	0.424565	0.0653581	0.221644	0.0306657	0.214176	1.32353	0.700882	0.150783	0.167687	0.415864	0.963982	0.390849	0.017124	0.303651	1.4784	0.70127	0.155936	1.89793	1.05734	0.558415	0.336342	1.21398
Pf3D7_01_v3	500276	G	T	0.44591		0.118236	0.201814	0.621807	0.411606	0.441754	0.868616	0.0923857	0.115482	0.00121913	0.364686	0.830073	0.5808	0.567416	0.830172	0.0126593	0.0025187	0.126042	0.561838	0.293043	0.341266	0.702706	0.361258	0.392799	0.294386	0.168981	0.179168	0.0463583	0.865969	0.977729	0.780353	0.0116903	0.177846	0.630058	0.657692	0.512563	0.256301	0.701569	0.74669	0.696953	1.00505	1.04441	1.1799	0.0160742	0.130022
Pf3D7_01_v3	500312	G	T	0.50666		0.0675383	0.357043	0.833528	0.574593	0.655888	1.20006	0.207008	0.0413254	0.243751	0.193346	0.635617	0.4112	0.420257	0.6728	0.2919	0.0268206	0.101519	0.595649	0.306389	0.392259	0.782585	0.766773	0.261376	0.100034	0.18026	0.16669	0.0635201	1.39216	0.824818	0.597878	0.00514636	0.206416	1.07742	0.524656	0.353566	0.269141	1.27139	0.620946	0.49986	1.62533	0.924827	0.961859	0.292273	0.637203
Pf3D7_01_v3	500339	G	C	0.624751		0.216884	0.314619	0.94117	0.540879	0.785035	1.27776	0.254207	0.177241	0.511333	1.57905e-05	0.476134	0.196865	0.305988	0.483403	0.53952	0.428075	0.105391	0.800477	0.314865	0.63058	0.937629	0.800415	0.648699	0.204425	0.315964	0.147617	0.0356365	1.6468	1.57769	0.40033	0.115506	0.273517	1.12297	0.955639	0.102757	0.205397	1.58399	1.37549	0.297704	1.82885	1.61202	0.606212	0.0642363	1.10056
Pf3D7_01_v3	500349	T	A	0.397233		0.0310738	0.0886284	0.435329	0.235335	0.360367	0.601758	0.347226	0.158117	0.23935	0.116293	0.465774	0.25739	0.350924	0.478052	0.282736	0.110256	0.231384	0.496277	0.208358	0.422285	0.612519	0.614083	0.319188	0.208193	0.204075	0.086987	0.038989	1.10944	0.814437	0.204973	0.090755	0.195702	0.800938	0.493245	0.0326443	0.144399	1.11033	0.724957	0.149224	1.2549	0.866229	0.338665	0.15927	0.885945
Pf3D7_01_v3	500943	G	A	0.323399		0.0272388	0.146376	0.727471	0.201322	0.463498	0.907536	0.168493	0.0122142	0.314229	0.0848268	0.623518	0.143425	0.33933	0.57084	0.105945	0.0170025	0.20075	0.819239	0.0939016	0.47081	0.860907	0.0506866	0.117712	0.212541	0.643021	0.254299	0.00176889	0.446964	0.781599	0.405195	0.23403	0.445735	0.0229184	0.18193	0.0466199	0.261388	0.220776	0.480046	0.178906	0.470811	0.759703	0.53382	0.154912	0.0758968
Pf3D7_01_v3	501008	G	A	0.430113		0.142661	0.318387	0.955088	0.395178	0.803556	1.18139	0.0312451	0.0950413	0.774623	0.0722692	0.599768	0.168491	0.411234	0.536727	0.114451	0.0432291	0.331747	0.812488	0.146127	0.649768	0.829196	0.255939	0.146016	0.493346	0.546289	0.144098	0.0068485	0.927719	0.824578	0.212258	0.285133	0.368724	0.373852	0.255648	0.142798	0.13783	0.815562	0.650903	0.0934668	0.95552	0.783145	0.263615	0.0703244	0.691026
Pf3D7_01_v3	501129	T	C	0.400102		0.15963	0.018195	0.426137	0.147823	0.352561	0.879692	0.152671	0.0899697	0.217048	0.211758	0.685593	0.334817	0.543806	0.915593	0.00071353	0.0549828	0.395189	0.631792	0.18329	0.572076	1.16561	0.225001	0.131517	0.311911	0.340508	0.0857601	0.204147	0.743834	0.660163	0.218023	0.198602	0.510919	0.377519	0.272361	0.0313702	0.370783	0.707908	0.572976	0.166135	1.1593	0.993522	0.661875	0.0606984	0.502826
Pf3D7_01_v3	501176	G	T	0.237236		0.0926569	0.0747771	0.33497	0.1855	0.434991	0.370938	0.0867416	0.0527267	0.324096	0.188067	0.468605	0.29115	0.518782	0.40479	0.166323	0.0325117	0.394844	0.371678	0.157761	0.577622	0.35565	0.0259059	0.144357	0.354825	0.159881	0.0593051	0.0182587	0.218566	0.468165	0.0480684	0.22839	0.0970098	0.0877916	0.264056	0.0688688	0.078659	0.314994	0.596815	0.138869	0.206866	0.427017	0.0431943	0.152331	0.184833
Pf3D7_01_v3	501421	T	C	0.279717		0.26013	0.153994	0.0133137	0.195849	0.00432532	0.3121	0.0589858	0.173782	0.404697	0.531382	0.291481	0.52696	0.257847	0.585282	0.158851	0.0624245	0.733038	0.169173	0.0793276	0.228193	0.172775	0.251099	0.431528	0.316479	0.295486	0.0215618	0.304133	0.0826581	0.217738	0.400776	0.292448	0.0482171	0.302657	0.461476	0.113412	0.403475	0.0669415	0.207754	0.592336	0.394756	0.577478	0.0633406	0.104022	0.541191
Pf3D7_01_v3	501515	T	A	0.279258		0.55217	0.137049	0.263669	0.108267	0.165941	0.0301667	0.136728	0.185824	0.150905	0.474796	0.232258	0.751737	0.337483	0.590987	0.305986	0.260751	0.83626	0.195065	0.357692	0.0572158	0.234592	0.0371744	0.0801897	0.541667	0.727864	0.122792	0.390714	0.093713	0.0598263	0.598917	0.430288	0.0845207	0.300172	0.350992	0.0220985	0.287265	0.0088476	0.0344621	0.567831	0.20586	0.256181	0.138736	0.0366267	0.389731
Pf3D7_01_v3	501882	T	C	0.274685		0.325243	0.0911865	0.180653	0.153761	0.165469	0.164783	0.199388	0.117718	0.231131	0.274986	0.125811	0.551375	0.147863	0.51448	0.0812455	0.159085	0.640221	0.143585	0.372769	0.116027	0.384107	0.147857	0.0475087	0.60127	0.66242	0.0312198	0.472504	0.0253697	0.0568874	0.575619	0.523841	0.0130729	0.452392	0.320074	0.035589	0.515158	0.0507872	0.0310721	0.721918	0.455038	0.323478	0.056207	0.0743946	0.605911
Pf3D7_01_v3	502088	T	C	0.244701		0.321351	0.0793632	0.248764	0.158757	0.155668	0.168941	0.167177	0.114637	0.0401287	0.284603	0.0673281	0.553777	0.153098	0.51448	0.104164	0.159085	0.401666	0.255496	0.362444	0.118889	0.37001	0.123446	0.0549476	0.205885	0.833473	0.118208	0.589896	0.0527293	0.122542	0.400468	0.515993	0.0145527	0.413758	0.322271	0.132345	0.503867	0.0285367	0.0258182	0.333649	0.412853	0.323478	0.150724	0.0493921	0.288186
Pf3D7_01_v3	502137	C	T	0.231013		0.345803	0.102865	0.273428	0.138178	0.372403	0.0812135	0.188397	0.134044	0.0283054	0.284603	0.0674227	0.553777	0.0229198	0.251456	0.104164	0.159085	0.338074	0.255312	0.362444	0.409555	0.0308884	0.123446	0.0549476	0.117755	0.833176	0.0614822	0.232992	0.0526309	0.122424	0.321987	0.864124	0.253487	0.413758	0.322271	0.1927	0.374322	0.122659	0.193097	0.554853	0.137053	0.07207	0.0634732	0.0493921	0.220104
Pf3D7_01_v3	502665	T	C	0.177809		0.345803	0.17893	0.342582	0.0396793	0.230229	0.0824089	0.188397	0.134044	0.0685203	0.205176	0.02156	0.402682	0.112676	0.250285	0.104164	0.159085	0.290808	0.243375	0.278334	0.0890215	0.110817	0.0557227	0.00571198	0.159018	0.688952	0.134445	0.311082	0.104982	0.18518	0.347863	0.385635	0.122234	0.266413	0.186497	0.106451	0.192914	0.0116066	0.0690994	0.249985	0.135872	0.0710062	0.0173668	0.0493921	0.170404
Pf3D7_01_v3	503805	A	G	0.136087		0.12124	0.0316599	0.174235	0.176763	0.0408018	0.00764913	0.0836252	0.0258222	0.0237545	0.178207	0.035811	0.319444	0.0795051	0.127612	0.0220229	0.0827515	0.154807	0.332183	0.206353	0.112443	0.0174919	0.148465	0.0604489	0.000928934	0.704387	0.185882	0.23588	0.0731883	0.165385	0.271685	0.3325	0.189283	0.316103	0.213032	0.17354	0.0725072	0.0535731	0.0169629	0.109266	0.115743	0.0381876	0.0193628	0.0635393	0.149041
Pf3D7_01_v3	503830	A	T	0.178621		0.424797	0.0938489	0.26695	0.0375125	0.176987	0.0746263	0.0905628	0.139592	0.00490945	0.385904	0.131163	0.484631	0.219631	0.32933	0.258729	0.213348	0.469476	0.259557	0.16402	0.128664	0.0287427	0.0243727	0.0693628	0.163802	0.53766	0.113295	0.234002	0.147337	0.11036	0.367415	0.301267	0.111489	0.146445	0.190125	0.0270897	0.138155	0.0673855	0.018501	0.301443	0.0423284	0.0837409	0.101037	0.0392371	0.135245
Pf3D7_01_v3	504610	G	A	0.196087		0.390634	0.188881	0.359132	0.0697098	0.255701	0.116932	0.173162	0.173154	0.0935827	0.24154	0.0412303	0.500154	0.127715	0.25671	0.148917	0.156171	0.308088	0.251708	0.354212	0.109003	0.0790881	0.033151	0.0250127	0.132747	0.815097	0.123591	0.283942	0.132951	0.15314	0.332273	0.494142	0.199541	0.292483	0.277633	0.17582	0.177488	0.0456964	0.0489666	0.246249	0.0886835	0.080027	0.0272031	0.00365649	0.125196
Pf3D7_01_v3	504726	G	A	0.226249		0.415081	0.256775	0.473729	0.0530677	0.280623	0.139755	0.193155	0.268512	0.0956124	0.204102	0.00819099	0.500154	0.127715	0.25671	0.148917	0.0963907	0.329896	0.308482	0.410701	0.0632277	0.120596	0.00452759	0.0654715	0.220534	0.993538	0.215258	0.380756	0.201564	0.145043	0.465325	0.494142	0.199541	0.292483	0.371096	0.153958	0.177488	0.0456964	0.017301	0.278544	0.0886835	0.152857	0.0489048	0.0543354	0.146156
Pf3D7_01_v3	504827	T	A	0.234407		0.415081	0.163752	0.448408	0.0530677	0.411204	0.139755	0.193155	0.151062	0.0920268	0.29262	0.00513957	0.500154	0.0462475	0.25671	0.148917	0.19467	0.333843	0.405746	0.285538	0.357079	0.029625	0.0728463	0.0222127	0.102223	0.942268	0.0605075	0.352855	0.1818	0.259712	0.440471	0.69927	0.199541	0.292483	0.22599	0.150125	0.329643	0.148435	0.204523	0.478197	0.0886835	0.0404725	0.0528816	0.0380483	0.149971
Pf3D7_01_v3	505259	A	T	0.154091		0.168931	0.114242	0.302688	0.0351275	0.3589	0.233021	0.204188	0.107004	0.0332694	0.0809178	0.08727	0.117053	0.100455	0.00244124	0.0294385	0.0479605	0.147465	0.279385	0.062976	0.366617	0.112266	0.129608	0.0161112	0.125998	0.401086	0.022116	0.105454	0.0605877	0.182655	0.351478	0.390046	0.153921	0.172437	0.0582526	0.0235358	0.155163	0.0951316	0.218466	0.520785	0.0297915	0.065942	0.240978	0.0894616	0.233797
Pf3D7_01_v3	506015	T	G	0.192614		0.112557	0.0293993	0.330111	0.12441	0.173885	0.00529252	0.109735	0.08738	0.00762873	0.0982778	0.166671	0.247929	0.0299626	0.116686	0.212105	0.0197221	0.11352	0.469711	0.221701	0.22958	0.0540399	0.167367	0.0728461	0.0433942	0.92066	0.189575	0.436799	0.536129	0.23634	0.429773	0.477698	0.130802	0.0101073	0.238795	0.148626	0.255831	0.378252	0.0726923	0.27155	0.105069	0.107611	0.0152781	0.22458	0.13361
Pf3D7_01_v3	506069	A	G	0.112401		0.243881	0.0111623	0.138535	0.00317769	0.169952	0.017875	0.00936423	0.0480993	0.0793208	0.311152	0.0951676	0.240214	0.0780842	0.22175	0.227155	0.1655	0.178533	0.236019	0.0181992	0.304984	0.0252449	0.00443849	0.0680243	0.122269	0.222797	0.0180814	0.154868	0.154955	0.096887	0.0951845	0.220639	0.0131536	0.00815244	0.0406858	0.0666656	0.211103	0.20338	0.119752	0.147104	0.015892	0.0387836	0.0706052	0.0565452	0.0769778
Pf3D7_01_v3	508252	T	A	0.115727		0.0691838	0.000893554	0.197136	0.037444	0.135891	0.0364607	0.0972457	0.0312201	0.0647699	0.0782181	0.107308	0.0997768	0.0429573	0.0386359	0.15159	0.031583	0.020549	0.313314	0.0430394	0.223557	0.0352662	0.114282	0.0352904	0.0827417	0.406619	0.0823485	0.201746	0.351133	0.182099	0.178876	0.240385	0.0728041	0.062586	0.0612116	0.0994834	0.137923	0.305896	0.108621	0.120065	0.136529	0.00375701	0.029947	0.137015	0.18568
Pf3D7_01_v3	509112	A	G	0.105652		0.172854	0.130932	0.217342	0.00380777	0.215287	0.0622378	0.0213947	0.0746512	0.0948569	0.070968	0.0228855	0.158605	0.00746144	0.113162	0.124651	0.079261	0.0964942	0.142456	0.133826	0.130312	0.0840212	0.0883738	0.0321306	0.0563887	0.338187	0.0202379	0.192366	0.191461	0.142135	0.167267	0.267719	0.0456606	0.0175922	0.0612116	0.0715377	0.202887	0.201297	0.127966	0.187612	0.0191212	0.0275586	0.0322808	0.0488392	0.0490124
Pf3D7_01_v3	509588	A	G	0.151611		0.0888157	0.0619578	0.237798	0.0320091	0.236352	0.136645	0.171708	0.106403	0.104156	0.0404742	0.119104	0.0444257	0.0964806	0.0113984	0.24894	0.0137258	0.0112652	0.266701	0.0127319	0.270713	0.0724793	0.295044	0.0622068	0.0411156	0.304158	0.0208847	0.131193	0.518089	0.122137	0.179824	0.237711	0.0758874	0.239201	0.0612116	0.0426479	0.131367	0.576664	0.106727	0.203071	0.344866	0.00120403	0.03644	0.328553	0.344443
Pf3D7_01_v3	510316	T	G	0.158629		0.0203548	0.175839	0.105569	0.0406134	0.114014	0.202209	0.107412	0.0753846	0.0471827	0.11876	0.135208	0.00653636	0.127108	0.123654	0.0621402	0.0938613	0.0609039	0.444721	0.144132	0.520017	0.0395546	0.0323712	0.293116	0.352351	0.246605	0.00192709	0.39718	0.250906	0.0320751	0.091192	0.214201	0.138899	0.0693694	0.117464	0.0854439	0.477842	0.292188	0.0309856	0.113893	0.05814	0.299171	0.343386	0.206085	0.178824
Pf3D7_01_v3	510412	T	A	0.354183		0.284874	0.0327461	0.132607	0.0531178	0.314367	0.247486	0.484109	0.186531	0.0427035	0.396584	0.136294	0.204845	0.0145133	0.553036	0.856934	0.509147	0.257333	0.262778	0.135129	0.633102	0.275476	0.563362	0.205666	0.10158	0.104312	0.17729	0.502663	0.79815	0.447534	0.128352	0.294515	0.333435	0.655711	0.318247	0.0358303	0.956504	1.29099	0.737662	0.427633	0.231488	0.00415423	0.400362	0.226969	0.705839
Pf3D7_01_v3	510583	C	T	0.291049		0.279525	0.0363009	0.217653	0.142565	0.436506	0.129432	0.185593	0.106393	0.150037	0.28951	0.058816	0.105002	0.0546742	0.422917	0.490145	0.399909	0.150519	0.278672	0.175016	0.673748	0.237769	0.279391	0.189221	0.142121	0.078747	0.185666	0.479983	0.511808	0.442154	0.110942	0.273135	0.341744	0.421332	0.338494	0.0396237	0.937264	0.900692	0.742183	0.408262	0.0653558	0.00364516	0.404265	0.0615849	0.427205
Pf3D7_01_v3	510717	C	A	0.325746		0.515007	0.201228	0.266565	0.183873	0.421518	0.0518776	0.228718	0.142287	0.237531	0.357669	0.200615	0.253632	0.104446	0.438675	0.823902	0.703989	0.285236	0.123638	0.0422421	0.310843	0.178681	0.574637	0.456493	0.0246767	0.0802519	0.111959	0.264086	0.647814	0.575497	0.0831412	0.193508	0.163702	0.54592	0.452227	0.0147993	0.493885	0.970379	0.80164	0.258066	0.314391	0.22447	0.204967	0.063522	0.618563
Pf3D7_01_v3	511737	C	T	0.268969		0.380332	0.525648	0.286141	0.431136	0.603301	0.0726601	0.0136355	0.0909637	0.657821	0.00470491	0.0833967	0.0241299	0.0686885	0.291176	0.32022	0.230501	0.0442563	0.114031	0.0438394	0.139928	0.526674	0.462315	0.33435	0.0876859	0.171067	0.256069	0.258802	0.273012	0.188078	0.16536	0.0671757	0.417346	0.449827	0.345416	0.0231463	0.699666	0.64182	0.481038	0.0484415	0.0366937	0.0355072	0.661087	0.0745167	0.577309
Pf3D7_01_v3	512080	G	T	0.286298		0.172097	0.231465	0.130763	0.042948	0.283468	0.0380964	0.225349	0.256219	0.228882	0.509455	0.364452	0.138868	0.500184	0.209123	0.0180273	0.0488955	0.423425	0.0569947	0.35418	0.0934913	0.236611	0.610435	0.703704	0.0145159	0.297342	0.146214	0.120462	0.444707	0.551815	0.0358787	0.474132	0.0813041	0.187647	0.246815	0.277768	0.331398	0.748352	0.825449	0.106051	0.292218	0.350321	0.216922	0.0303543	0.600768
Pf3D7_01_v3	512119	A	G	0.295846		0.0295666	0.510851	0.159214	0.0094194	0.297411	0.1419	0.180969	0.0455009	0.320395	0.39815	0.121197	0.0284723	0.213599	0.141615	0.185581	0.0687665	0.2011	0.275972	0.625942	0.143835	1.04464	0.883465	0.615309	0.197642	0.271663	0.122297	0.40593	0.4238	0.262521	0.0728342	0.41303	0.128828	0.187647	0.0567013	0.307835	0.714498	0.685022	0.430932	0.0340459	0.0512586	0.0691888	0.703527	0.124221	0.640625
Pf3D7_01_v3	512126	C	G	0.283055		0.181964	0.135667	0.159214	0.0094194	0.234994	0.195475	0.180969	0.273895	0.214521	0.40884	0.41447	0.19022	0.461472	0.027534	0.0182407	0.0530752	0.422915	0.0640995	0.164251	0.150738	0.513336	0.40752	0.589707	0.0766727	0.271663	0.0591301	0.479603	0.4238	0.628447	0.00167311	0.324361	0.178435	0.187647	0.320741	0.205905	0.700622	0.591425	0.777608	0.0665353	0.012902	0.106763	0.629847	0.0812809	0.504474
Pf3D7_01_v3	512185	A	C	0.243253		0.211446	0.0282632	0.0878903	0.0678124	0.125213	0.137572	0.258901	0.389146	0.0519421	0.31114	0.358238	0.148531	0.374692	0.0881033	0.011511	0.105092	0.287756	0.0966815	0.128009	0.152417	0.235983	0.368443	0.586408	0.0198203	0.270374	0.0308376	0.287305	0.423997	0.670714	0.0655146	0.282697	0.0507482	0.188616	0.35296	0.127007	0.397378	0.548194	0.776035	0.123124	0.126544	0.270588	0.258225	0.102877	0.398178
Pf3D7_01_v3	512235	T	C	0.327157		0.0467061	0.491855	0.430444	0.162555	0.498121	0.0369152	0.0447155	0.146783	0.558724	0.350231	0.341057	0.112742	0.344483	0.0773884	0.00765144	0.185068	0.337835	0.04337	0.225927	0.0696274	0.749172	0.368443	0.828318	0.0385202	0.315344	0.0183766	0.634067	0.365375	0.821304	0.00989404	0.305872	0.251812	0.11792	0.428154	0.226287	0.817861	0.457421	0.920421	0.031824	0.0998207	0.125436	0.816245	0.228018	0.41945
Pf3D7_01_v3	512285	G	A	0.36525		0.0708899	0.46234	0.314352	0.145928	0.471837	0.160291	0.0312512	0.296504	0.411532	0.28552	0.204833	0.071718	0.289289	0.206377	0.02489	0.361836	0.206112	0.038566	0.225927	0.0696274	1.00891	0.368443	1.11982	0.0549558	0.193442	0.104156	0.682634	0.27318	0.933852	0.00594559	0.305872	0.384744	0.11792	0.626002	0.142527	1.07283	0.457421	1.21958	0.124118	0.202981	0.157529	0.893135	0.383237	0.316014
Pf3D7_01_v3	512311	G	T	0.458388		0.129063	1.14509	0.473825	0.271249	0.668084	0.0309846	0.133595	0.16996	0.473919	0.68119	0.260302	0.115559	0.348247	0.157924	0.0097969	0.306525	0.173425	0.341383	0.604099	0.232594	1.67235	0.723917	1.6726	0.661568	0.193442	0.104156	0.682634	0.27318	0.933852	0.0899779	0.305872	0.384744	0.11792	0.626002	0.0528773	1.07283	0.457421	1.21958	0.258496	0.202981	0.157529	0.681958	0.383237	0.203343
Pf3D7_01_v3	512375	A	C	0.458388		0.129063	1.14509	0.473825	0.271249	0.668084	0.0309846	0.133595	0.16996	0.473919	0.68119	0.260302	0.115559	0.348247	0.157924	0.0097969	0.306525	0.173425	0.341383	0.604099	0.232594	1.67235	0.723917	1.6726	0.661568	0.193442	0.104156	0.682634	0.27318	0.933852	0.0899779	0.305872	0.384744	0.11792	0.626002	0.0528773	1.07283	0.457421	1.21958	0.258496	0.202981	0.157529	0.681958	0.383237	0.203343
Pf3D7_01_v3	512490	T	G	0.398986		0.7313	0.754989	0.746483	0.386308	0.833072	0.0840198	0.369093	0.0617797	0.544865	0.135446	0.0323889	0.223766	0.0277417	0.59584	0.212901	0.788741	0.235078	0.129486	0.136773	0.15486	0.779304	0.126803	0.916753	0.181137	0.325109	0.00589148	0.793358	0.220545	1.04602	0.25538	0.295645	0.350774	0.00883737	0.584242	5.51042e-05	0.991238	0.266614	1.14179	0.350829	0.324436	0.155569	0.503307	0.518802	0.00975964
Pf3D7_01_v3	512508	G	A	0.447482		0.799986	0.282834	0.245689	0.0397459	0.362307	0.0782429	0.0185523	0.340279	0.205582	1.6573	1.41186	0.948354	1.48609	0.922514	0.737163	0.293202	1.23936	0.0253354	0.235833	0.128491	0.232123	0.298497	0.938618	0.0943306	0.299133	0.0817723	0.205059	0.283955	0.891619	0.0895464	0.384049	0.0172514	0.066637	0.493003	0.120233	0.366311	0.442979	1.12596	0.227052	0.0814869	0.517025	0.131086	0.345396	0.215097
Pf3D7_01_v3	512511	G	C	0.446077		0.799986	0.219236	0.245689	0.0324739	0.362307	0.0782429	0.0185523	0.340279	0.205582	1.53315	1.41186	0.785151	1.48609	0.922514	0.737163	0.293202	1.23936	0.0813561	0.315287	0.20592	0.160724	0.23579	0.837247	0.0260727	0.483919	0.0817723	0.205059	0.283955	0.891619	0.0895464	0.567614	0.108428	0.0127118	0.357401	0.236066	0.366311	0.442979	1.12596	0.227052	0.0814869	0.517025	0.131086	0.345396	0.215097
Pf3D7_01_v3	512514	T	C	0.452064		0.799986	0.258562	0.245689	0.0324739	0.362307	0.0782429	0.0185523	0.340279	0.205582	1.61046	1.41186	0.785151	1.48609	0.922514	0.737163	0.293202	1.23936	0.0455122	0.365959	0.156359	0.20471	0.27459	0.900209	0.0678514	0.483919	0.0817723	0.205059	0.283955	0.891619	0.0895464	0.567614	0.108428	0.0127118	0.357401	0.236066	0.366311	0.442979	1.12596	0.227052	0.0814869	0.517025	0.131086	0.345396	0.215097
Pf3D7_01_v3	512550	A	G	0.470945		0.0792789	1.17784	1.3223	0.574364	0.982722	0.878076	0.51671	0.358908	1.83849	0.815899	1.05905	0.431334	0.649013	0.462875	0.355628	0.219031	1.09074	0.297912	0.20169	0.000360978	0.154725	0.211025	0.396762	0.39255	0.649379	0.280925	0.40927	0.451845	0.709687	0.00607315	0.199575	0.0424212	0.0292161	0.157265	0.490792	0.144147	0.217799	0.389089	0.334327	0.0672736	0.200206	0.553676	0.104611	0.553447
Pf3D7_01_v3	512556	C	T	0.534566		0.294937	1.59006	1.46252	0.527976	1.19938	1.31486	0.795779	0.601857	2.612	0.671379	0.758503	0.145763	0.468916	0.40705	0.306118	0.177056	1.08078	0.157698	0.522302	0.0672695	0.109332	0.172052	0.348319	0.569515	0.887329	0.220236	0.231109	0.290529	0.502417	0.181566	0.415971	0.28133	0.162449	0.0355587	0.996848	0.0411539	0.12077	0.271159	0.597417	0.0678907	0.200968	0.643818	0.104611	0.627581
Pf3D7_01_v3	512627	C	A	0.329892		0.564949	0.525637	0.481015	0.638814	0.670974	0.832924	0.732032	0.790428	1.82509	0.141469	0.0782718	0.0256714	0.00943098	0.0086367	0.0729711	0.0951784	0.366741	0.0639232	0.24062	0.20683	0.212097	0.277223	0.326403	1.29255	0.165213	0.0998217	0.113676	0.180261	0.229574	0.654	0.0487546	0.0134815	0.0532388	0.0764909	0.413926	0.0236816	0.0993628	0.140374	0.6878	0.0750307	0.105193	0.590918	0.0278522	0.316792
Pf3D7_01_v3	512662	C	A	0.30358		0.420718	0.263502	0.192195	0.337993	0.458984	0.624484	0.559834	0.802248	1.15388	0.203782	0.194131	0.0556429	0.0248301	0.0124141	0.0710027	0.194802	0.22041	0.0135748	0.16085	0.270006	0.31375	0.352529	0.612582	1.03654	0.186227	0.244129	0.276297	0.322012	0.57832	0.647543	0.0468863	0.0915341	0.15532	0.327573	0.387183	0.05352	0.119299	0.317074	0.443178	0.0676061	0.2264	0.325732	0.134626	0.154677
Pf3D7_01_v3	512670	T	A	0.140687		0.0271203	0.0408728	0.0930053	0.108183	0.110949	0.0822823	0.213308	0.120703	0.407473	0.0655566	0.063473	0.0854017	0.0672513	0.0328945	0.172693	0.0825516	0.265553	0.20865	0.240713	0.25562	0.149949	0.341054	0.201922	0.751947	0.025612	0.00925643	0.0317112	0.119127	0.0247693	0.221961	0.0191254	0.0507478	0.0941756	0.00184111	0.188331	0.0504004	0.119105	0.019186	0.2829	0.161881	0.0575492	0.348725	0.0835247	0.0651018
Pf3D7_01_v3	512682	A	T	0.200942		0.198241	0.075889	0.236493	0.238055	0.30029	0.51658	0.37367	0.328309	0.740628	0.148538	0.0157957	0.0296029	0.0393731	0.12342	0.120954	0.0825516	0.243588	0.243109	0.259181	0.346988	0.49306	0.37334	0.312344	0.944664	0.0138018	0.036187	0.145707	0.118982	0.080328	0.276859	0.0172634	0.119919	0.103676	0.0569823	0.252994	0.120664	0.0925626	0.0526482	0.311447	0.000690117	0.0390431	0.133608	0.0321751	0.107605
Pf3D7_01_v3	512733	T	C	0.195076		0.141463	0.040506	0.151917	0.175037	0.225485	0.407195	0.30127	0.42293	0.597489	0.120439	0.0015436	0.0296029	0.0393731	0.118715	0.120954	0.199132	0.230578	0.172983	0.218072	0.293809	0.428282	0.334153	0.487311	0.822819	0.0362853	0.0582236	0.162061	0.138042	0.256082	0.286995	0.0172634	0.114155	0.103676	0.195327	0.237102	0.113544	0.0925626	0.206397	0.28939	0.00372298	0.0857944	0.124546	0.0803286	0.0946281
Pf3D7_01_v3	512741	G	A	0.167953		0.0359678	0.0636665	0.0641737	0.0996033	0.128025	0.267682	0.165243	0.289914	0.376043	0.0991044	0.0275783	0.0675376	0.0712164	0.148351	0.120954	0.215642	0.230578	0.193196	0.2609	0.332404	0.454093	0.304274	0.48208	0.75979	0.0534038	0.0650783	0.161291	0.104075	0.235358	0.239062	0.00860174	0.0990405	0.059081	0.162063	0.175913	0.105305	0.0517934	0.178902	0.219105	0.0240955	0.0706549	0.0794557	0.0964226	0.0946281
Pf3D7_01_v3	512859	A	T	0.167534		0.187473	0.253037	0.147508	0.180144	0.363716	0.219103	0.195053	0.597662	0.48233	0.000906017	0.0397605	0.00289	0.0867796	0.0186705	0.00975869	0.274025	0.117058	0.0555376	0.00439173	0.164692	0.0340141	0.00863935	0.401514	0.220846	0.0479402	0.209073	0.024269	0.0494356	0.438817	0.205653	0.141631	0.0134589	0.0123363	0.343936	0.151097	0.175094	0.108512	0.230207	0.0271766	0.0312642	0.390616	0.225046	0.319965	0.132852
Pf3D7_01_v3	512919	T	A	0.30931		0.0322166	0.173374	0.101171	0.0255319	0.0510079	0.383862	0.519489	0.083295	0.558776	0.197991	0.0651358	0.0475922	0.0133361	0.229005	0.427715	0.045404	0.361641	0.431489	0.16825	0.36604	0.865086	1.04047	0.303725	1.47464	0.207432	0.0713473	0.209631	0.406693	0.0195593	0.333863	0.0976747	0.394629	0.634485	0.107791	0.574495	0.345764	0.568477	0.0380265	0.599524	0.182292	0.203812	0.116366	0.41431	0.0940933
Pf3D7_01_v3	512936	G	A	0.255424		0.0307007	0.121804	0.0219612	0.00906567	0.257606	0.247326	0.404398	0.0725036	0.535754	0.147167	0.00538606	0.0110259	0.180494	0.141238	0.332107	0.0376507	0.348439	0.19653	0.172893	0.737917	0.533506	0.76007	0.227083	1.2568	0.0172463	0.302113	0.206213	0.415167	0.0495521	0.461133	0.313682	0.205892	0.431083	0.0525417	0.472125	0.0429057	0.157538	0.171931	0.185929	0.192037	0.115517	0.239332	0.319499	0.0204609
Pf3D7_01_v3	512960	T	C	0.322171		0.0662222	0.201326	0.0286969	0.0639114	0.221819	0.355088	0.412753	0.0779447	0.539713	0.0780415	0.109343	0.0164988	0.287211	0.353379	0.494803	0.146091	0.5281	0.316933	0.132509	0.839414	0.873504	0.910655	0.326418	1.52189	0.152299	0.24045	0.298635	0.412561	0.0478284	0.450656	0.426921	0.438245	0.582907	0.149776	0.643488	0.074973	0.201361	0.129801	0.239266	0.117962	0.189583	0.127969	0.319499	0.0245303
Pf3D7_01_v3	512966	A	G	0.299431		0.0503652	0.021024	0.0662039	0.0639617	0.304868	0.434919	0.515045	0.110038	0.64444	0.0757501	0.0147597	0.107254	0.191705	0.237319	0.395797	0.0504059	0.388694	0.134539	0.0560694	0.583194	0.603007	0.734501	0.162096	1.11956	0.221756	0.276369	0.307944	0.457592	0.0410179	0.469591	0.559018	0.519584	0.710395	0.190014	0.753103	0.0556648	0.212646	0.164392	0.219827	0.143941	0.205334	0.134652	0.368998	0.0441665
Pf3D7_01_v3	512982	T	G	0.268199		0.0650132	0.0340596	0.188253	0.114547	0.456753	0.664184	0.46583	0.218629	0.218888	0.122428	0.284075	0.208635	0.502746	0.581321	0.544708	0.286142	0.262771	0.237433	0.136127	0.717184	0.773971	0.55752	0.231287	0.245581	0.0823969	0.247635	0.311767	0.243888	0.02872	0.025046	0.3457	0.377018	0.322254	0.0794624	0.0391061	0.0803811	0.0507344	0.159298	0.327462	0.00838304	0.224294	0.432552	0.19267	0.316618
Pf3D7_01_v3	512989	A	G	0.405036		0.144155	0.207412	0.0933895	0.03355	0.474328	0.46572	0.644427	0.484778	0.0421827	0.413165	0.0480045	0.176191	0.200039	0.147848	0.36839	0.240792	0.113614	0.467809	0.192006	1.49963	1.08315	1.31641	1.04975	0.396601	0.21035	0.435232	0.290976	0.544582	0.403958	0.0822261	0.741566	0.489086	0.801045	0.599422	0.0709271	0.057316	0.17287	0.0525455	0.69147	0.221198	0.0963416	0.518004	0.0941507	0.803834
Pf3D7_01_v3	512992	G	A	0.403554		0.014791	0.157938	0.0759386	0.0716089	0.251755	0.472877	0.404574	0.50541	0.0675601	0.156591	0.0851192	0.0742228	0.197338	0.312586	0.356345	0.469829	0.0363555	0.0713511	0.0761474	0.81135	0.9823	0.822995	0.431846	0.363916	0.00260943	0.516542	0.640888	0.597462	0.485752	0.155749	0.492216	0.573496	0.58735	0.472047	0.149594	0.138042	0.16332	1.2335	0.283482	0.0417272	1.35406	0.475216	1.33345	0.440753
Pf3D7_01_v3	513009	A	T	0.124696		0.101251	0.0953399	0.243825	0.0635775	0.0143034	0.0782917	0.0145844	0.1949	0.063925	0.0385782	0.0970488	0.0494684	0.0922753	0.171309	0.0937649	0.064086	0.0518225	0.209333	0.0242667	0.105572	0.22315	0.0771793	0.142606	0.0274977	0.248574	0.328538	0.418282	0.234119	0.0185502	0.1966	0.061706	0.149943	0.0494893	0.1526	0.00143612	0.105117	0.00254301	0.234384	0.0735628	0.0765182	0.324928	0.192101	0.196075	0.0554246
Pf3D7_01_v3	513014	A	C	0.124696		0.101251	0.0953399	0.243825	0.0635775	0.0143034	0.0782917	0.0145844	0.1949	0.063925	0.0385782	0.0970488	0.0494684	0.0922753	0.171309	0.0937649	0.064086	0.0518225	0.209333	0.0242667	0.105572	0.22315	0.0771793	0.142606	0.0274977	0.248574	0.328538	0.418282	0.234119	0.0185502	0.1966	0.061706	0.149943	0.0494893	0.1526	0.00143612	0.105117	0.00254301	0.234384	0.0735628	0.0765182	0.324928	0.192101	0.196075	0.0554246
Pf3D7_01_v3	513017	G	A	0.124696		0.101251	0.0953399	0.243825	0.0635775	0.0143034	0.0782917	0.0145844	0.1949	0.063925	0.0385782	0.0970488	0.0494684	0.0922753	0.171309	0.0937649	0.064086	0.0518225	0.209333	0.0242667	0.105572	0.22315	0.0771793	0.142606	0.0274977	0.248574	0.328538	0.418282	0.234119	0.0185502	0.1966	0.061706	0.149943	0.0494893	0.1526	0.00143612	0.105117	0.00254301	0.234384	0.0735628	0.0765182	0.324928	0.192101	0.196075	0.0554246
Pf3D7_01_v3	513020	G	A	0.124696		0.101251	0.0953399	0.243825	0.0635775	0.0143034	0.0782917	0.0145844	0.1949	0.063925	0.0385782	0.0970488	0.0494684	0.0922753	0.171309	0.0937649	0.064086	0.0518225	0.209333	0.0242667	0.105572	0.22315	0.0771793	0.142606	0.0274977	0.248574	0.328538	0.418282	0.234119	0.0185502	0.1966	0.061706	0.149943	0.0494893	0.1526	0.00143612	0.105117	0.00254301	0.234384	0.0735628	0.0765182	0.324928	0.192101	0.196075	0.0554246
Pf3D7_01_v3	513023	G	A	0.124696		0.101251	0.0953399	0.243825	0.0635775	0.0143034	0.0782917	0.0145844	0.1949	0.063925	0.0385782	0.0970488	0.0494684	0.0922753	0.171309	0.0937649	0.064086	0.0518225	0.209333	0.0242667	0.105572	0.22315	0.0771793	0.142606	0.0274977	0.248574	0.328538	0.418282	0.234119	0.0185502	0.1966	0.061706	0.149943	0.0494893	0.1526	0.00143612	0.105117	0.00254301	0.234384	0.0735628	0.0765182	0.324928	0.192101	0.196075	0.0554246
Pf3D7_01_v3	513024	T	G	0.124696		0.101251	0.0953399	0.243825	0.0635775	0.0143034	0.0782917	0.0145844	0.1949	0.063925	0.0385782	0.0970488	0.0494684	0.0922753	0.171309	0.0937649	0.064086	0.0518225	0.209333	0.0242667	0.105572	0.22315	0.0771793	0.142606	0.0274977	0.248574	0.328538	0.418282	0.234119	0.0185502	0.1966	0.061706	0.149943	0.0494893	0.1526	0.00143612	0.105117	0.00254301	0.234384	0.0735628	0.0765182	0.324928	0.192101	0.196075	0.0554246
Pf3D7_01_v3	513028	G	A	0.31593		0.0105079	0.200948	0.0399847	0.0512852	0.258886	0.51058	0.552884	0.0281915	0.0471292	0.154625	0.0568815	0.026435	0.24023	0.379195	0.531468	0.0391711	0.0494762	0.340976	0.153128	0.932123	1.14756	1.14837	0.238908	0.396455	0.150055	0.267409	0.425891	0.544268	0.0185248	0.0150413	0.456105	0.569588	0.730159	0.0733294	0.0995837	0.160533	0.296399	0.243186	0.331247	0.124653	0.390736	0.564799	0.546443	0.670246
Pf3D7_01_v3	513030	C	T	0.148148		0.129226	0.137291	0.231383	0.0600216	0.0195331	0.123617	0.081562	0.131719	0.0514514	0.0347171	0.059613	0.0792431	0.114986	0.243654	0.231495	0.00443246	0.0897302	0.138763	0.0720322	0.153912	0.358646	0.268745	0.0333963	0.100021	0.237253	0.299262	0.469141	0.375377	0.0687578	0.197908	0.0495218	0.192831	0.164491	0.0908858	0.00847278	0.169638	0.126439	0.146053	0.0493931	0.00451338	0.293397	0.238858	0.260467	0.179646
Pf3D7_01_v3	513032	A	T	0.148148		0.129226	0.137291	0.231383	0.0600216	0.0195331	0.123617	0.081562	0.131719	0.0514514	0.0347171	0.059613	0.0792431	0.114986	0.243654	0.231495	0.00443246	0.0897302	0.138763	0.0720322	0.153912	0.358646	0.268745	0.0333963	0.100021	0.237253	0.299262	0.469141	0.375377	0.0687578	0.197908	0.0495218	0.192831	0.164491	0.0908858	0.00847278	0.169638	0.126439	0.146053	0.0493931	0.00451338	0.293397	0.238858	0.260467	0.179646
Pf3D7_01_v3	513033	A	T	0.148148		0.129226	0.137291	0.231383	0.0600216	0.0195331	0.123617	0.081562	0.131719	0.0514514	0.0347171	0.059613	0.0792431	0.114986	0.243654	0.231495	0.00443246	0.0897302	0.138763	0.0720322	0.153912	0.358646	0.268745	0.0333963	0.100021	0.237253	0.299262	0.469141	0.375377	0.0687578	0.197908	0.0495218	0.192831	0.164491	0.0908858	0.00847278	0.169638	0.126439	0.146053	0.0493931	0.00451338	0.293397	0.238858	0.260467	0.179646
Pf3D7_01_v3	513037	G	T	0.148148		0.129226	0.137291	0.231383	0.0600216	0.0195331	0.123617	0.081562	0.131719	0.0514514	0.0347171	0.059613	0.0792431	0.114986	0.243654	0.231495	0.00443246	0.0897302	0.138763	0.0720322	0.153912	0.358646	0.268745	0.0333963	0.100021	0.237253	0.299262	0.469141	0.375377	0.0687578	0.197908	0.0495218	0.192831	0.164491	0.0908858	0.00847278	0.169638	0.126439	0.146053	0.0493931	0.00451338	0.293397	0.238858	0.260467	0.179646
Pf3D7_01_v3	513043	A	G	0.148148		0.129226	0.137291	0.231383	0.0600216	0.0195331	0.123617	0.081562	0.131719	0.0514514	0.0347171	0.059613	0.0792431	0.114986	0.243654	0.231495	0.00443246	0.0897302	0.138763	0.0720322	0.153912	0.358646	0.268745	0.0333963	0.100021	0.237253	0.299262	0.469141	0.375377	0.0687578	0.197908	0.0495218	0.192831	0.164491	0.0908858	0.00847278	0.169638	0.126439	0.146053	0.0493931	0.00451338	0.293397	0.238858	0.260467	0.179646
Pf3D7_01_v3	513048	G	C	0.14987		0.143272	0.156157	0.24914	0.0732152	0.0330303	0.106079	0.0683187	0.146296	0.0677649	0.0347171	0.059613	0.0792431	0.114986	0.243654	0.231495	0.00443246	0.0897302	0.138763	0.0720322	0.153912	0.358646	0.268745	0.0333963	0.100021	0.237253	0.299262	0.469141	0.375377	0.0687578	0.197908	0.0495218	0.192831	0.164491	0.0908858	0.00847278	0.169638	0.126439	0.146053	0.0493931	0.00451338	0.293397	0.238858	0.260467	0.179646
Pf3D7_01_v3	513055	C	T	0.297725		0.0135079	0.130919	0.0396312	0.0245583	0.228873	0.445042	0.384528	0.230659	0.0274592	0.130172	0.0289581	0.0268257	0.180357	0.296103	0.340778	0.221711	0.0373799	0.24305	0.12163	0.693842	0.87392	0.744221	0.146763	0.130413	0.101581	0.228996	0.364414	0.36383	0.359036	0.0945808	0.349652	0.451044	0.47339	0.246132	0.00980571	0.14101	0.167056	0.688157	0.438259	0.042579	0.825578	0.653559	0.838533	0.581892
Pf3D7_01_v3	513056	C	A	0.233976		0.238633	0.238112	0.40975	0.127321	0.0522263	0.106079	0.0683187	0.323479	0.132251	0.0672324	0.0854456	0.111919	0.187138	0.351173	0.33346	0.0432201	0.127026	0.23732	0.0755695	0.226795	0.484205	0.359844	0.145411	0.109315	0.358566	0.496519	0.709075	0.564838	0.0320925	0.295581	0.0964995	0.268345	0.231837	0.203014	0.011133	0.20094	0.15108	0.337709	0.0984329	0.00451338	0.535491	0.338765	0.479136	0.254312
Pf3D7_01_v3	513058	A	C	0.395482		0.089035	0.264723	0.172551	0.100413	0.180717	0.360488	0.283	0.570993	0.107483	0.096729	0.0532185	0.00616058	0.27865	0.390655	0.39869	0.362723	0.00873707	0.0478291	0.138928	0.872832	1.01371	0.782455	0.376379	0.178818	0.0854842	0.600154	0.700299	0.596752	0.402987	0.0722979	0.438966	0.511036	0.482321	0.492091	0.0038208	0.125124	0.117356	1.19766	0.513229	0.0154025	1.29655	0.707317	1.21267	0.56547
Pf3D7_01_v3	513059	G	A	0.28473		0.0390062	0.212875	0.0488466	0.00288486	0.0759613	0.345761	0.331457	0.316893	0.0361417	0.122549	0.000275472	0.0552228	0.11487	0.306713	0.373966	0.226341	0.0117692	0.173419	0.273096	0.495877	0.880553	0.789865	0.161122	0.233002	0.0800544	0.180232	0.44053	0.458053	0.313596	0.00779587	0.0842361	0.305463	0.361064	0.394129	0.0532399	0.25901	0.296292	0.566851	0.187251	0.0606072	0.853728	0.530584	0.902488	0.520306
Pf3D7_01_v3	513063	C	T	0.28473		0.0390062	0.212875	0.0488466	0.00288486	0.0759613	0.345761	0.331457	0.316893	0.0361417	0.122549	0.000275472	0.0552228	0.11487	0.306713	0.373966	0.226341	0.0117692	0.173419	0.273096	0.495877	0.880553	0.789865	0.161122	0.233002	0.0800544	0.180232	0.44053	0.458053	0.313596	0.00779587	0.0842361	0.305463	0.361064	0.394129	0.0532399	0.25901	0.296292	0.566851	0.187251	0.0606072	0.853728	0.530584	0.902488	0.520306
Pf3D7_01_v3	513662	A	C	0.290427		0.149971	0.355386	0.335303	0.0878447	0.0682438	0.238327	0.0994649	0.319028	0.0334066	0.0882645	0.116163	0.0712686	0.235753	0.371741	0.27522	0.110186	0.12715	0.0443478	0.250859	0.732248	0.94482	0.551089	0.0532161	0.455039	0.333506	0.671898	0.817249	0.532289	0.0138866	0.3469	0.228337	0.357486	0.223307	0.249513	0.0570555	0.157657	0.0419363	0.555576	0.169713	0.0679746	0.714243	0.371244	0.526818	0.182966
Pf3D7_01_v3	513671	A	T	0.534882		0.124819	0.156808	0.282395	0.0749592	0.436171	0.672655	0.557558	0.341231	0.0898459	0.0160399	0.102307	0.0605435	0.583793	0.691537	0.736972	0.14947	0.0544361	0.179381	0.0701837	1.25396	1.31539	1.07164	0.243665	0.069046	0.282449	1.39138	1.36307	1.19492	0.0707878	0.208345	0.800953	0.783852	0.786905	0.290982	0.00820442	0.103287	0.134724	1.25641	0.990162	0.0432328	1.31234	1.15983	1.29826	0.967816
Pf3D7_01_v3	513679	A	G	0.530483		0.159101	0.0274392	0.0642081	0.162117	0.48952	0.77445	0.726252	0.239181	0.152145	0.239832	0.10272	0.388721	0.69408	0.830997	0.972448	0.0474839	0.0413739	0.126831	0.218373	0.797526	0.938576	0.920225	0.366593	0.30622	0.41667	0.882165	0.95504	0.977396	0.202228	0.0787686	0.297424	0.384452	0.496979	0.567907	0.431827	0.123472	0.224913	1.11997	1.27526	0.0984595	1.21929	1.50113	1.34214	1.37556
Pf3D7_01_v3	513690	A	C	0.437331		0.00692642	0.0250393	0.260594	0.00156535	0.0460254	1.09915	0.466793	0.170036	0.099966	0.0251633	0.253451	0.00535925	0.0353488	0.732564	0.423756	0.15854	0.070179	0.348214	0.0418594	0.111024	1.571	0.673982	0.194378	0.179788	0.43002	0.488156	1.89043	1.01657	0.054573	0.462878	0.0478173	0.98903	0.516091	0.216656	0.0795031	1.20433	0.511611	0.296724	0.0411435	0.204674	1.40307	1.185	0.844542	0.46969
Pf3D7_01_v3	513691	C	A	0.592081		0.274853	0.290005	0.0793925	0.891417	0.425476	1.06683	1.314	0.18994	0.377204	0.0515293	0.183176	0.413301	0.0521457	0.313757	0.666584	0.50176	0.00630921	0.189682	0.845818	0.194431	0.71245	1.14215	0.661323	0.0684432	1.36368	0.402687	0.857361	1.27642	0.368246	0.216845	0.526368	0.0568506	0.213091	1.56791	0.571452	0.397992	0.821866	0.91223	0.109895	0.305486	1.41981	0.598135	2.01366	1.03666
Pf3D7_01_v3	513692	A	G	0.416023		0.207286	0.395806	0.841887	0.454538	0.702884	0.119159	0.0515328	0.487155	0.0333793	0.0549375	0.417322	0.146472	0.266847	0.329131	0.150711	0.172476	0.186392	0.551699	0.139312	0.396778	0.755577	0.289374	0.173182	0.518673	0.331558	0.136103	1.38953	0.765227	0.178977	0.98804	0.137778	0.749538	0.400483	0.0445482	0.505655	1.33598	0.656607	0.0648759	1.04474	0.162886	0.780758	0.203818	0.443002	0.0175503
Pf3D7_01_v3	513695	G	A	0.722049		5.21464e-05	0.100013	0.182972	0.305058	0.460672	1.10451	0.921951	0.531545	0.0430559	0.0830042	0.168945	0.312008	0.392245	0.751256	0.837184	0.467241	0.0340531	0.12177	0.7215	1.14111	1.84483	1.52666	0.548384	0.213507	1.05324	1.1702	1.67784	1.51378	0.34882	0.269845	0.0808291	0.405687	0.469506	1.29471	0.346077	0.383212	0.41508	1.70459	0.666417	0.0671321	2.26334	1.36321	2.25877	1.18408
Pf3D7_01_v3	513707	A	T	0.942014		0.309848	0.455553	0.593765	0.135928	0.303381	1.12242	0.378691	1.07223	0.184966	0.000814157	0.140395	0.548798	0.719954	1.39192	0.818032	0.444607	0.149341	0.211611	0.958819	1.67773	2.98847	1.25121	0.682837	0.292349	1.56453	1.83874	2.80062	1.41245	0.363684	0.424941	0.141895	0.685485	0.213376	1.71049	0.430615	0.622778	0.0943062	2.39484	0.944028	0.29894	3.43201	2.19182	2.16872	0.851827
Pf3D7_01_v3	513710	A	G	0.811353		0.168463	0.713454	0.622104	0.0248898	0.137352	0.573038	0.475088	1.13717	0.127307	0.2962	0.306698	0.156671	0.335456	0.683878	0.721033	0.668275	0.0669857	0.0457732	0.811731	1.66391	2.4291	1.85047	0.490475	0.760155	0.989235	1.41395	1.93706	1.64212	0.385937	0.537868	0.218202	0.573162	0.580717	1.30441	0.102987	0.38869	0.370565	2.03029	0.462832	0.0382566	2.61621	1.09937	2.48992	0.910048
Pf3D7_01_v3	513730	T	A	0.614466		0.390661	0.646324	0.688858	0.0128161	0.0727172	0.33907	0.0258281	1.03461	0.381521	0.0311888	0.130352	0.401802	0.516886	0.784657	0.428183	0.342322	0.0861534	0.143419	0.767907	1.28198	1.71613	0.694326	0.457511	0.226632	1.15958	1.33801	1.62194	0.790794	0.257636	0.302135	0.106393	0.328367	0.0413096	1.21821	0.364943	0.257333	0.0451583	1.66707	0.751613	0.23938	1.99949	1.23105	1.22678	0.445308
Pf3D7_01_v3	513732	C	A	0.614466		0.390661	0.646324	0.688858	0.0128161	0.0727172	0.33907	0.0258281	1.03461	0.381521	0.0311888	0.130352	0.401802	0.516886	0.784657	0.428183	0.342322	0.0861534	0.143419	0.767907	1.28198	1.71613	0.694326	0.457511	0.226632	1.15958	1.33801	1.62194	0.790794	0.257636	0.302135	0.106393	0.328367	0.0413096	1.21821	0.364943	0.257333	0.0451583	1.66707	0.751613	0.23938	1.99949	1.23105	1.22678	0.445308
Pf3D7_01_v3	513760	A	G	0.555763		0.444324	0.559372	0.59236	0.171945	0.0106184	0.467037	0.127719	1.02846	0.387495	0.0464143	0.0403421	0.241074	0.446419	0.993981	0.26607	0.29278	0.121992	0.123949	0.301044	0.816938	1.84911	0.29908	0.530519	0.137168	0.520098	0.893896	1.68603	0.390703	0.332605	0.213577	0.226621	0.766145	0.0346476	0.83242	0.127952	0.586588	0.145008	1.38969	0.52487	0.632461	2.23535	1.51173	0.840152	0.178708
Pf3D7_01_v3	513873	G	A	0.358909		0.0834151	0.380232	0.219145	0.0916357	0.251827	0.54811	0.0131081	0.151389	0.0445162	0.187758	0.0964711	0.205826	0.340276	0.526711	0.0784628	0.0470009	0.131391	0.0901638	0.720939	1.33722	1.63351	0.346513	0.120668	0.713279	0.592353	0.844496	1.04838	0.211091	0.0386462	0.320806	0.152284	0.324332	0.118334	0.330154	0.0797797	0.1996	0.303785	0.576075	0.325195	0.485861	0.789378	0.618894	0.151701	0.0481106
Pf3D7_01_v3	513928	G	A	0.357291		0.153295	0.334747	0.354076	0.0248923	0.106381	0.34321	0.02295	0.484358	0.0662026	0.071521	0.126533	0.205443	0.282282	0.467679	0.188011	0.222836	0.100872	0.0793156	0.481668	0.806531	1.12113	0.375585	0.220032	0.349861	0.669138	0.800219	1.01941	0.416415	0.126041	0.320589	0.0868866	0.264559	0.0031175	0.644542	0.115165	0.208118	0.0838983	0.89058	0.292112	0.247283	1.12802	0.591702	0.58496	0.111349
Pf3D7_01_v3	513930	G	T	0.374778		0.20357	0.34135	0.380128	0.121709	0.0431076	0.539708	0.277618	0.424179	0.182341	0.0267553	0.0965678	0.0869864	0.26669	0.710919	0.0286872	0.134431	0.0596345	0.0997724	0.179669	0.632715	1.52767	0.0131047	0.157677	0.160864	0.328303	0.688605	1.38062	0.058783	0.0600315	0.208128	0.24384	0.746722	0.141721	0.309147	0.0322421	0.54173	0.433098	0.662087	0.355355	0.990057	1.30083	1.17994	0.113064	0.122949
Pf3D7_01_v3	513939	T	C	0.384356		0.182224	0.454671	0.392289	0.353992	0.0322849	0.266252	0.324837	0.679431	0.0481255	0.115547	0.125056	0.0996078	0.23014	0.438709	0.0751795	0.327392	0.146047	0.0241081	0.00171641	0.793458	1.18551	0.0135435	0.300901	0.573109	0.0189601	0.681522	0.961949	0.0312477	0.247347	0.393015	0.620466	0.828304	0.0146709	0.263662	0.356299	0.247337	0.479699	1.01242	0.131071	0.730076	1.31309	0.440011	0.259282	0.328947
Pf3D7_01_v3	513949	G	A	0.301596		0.0110774	0.0488352	0.0216982	0.101221	0.4537	0.879647	0.0501074	0.114699	0.161606	0.0653912	0.0392036	0.125594	0.406214	0.628445	0.0698737	0.0881539	0.141135	0.0197381	0.0971886	0.671339	1.01784	0.0188396	0.21705	0.137054	0.123956	0.576541	0.827443	0.0328793	0.178114	0.111457	0.367909	0.56615	0.0506884	0.292807	0.0107194	0.227921	0.400363	0.784437	0.41259	0.621439	1.04638	0.770313	0.19701	0.0697365
Pf3D7_01_v3	513954	A	G	0.459907		0.464325	0.145559	0.309415	0.167533	0.0633209	0.632159	0.0670821	0.488352	0.115696	0.861274	0.141027	0.262634	0.586013	1.19504	0.568069	0.00104932	0.674362	0.793857	0.489759	0.0897457	0.498063	0.0425754	0.96546	0.0473815	0.155878	0.613531	1.36645	0.444535	0.168429	0.560159	0.359461	0.946408	0.279991	0.309892	0.347337	0.60162	0.0115365	0.80217	0.0346914	0.399824	1.54696	0.573134	0.678841	0.0117603
Pf3D7_01_v3	513955	G	T	0.427682		0.746355	0.0867643	0.44558	0.311815	0.185403	0.308319	0.0650694	0.6974	0.0841035	0.807902	0.236485	0.335417	0.491078	1.19951	0.604918	0.0386177	0.676128	0.5153	0.320055	0.153882	0.561277	0.00750743	0.786759	0.00836594	0.114052	0.302688	1.1283	0.353147	0.213303	0.40098	0.153564	0.818229	0.235675	0.322102	0.257238	0.761199	0.105921	0.56674	0.129171	0.364946	1.41385	0.57582	0.633672	0.0119595
Pf3D7_01_v3	514581	T	A	0.341812		0.508412	0.0281804	0.4947	0.442008	0.217219	0.175397	0.242858	0.51272	0.116691	0.610958	0.0479063	0.0693578	0.258762	0.740001	0.201695	0.0115753	0.396696	0.722079	0.63567	0.307793	0.257521	0.261871	0.650637	0.1381	0.0250717	0.314219	0.970549	0.170979	0.0444417	0.40971	0.265449	0.825325	0.144396	0.0696723	0.364087	0.597125	0.0473557	0.32189	0.127022	0.491402	0.909996	0.426801	0.213143	0.149357
Pf3D7_01_v3	514586	A	G	0.468014		0.828801	0.123186	0.846162	0.496843	0.302424	0.112535	0.180347	0.735604	0.0513263	0.84516	0.0479868	0.23273	0.431109	1.00883	0.505468	0.0584675	0.813754	1.05624	0.530365	0.268671	0.318615	0.082905	0.769333	0.0813508	0.280475	0.595317	1.37968	0.529665	0.0133291	0.951733	0.220692	0.797996	0.255808	0.179036	0.528057	0.630421	0.0746245	0.443314	0.348571	0.328109	1.11003	0.222704	0.477463	0.149357
Pf3D7_01_v3	514589	A	G	0.440396		0.757579	0.0472861	0.670647	0.442097	0.164525	0.163767	0.0741154	0.679352	0.0743673	0.897107	0.0967511	0.228417	0.526631	1.00897	0.599849	0.0520864	0.702252	0.967547	0.593597	0.185379	0.273776	0.0369178	0.841735	0.0479811	0.179783	0.626774	1.22708	0.552107	0.0440154	0.685305	0.34255	0.806326	0.35089	0.184026	0.423911	0.481251	0.0746245	0.579821	0.114745	0.237921	1.12939	0.33599	0.598084	0.00603328
Pf3D7_01_v3	514612	A	C	0.465599		0.363685	0.214979	0.119932	0.0587162	0.0952229	0.809684	0.00405531	0.51442	0.2146	0.808861	0.235661	0.30527	0.257007	1.20946	0.368102	0.0698488	0.672208	0.517931	0.366659	0.552179	0.571565	0.192564	1.14177	0.0123046	0.0797374	0.0336818	1.14304	0.1329	0.422214	0.398249	0.0424309	0.881564	0.0668727	0.505167	0.28982	1.30193	0.109875	0.501273	0.478655	0.668415	1.83912	0.592816	0.579687	0.185007
Pf3D7_01_v3	514632	C	T	0.418884		0.290549	0.346876	0.0432498	0.0858823	0.100515	0.791793	0.126473	0.355734	0.203334	0.864551	0.259095	0.201728	0.439174	1.07153	0.467613	0.027768	0.559784	0.532548	0.615357	0.27526	0.364339	0.126252	1.06918	0.169572	0.0626628	0.207788	0.917906	0.199754	0.368453	0.25682	0.277246	0.930651	0.255767	0.290246	0.323371	0.694263	0.0384955	0.674087	0.0776093	0.41792	1.48826	0.592906	0.621009	0.0152692
Pf3D7_01_v3	514664	T	C	0.775581		1.55293	0.201627	0.480936	0.225821	0.217812	0.561523	0.0495749	0.811552	0.0698655	2.7008	0.798224	1.11555	1.14915	2.59133	1.34926	0.362383	1.89653	1.28975	0.710127	0.834706	0.334615	0.271131	1.6389	0.188409	0.27265	0.297305	1.62617	0.413169	0.269403	0.730832	0.0248164	0.985823	0.171463	0.53168	0.370104	1.26134	0.159244	0.643056	0.461739	0.572233	2.03085	0.580319	0.784087	0.124114
Pf3D7_01_v3	514685	G	C	0.696778		1.18882	0.292118	0.668427	0.0698811	0.240624	0.359803	0.213754	0.826264	0.111779	2.33163	0.359019	1.09268	0.798138	1.8173	0.737387	0.177872	1.08295	1.95345	0.498503	1.10446	0.0498202	0.671252	1.86647	0.778883	0.912878	0.484999	1.62629	0.336868	0.13552	0.616253	0.197377	0.454102	0.141325	0.828344	0.0321404	0.969213	0.00346561	0.623559	0.163557	0.667556	1.70907	0.715452	0.509434	0.122631
Pf3D7_01_v3	514709	C	T	0.731758		0.652295	0.402367	0.368935	0.300588	0.0289949	0.622518	0.43169	0.842015	0.286362	1.61147	0.231358	0.276021	0.734299	1.46045	0.150909	0.0655031	1.16347	1.47352	1.2612	0.519625	0.162037	1.24557	2.13101	0.126051	0.0513427	0.63296	1.48402	0.0545749	0.407701	0.930882	0.519608	1.21506	0.0974388	0.457318	0.805208	0.675224	0.623315	1.24318	0.298688	1.37908	2.18546	0.300261	0.275346	1.05599
Pf3D7_01_v3	514805	A	T	0.55719		0.73364	0.118289	0.556981	0.284406	0.0801614	0.476037	0.325231	0.731873	0.162533	0.738534	0.149391	0.353747	0.623351	1.39959	0.283464	0.0178431	1.08412	0.62115	0.235382	0.0295588	0.894931	0.24572	0.773307	0.48048	0.270161	0.650616	1.63302	0.138672	0.150108	1.02622	0.268711	0.993966	0.033131	0.382658	0.595273	0.77607	0.284027	0.8029	0.361172	0.999116	1.75184	0.318737	0.298227	0.672025
Pf3D7_01_v3	514809	A	C	0.368561		0.444025	0.120126	0.475511	0.188133	0.0956389	0.225573	0.26498	0.566067	0.11902	0.394774	0.0192773	0.223967	0.330227	0.72488	0.13912	0.048198	0.65371	0.49749	0.106054	0.010789	0.495355	0.176881	0.560068	0.397357	0.33044	0.499136	1.03271	0.135958	0.0936799	0.816718	0.117319	0.504987	0.0649587	0.355816	0.382956	0.447596	0.194427	0.563756	0.321443	0.586916	1.07165	0.112063	0.2326	0.508903
Pf3D7_01_v3	514933	A	G	0.392891		0.458606	0.252962	0.320056	0.11567	0.0679482	0.340975	0.230604	0.332692	0.150539	1.02605	0.128608	0.318764	0.378488	0.8757	0.177164	0.0858415	0.715138	1.04159	0.548649	0.551116	0.0687049	0.649057	0.877242	0.131002	0.256556	0.334857	0.95256	0.0551194	0.0349897	0.632314	0.0604558	0.517434	0.105451	0.226499	0.310802	0.555151	0.191082	0.324274	0.317178	0.67363	0.873904	0.19331	0.0841636	0.50036
Pf3D7_01_v3	514966	G	A	0.33596		0.520078	0.0290589	0.321789	0.215227	0.111673	0.199858	0.243216	0.57833	0.0286627	0.624483	0.172608	0.257876	0.380483	0.78453	0.209576	0.0133719	0.611959	0.437217	0.268947	0.132104	0.292625	0.261103	0.73996	0.0736479	0.103458	0.261941	0.732199	0.0460184	0.232157	0.43406	0.13041	0.515027	0.0250633	0.332337	0.295813	0.44022	0.151226	0.550215	0.199645	0.52253	1.04678	0.207349	0.265131	0.340608
Pf3D7_01_v3	515036	G	T	0.377377		0.483524	0.247243	0.32437	0.147649	0.076719	0.285868	0.219126	0.3217	0.11605	1.0591	0.143563	0.301709	0.390663	0.844355	0.204983	0.108535	0.698693	1.03968	0.612934	0.56401	0.0272399	0.620932	0.847916	0.174466	0.206074	0.324765	0.874186	0.0679803	0.0235254	0.583227	0.0903403	0.510832	0.0634984	0.177451	0.317764	0.496298	0.166659	0.29772	0.280226	0.590156	0.78251	0.17981	0.0855298	0.433401
Pf3D7_01_v3	515215	T	A	0.309991		0.407333	0.0346381	0.272066	0.0990526	0.173013	0.173186	0.193931	0.49101	0.114519	0.589138	0.127632	0.293177	0.216658	0.619552	0.172151	0.0309745	0.601947	0.489411	0.187833	0.363969	0.151276	0.288528	0.750215	0.0953158	0.220961	0.117138	0.608703	0.051146	0.206934	0.502231	0.0748489	0.30396	0.0893358	0.410852	0.242825	0.512235	0.0397212	0.355585	0.464328	0.418958	0.874917	0.0628767	0.247844	0.392378
Pf3D7_01_v3	515225	A	G	0.325577		0.461635	0.0883141	0.27716	0.137626	0.103722	0.0561639	0.245837	0.678783	0.00906114	0.759678	0.165146	0.294522	0.33678	0.5332	0.166506	0.0947606	0.515714	0.610154	0.338159	0.333727	0.0442259	0.440595	1.15826	0.129305	0.161962	0.21681	0.430193	0.0129715	0.370028	0.342544	0.0447888	0.222257	0.0964259	0.540446	0.167253	0.2112	0.163394	0.687679	0.154302	0.341225	0.921887	0.0582636	0.343615	0.314119
Pf3D7_01_v3	515274	A	C	0.34697		0.420856	0.0217515	0.39781	0.130214	0.292616	0.0412827	0.336016	0.747807	0.0723838	0.585298	0.0492604	0.267463	0.130315	0.362972	0.0738948	0.157694	0.561006	0.682195	0.219168	0.565157	0.0928495	0.46401	1.10559	0.0571934	0.336073	0.117038	0.418449	0.0268359	0.297529	0.616286	0.160527	0.0970832	0.185279	0.623631	0.237455	0.312085	0.0676058	0.468004	0.606655	0.309511	0.804821	0.148207	0.299194	0.543096
Pf3D7_01_v3	515301	G	A	0.457159		0.889671	0.0200701	0.487652	0.145645	0.330456	0.0558979	0.623153	0.860045	0.0379391	1.2305	0.302194	0.664471	0.450618	0.781885	0.163056	0.0309945	0.902201	0.838288	0.241708	0.634978	0.110303	0.861869	1.26987	0.101383	0.429993	0.165877	0.502962	0.0996926	0.300529	0.527171	0.178272	0.0986984	0.430792	0.7107	0.119452	0.33641	0.286018	0.532185	0.418335	0.602032	0.906859	0.0210163	0.139509	0.730437
Pf3D7_01_v3	515330	C	T	0.486348		0.83132	0.0174255	0.487652	0.087398	0.359063	0.0464611	0.623153	0.989183	0.00989501	1.14274	0.262098	0.70922	0.379741	0.741973	0.132725	0.0422266	0.891518	0.831131	0.143813	0.684095	0.0938416	0.855953	1.45712	0.052818	0.566311	0.136552	0.519626	0.0996926	0.402014	0.580253	0.308875	0.0455193	0.525017	0.96879	0.0817136	0.390816	0.257283	0.623752	0.527674	0.617911	1.07773	0.0440997	0.21507	0.789678
Pf3D7_01_v3	515369	A	C	0.431534		0.697107	0.189994	0.784855	0.281198	0.726202	0.454759	0.876812	0.900258	0.0574629	0.590442	0.00962115	0.329007	0.0609306	0.235525	0.0442461	0.0682649	0.665396	0.813922	0.144479	0.791905	0.27424	0.777447	0.85956	0.161848	0.550197	0.0781549	0.315327	0.0708174	0.108396	0.860624	0.374137	0.0610769	0.467829	0.533776	0.255541	0.253501	0.161676	0.193495	1.01151	0.376803	0.424439	0.470763	0.0215871	1.02519
Pf3D7_01_v3	515440	A	G	0.387404		0.478829	0.185732	0.525898	0.31155	0.486479	0.424309	0.806571	1.29899	0.232556	0.356056	0.0135252	0.140318	0.0519511	0.10909	0.134075	0.41304	0.257533	0.457495	0.186395	0.432434	0.248476	0.70288	1.36987	0.0621015	0.197408	0.0583253	0.129549	0.190304	0.612662	0.299239	0.11519	0.0196766	0.373696	0.847018	0.107243	0.0789782	0.293502	0.757996	0.30484	0.346703	0.801729	0.176246	0.263845	0.629047
Pf3D7_01_v3	515445	G	C	0.391613		0.478829	0.185732	0.525898	0.31155	0.486479	0.385413	0.832328	1.29899	0.232556	0.356056	0.0135252	0.140318	0.0519511	0.13034	0.147044	0.41304	0.257533	0.457495	0.186395	0.432434	0.208739	0.732637	1.36987	0.0621015	0.197408	0.0583253	0.158852	0.207063	0.612662	0.299239	0.11519	0.00160488	0.394263	0.847018	0.107243	0.110016	0.314734	0.757996	0.30484	0.401766	0.849009	0.14017	0.246423	0.657695
Pf3D7_01_v3	515486	A	G	0.416748		1.01995	0.188305	0.695811	0.395803	0.584699	0.314115	0.930374	0.800796	0.172697	0.9624	0.234827	0.451972	0.331759	0.577641	0.0715595	0.113724	0.820139	0.689147	0.29016	0.5746	0.134566	0.842651	0.741008	0.00480841	0.261957	0.115951	0.374533	0.150659	0.102273	0.551681	0.106395	0.111744	0.376634	0.316195	0.246843	0.268188	0.306162	0.22342	0.527593	0.558543	0.47355	0.138074	0.0485151	0.865082
Pf3D7_01_v3	515570	A	G	0.333905		0.457561	0.0995383	0.673935	0.345699	0.479583	0.282742	0.50239	0.781223	0.0505264	0.437458	0.0739452	0.100129	0.0425765	0.178739	0.00232486	0.150138	0.425833	0.841189	0.34901	0.595554	0.213042	0.476507	0.872721	0.051326	0.309087	0.189372	0.388515	0.0765106	0.103735	0.735798	0.0741091	0.0931493	0.111586	0.353372	0.342646	0.200245	0.0631014	0.296289	0.626099	0.216802	0.489309	0.27175	0.176747	0.549378
Pf3D7_01_v3	515594	A	G	0.25624		0.278413	0.175602	0.482335	0.145528	0.235793	0.0640603	0.275634	0.532341	0.0701075	0.155382	0.0981297	0.128499	0.0641436	0.206831	0.0220359	0.140954	0.388131	0.4145	0.00106085	0.102408	0.105837	0.133841	0.440116	0.401684	0.422779	0.273942	0.48258	0.131104	0.0657039	0.73331	0.0799473	0.0903555	0.114548	0.382287	0.256245	0.203323	0.0612963	0.319573	0.495479	0.217125	0.518163	0.178678	0.196071	0.450447
Pf3D7_01_v3	515646	T	A	0.176188		0.0156465	0.0431581	0.267463	0.0614847	0.113995	0.110734	0.0798925	0.297696	0.110444	0.0255022	0.273898	0.0652976	0.114434	0.101351	0.0768686	0.28523	0.0676628	0.498969	0.138143	0.268709	0.222016	0.14346	0.477754	0.0764815	0.288268	0.189225	0.173527	0.166012	0.0473803	0.489087	0.0603489	0.0357647	0.0198842	0.264483	0.182257	0.00751052	0.0211152	0.218871	0.342442	0.0182856	0.206776	0.310737	0.211527	0.213123
Pf3D7_01_v3	515650	T	A	0.177197		0.0156465	0.047644	0.267463	0.0614847	0.113995	0.110734	0.0798925	0.297696	0.110444	0.0294264	0.273898	0.0652976	0.114434	0.101351	0.0768686	0.28523	0.0676628	0.508238	0.144236	0.277251	0.229164	0.148618	0.485281	0.0697352	0.288268	0.189225	0.173527	0.166012	0.0473803	0.489087	0.0603489	0.0357647	0.0198842	0.264483	0.182257	0.00751052	0.0211152	0.218871	0.342442	0.0182856	0.206776	0.310737	0.211527	0.213123
Pf3D7_01_v3	515701	C	A	0.214944		0.106626	0.379764	0.372974	0.183862	0.363833	0.0970438	0.112815	0.540994	0.0269233	0.156065	0.192732	0.0434547	0.159843	0.0281257	0.0104253	0.317171	0.0884674	0.0611466	0.12463	0.0379658	0.278968	0.182215	0.235552	0.509861	0.208411	0.0289521	0.305772	0.218652	0.154584	0.403711	0.158432	0.0981247	0.0592196	0.338043	0.178162	0.311239	0.208316	0.195035	0.495393	0.0232042	0.479091	0.0829922	0.397884	0.0964471
Pf3D7_01_v3	515905	T	C	0.199209		0.0866083	0.0223077	0.404067	0.110188	0.103346	0.0200981	0.183979	0.391786	0.0102706	0.137995	0.243145	0.00373344	0.00234676	0.0679369	0.0587018	0.22808	0.102465	0.694673	0.187485	0.209926	0.064977	0.257684	0.579035	0.0290634	0.38628	0.385336	0.463011	0.162161	0.0202975	0.510569	0.0125838	0.097478	0.0687457	0.292715	0.133878	0.098562	0.0970381	0.341518	0.15571	0.170113	0.425637	0.037298	0.175494	0.23379
Pf3D7_01_v3	516030	T	C	0.232349		0.0500089	0.410527	0.560196	0.202983	0.338366	0.206015	0.280961	0.519322	0.0406945	0.261506	0.431131	0.117376	0.209964	0.0925983	0.171561	0.376636	0.0193162	0.220038	0.12533	0.0109017	0.162058	0.024052	0.190879	0.523123	0.412826	0.229463	0.366056	0.181238	0.00955922	0.612623	0.108791	0.0270483	0.0648231	0.294055	0.183954	0.142037	0.00961265	0.1991	0.424914	0.0901306	0.325178	0.194502	0.181154	0.285026
Pf3D7_01_v3	516118	G	T	0.252944		0.00399493	0.20398	0.367593	0.100721	0.229801	0.0507766	0.120147	0.535158	0.0774747	0.167507	0.336792	0.0798452	0.186823	0.0425874	0.0908328	0.463285	0.0660155	0.227407	0.079907	0.0623831	0.331473	0.039952	0.407486	0.470844	0.353487	0.154825	0.547108	0.204817	0.154588	0.58188	0.135282	0.16816	0.0200477	0.454115	0.201835	0.394561	0.0794695	0.329687	0.499689	0.179839	0.725797	0.0269104	0.381615	0.233798
Pf3D7_01_v3	516177	A	G	0.157989		0.0264477	0.00388252	0.307771	0.0403597	0.137872	0.153382	0.101479	0.366996	0.0664806	0.0420623	0.245383	0.000319276	0.0833837	0.0831752	0.0509335	0.284784	0.0233963	0.484602	0.0533885	0.235841	0.216393	0.125433	0.508657	0.11868	0.399613	0.204834	0.169278	0.175482	0.0710747	0.266516	0.121139	0.0969808	0.0636176	0.373972	0.02695	0.00725296	0.0195418	0.265616	0.089882	0.0287481	0.232154	0.096941	0.249511	0.0430193
Pf3D7_01_v3	516289	C	G	0.251882		0.0848452	0.0173917	0.63971	0.134028	0.166108	0.190391	0.00499824	0.408455	0.0603803	0.130219	0.440459	0.02427	0.0439679	0.0480739	0.0993801	0.242971	0.0385738	1.10643	0.218421	0.314327	0.290939	0.00534091	0.593897	0.132885	0.679453	0.582323	0.468777	0.688056	0.115327	0.673861	0.0237946	0.0228859	0.150815	0.277026	0.0821218	0.0115896	0.190663	0.275036	0.136503	0.191348	0.2356	0.147228	0.463088	0.0793674
Pf3D7_01_v3	516414	T	G	0.435939		0.0779981	0.271087	1.15781	0.178787	0.39893	0.121888	0.173955	0.829983	0.113051	0.369311	1.30335	0.264101	0.461197	0.183051	0.238155	0.88433	0.18844	1.18521	0.0405882	0.188217	0.130612	0.0329728	0.653512	0.178132	1.35243	0.797266	1.18292	0.809752	0.109725	1.20094	0.20119	0.0705511	0.000567622	0.62259	0.0796921	0.315633	0.159887	0.420929	0.376087	0.0606912	0.754086	0.0112638	0.571943	0.0786267
Pf3D7_01_v3	516471	A	G	0.376129		0.0336546	0.286481	0.707627	0.250446	0.284255	0.0598376	0.0227954	0.935562	0.0207389	0.189441	0.592401	0.178984	0.190046	0.0112622	0.0222186	0.745419	0.0536504	0.541261	0.0221403	0.0402335	0.234925	0.241536	0.751696	0.481793	0.511865	0.462004	0.765744	0.694409	0.178945	0.942356	0.00881258	0.208208	0.234982	0.609853	0.331157	0.270547	0.27153	0.674899	0.474301	0.0379988	0.98654	0.102976	0.980492	0.03704
Pf3D7_01_v3	516475	A	G	0.469051		0.155084	0.394528	0.920286	0.00291341	0.186596	0.220506	0.13251	1.00418	0.108682	0.641095	1.23991	0.149241	0.363146	0.362973	0.284331	1.2072	0.281275	0.648129	0.484337	0.179412	0.131472	0.167359	0.684686	0.348696	1.64728	0.918893	0.724054	0.675437	0.0913584	0.921039	0.255293	0.212141	0.14353	1.21145	0.117257	0.0171887	0.0293692	0.919511	0.0985786	0.0461138	0.785157	0.117856	0.807302	0.0387439
Pf3D7_01_v3	516809	A	C	0.34925		0.20473	0.0980437	0.58532	0.00765923	0.029848	0.270398	0.00966627	0.619428	0.0140167	0.374795	0.956751	0.185574	0.243528	0.472583	0.190858	0.899487	0.205177	0.706123	0.140836	0.0818669	0.201179	0.0866443	0.66426	0.156488	1.04783	0.824997	0.317233	0.596998	0.0571985	0.760334	0.0594616	0.277434	0.0204335	0.77155	0.0088287	0.281039	0.0198026	0.767928	0.0490781	0.238918	0.35313	0.37634	0.666107	0.0138143
Pf3D7_01_v3	516833	T	C	0.389534		0.338341	0.108977	0.58532	0.00765923	0.029848	0.270398	0.00966627	0.619428	0.0407452	0.585663	1.2039	0.319797	0.387074	0.644576	0.315862	1.11219	0.315027	0.682887	0.15433	0.0963596	0.186133	0.0970155	0.645534	0.224248	1.04783	0.824997	0.317233	0.596998	0.0571985	0.818794	0.0594616	0.277434	0.0204335	0.77155	0.016087	0.281039	0.0198026	0.767928	0.0857982	0.238918	0.35313	0.429549	0.666107	0.0398647
Pf3D7_01_v3	516940	T	C	0.247695		0.0174474	0.239992	0.541145	0.162582	0.188399	0.26923	0.258493	0.632534	0.067921	0.235043	0.543265	0.166462	0.181603	0.22067	0.240166	0.58744	0.0750844	0.396748	0.0336073	0.0202391	0.0414816	0.0642202	0.472392	0.212452	0.46886	0.415121	0.276618	0.189522	0.0939244	0.539951	0.0134171	0.0507516	0.0829756	0.455133	0.106355	0.056636	0.0872275	0.48959	0.156144	0.0281261	0.366267	0.227932	0.291894	0.222006
Pf3D7_01_v3	517002	A	G	0.276154		0.224948	0.130921	0.356398	0.0612545	0.0612438	0.199224	0.0335225	0.430207	0.0511463	0.44717	0.709652	0.13997	0.3043	0.430084	0.240166	0.722	0.187038	0.311605	0.287187	0.0726097	0.0829637	0.0838681	0.378323	0.282107	0.78745	0.399444	0.170994	0.317475	0.0822551	0.520143	0.194492	0.296196	0.109755	0.652037	0.0373109	0.147429	0.0232378	0.456349	0.152152	0.142827	0.247607	0.346202	0.415107	0.0822185
Pf3D7_01_v3	517089	G	A	0.345968		0.26091	0.114609	0.390259	0.0091594	0.0686952	0.311942	0.116284	0.540623	0.073528	0.479154	0.811791	0.266379	0.354192	0.586164	0.103151	0.900965	0.200865	0.384392	0.129888	0.0415782	0.224531	0.296447	0.536854	0.297237	0.626936	0.433053	0.103455	0.630754	0.139862	0.607506	0.0839298	0.286283	0.138497	0.636428	0.0693895	0.258927	0.241448	0.582208	0.199042	0.492815	0.245423	0.557537	0.843289	0.0796161
Pf3D7_01_v3	517090	T	C	0.345968		0.26091	0.114609	0.390259	0.0091594	0.0686952	0.311942	0.116284	0.540623	0.073528	0.479154	0.811791	0.266379	0.354192	0.586164	0.103151	0.900965	0.200865	0.384392	0.129888	0.0415782	0.224531	0.296447	0.536854	0.297237	0.626936	0.433053	0.103455	0.630754	0.139862	0.607506	0.0839298	0.286283	0.138497	0.636428	0.0693895	0.258927	0.241448	0.582208	0.199042	0.492815	0.245423	0.557537	0.843289	0.0796161
Pf3D7_01_v3	517102	A	G	0.31334		0.26091	0.0626453	0.390259	0.0091594	0.0686952	0.311942	0.116284	0.372961	0.112459	0.406983	0.811791	0.266379	0.354192	0.586164	0.103151	0.706566	0.164863	0.477726	0.0689583	0.0199036	0.304633	0.232021	0.403745	0.2722	0.626936	0.433053	0.103455	0.630754	0.0160769	0.676217	0.0839298	0.286283	0.138497	0.437669	0.107021	0.258927	0.241448	0.372453	0.25931	0.492815	0.105305	0.637443	0.62577	0.0437086
Pf3D7_01_v3	517111	T	A	0.356532		0.0585975	0.130173	0.22454	0.0947958	0.00504921	0.0517533	0.413001	0.526467	0.209089	0.19663	0.296395	0.0396895	0.0521001	0.0175048	0.300066	0.563279	0.087961	0.138621	0.353192	0.194139	0.230673	0.788434	0.495909	0.601498	0.611965	0.339554	0.35019	0.872496	0.291502	0.566171	0.141637	0.0648196	0.299302	0.851958	0.0534793	0.044893	0.523541	0.723212	0.248648	0.415806	0.716369	0.17255	1.38313	0.27042
Pf3D7_01_v3	517129	A	G	0.312225		0.0392777	0.342238	0.792062	0.323497	0.295974	0.591162	0.0430146	0.334497	0.194969	0.367918	0.837184	0.358343	0.307261	0.4848	0.0128259	0.353146	0.207254	0.565718	0.051837	0.00305452	0.223782	0.423471	0.0755458	0.144754	0.480405	0.542067	0.212052	0.947736	0.293198	0.623717	0.0502815	0.103105	0.429998	0.0296472	0.151218	0.205333	0.412691	0.0728777	0.126726	0.629351	0.0754451	0.390581	0.448279	0.281563
Pf3D7_01_v3	517156	A	G	0.299414		0.0392777	0.342238	0.792062	0.323497	0.295974	0.534243	0.0430146	0.270972	0.194969	0.367918	0.837184	0.358343	0.307261	0.444327	0.0128259	0.293738	0.207254	0.565718	0.051837	0.00305452	0.174532	0.423471	0.0203303	0.144754	0.480405	0.542067	0.254627	0.947736	0.369673	0.623717	0.0502815	0.0711671	0.429998	0.0158946	0.151218	0.159626	0.412691	0.0188784	0.126726	0.576444	0.0985241	0.331547	0.372977	0.281563
Pf3D7_01_v3	517158	T	C	0.299414		0.0392777	0.342238	0.792062	0.323497	0.295974	0.534243	0.0430146	0.270972	0.194969	0.367918	0.837184	0.358343	0.307261	0.444327	0.0128259	0.293738	0.207254	0.565718	0.051837	0.00305452	0.174532	0.423471	0.0203303	0.144754	0.480405	0.542067	0.254627	0.947736	0.369673	0.623717	0.0502815	0.0711671	0.429998	0.0158946	0.151218	0.159626	0.412691	0.0188784	0.126726	0.576444	0.0985241	0.331547	0.372977	0.281563
Pf3D7_01_v3	517159	T	A	0.299414		0.0392777	0.342238	0.792062	0.323497	0.295974	0.534243	0.0430146	0.270972	0.194969	0.367918	0.837184	0.358343	0.307261	0.444327	0.0128259	0.293738	0.207254	0.565718	0.051837	0.00305452	0.174532	0.423471	0.0203303	0.144754	0.480405	0.542067	0.254627	0.947736	0.369673	0.623717	0.0502815	0.0711671	0.429998	0.0158946	0.151218	0.159626	0.412691	0.0188784	0.126726	0.576444	0.0985241	0.331547	0.372977	0.281563
Pf3D7_01_v3	517214	A	T	0.278463		0.232005	0.290911	0.298674	0.139893	0.0265695	0.400649	0.00585965	0.474169	0.129493	0.661162	0.646681	0.415615	0.268692	0.630239	0.196384	0.781979	0.400634	0.0606586	0.106304	0.357636	0.109229	0.29859	0.249327	0.177509	0.185836	0.385891	0.0272456	0.325618	0.166546	0.180834	0.152041	0.168183	0.15852	0.333274	0.0257735	0.444014	0.0361447	0.580016	0.137429	0.38099	0.125514	0.284132	0.538372	0.150391
Pf3D7_01_v3	517345	G	T	0.319858		0.0973476	0.264474	0.356543	0.0835586	0.10153	0.256751	0.505318	0.157908	0.00780581	0.39625	0.500067	0.182885	0.201791	0.319228	0.322682	0.256158	0.0971269	0.147032	0.165415	0.169053	0.010163	1.1817	0.0322488	0.411947	0.374372	0.324529	0.118803	1.24693	0.147392	0.443618	0.0171192	0.127978	0.738661	0.0910925	0.0974029	0.149823	0.887239	0.0788662	0.148838	1.04475	0.0348664	0.345435	0.873131	0.683473
Pf3D7_01_v3	517435	T	A	0.353481		0.222792	0.143858	0.214455	0.051384	0.121503	0.639222	0.453826	0.0282892	0.0123224	0.460641	0.52326	0.285232	0.374789	0.827769	0.153039	0.241047	0.22639	0.110112	0.0919682	0.00366	0.549239	0.87848	0.0917627	0.225633	0.229317	0.114061	0.27742	0.915058	0.183063	0.266766	0.083902	0.49567	0.609086	0.00716056	0.0622804	0.516198	0.84897	0.0855334	0.187686	1.50805	0.500811	0.888661	0.554084	0.602575
Pf3D7_01_v3	517534	T	C	0.444815		0.520993	0.0192129	0.0287297	0.04143	0.189633	0.295302	0.95147	0.304167	0.313942	0.691805	0.501713	0.446073	0.286948	0.903428	0.20935	0.137577	0.229916	0.0727889	0.0976933	0.358542	0.362405	1.3579	0.429242	0.524574	0.0210605	0.197962	0.367529	1.0084	0.305916	0.241262	0.161831	0.362075	0.962877	0.254528	0.211244	0.784979	0.820575	0.127066	0.0712493	1.79361	0.772776	1.00586	0.477389	0.727826
Pf3D7_01_v3	517573	G	A	0.453789		0.165098	0.350857	0.163476	0.0408588	0.0307404	0.77716	0.590239	0.0429954	0.134044	0.611423	0.377811	0.208024	0.201945	0.844554	0.304166	0.202556	0.0596704	0.135565	0.339794	0.434763	0.381348	1.49169	0.25301	0.906675	0.173565	0.180078	0.460376	1.01268	0.109514	0.365797	0.00916995	0.636525	0.752627	0.0188256	0.176242	0.897346	0.850603	0.0239173	0.218652	1.96201	0.582072	1.4505	0.742285	0.569739
Pf3D7_01_v3	517617	G	A	0.440599		0.23787	0.356853	0.218183	0.0637225	0.10751	0.752576	0.478274	0.0343274	0.0863503	0.752729	0.549666	0.319023	0.375972	0.949697	0.155961	0.175965	0.166156	0.0721479	0.298519	0.271127	0.351516	1.29076	0.411213	0.787216	0.210553	0.137042	0.357682	0.957635	0.291679	0.380812	0.0497359	0.566667	0.664134	0.0950962	0.159255	0.669542	0.858069	0.164282	0.289469	1.70732	0.741232	1.2725	0.456881	0.50498
Pf3D7_01_v3	517687	A	G	0.486905		0.260237	0.202855	0.275599	0.130268	0.0310064	0.065387	1.06155	0.170995	0.193983	0.596495	0.659079	0.437407	0.304702	0.189567	0.516433	0.461029	0.100552	0.118934	0.0402238	0.222082	0.356431	2.0096	0.0226453	0.734612	0.171794	0.342208	0.443039	1.9323	0.0658227	0.628497	0.131392	0.223809	1.57257	0.0556703	0.386505	0.114365	1.53057	0.179395	0.305547	1.12925	0.27758	0.135948	1.63421	1.04514
Pf3D7_01_v3	517690	A	G	0.304527		0.223058	0.349832	0.162639	0.120965	0.0032928	0.244666	0.332758	0.0588813	0.17586	0.717009	0.455162	0.379347	0.229689	0.47186	0.0739369	0.280134	0.08129	0.135778	0.188939	0.509102	0.068733	1.00133	0.22557	1.01864	0.0440767	0.227443	0.0419431	0.651596	0.0884365	0.419564	0.162418	0.075485	0.583538	0.0417919	0.349466	0.301851	0.433301	0.0753096	0.221673	0.760946	0.133912	0.648194	0.470065	0.218549
Pf3D7_01_v3	517759	A	T	0.203638		0.110427	0.0235366	0.168817	0.0432213	0.255385	0.160239	0.282395	0.0645098	0.308865	0.154846	0.0416119	0.0535222	0.087998	0.254372	0.136782	0.0370761	0.0955341	0.308176	0.10637	0.493428	0.179945	0.411236	0.103588	0.527289	0.174474	0.0680328	0.446849	0.105106	0.106811	0.0548514	0.240115	0.226828	0.242397	0.00686022	0.204013	0.673426	0.0504345	0.181448	0.00291591	0.569671	0.240254	0.722458	0.212375	0.0565686
Pf3D7_01_v3	517776	T	A	0.21707		0.401476	0.0629517	0.232443	0.174737	0.409649	0.0268421	0.375557	0.0906531	0.26925	0.400221	0.141879	0.172388	0.0384743	0.432786	0.0146814	0.247873	0.165304	0.25722	0.184839	0.558018	0.12848	0.39447	0.0430736	0.26206	0.0535214	0.140846	0.342769	0.124077	0.136388	0.0287503	0.194781	0.254116	0.166787	0.0933645	0.0142797	0.653904	0.015163	0.291694	0.204798	0.496684	0.135274	0.390665	0.266012	0.174541
Pf3D7_01_v3	517843	G	A	0.15523		0.192505	0.000668246	0.20144	0.0193379	0.258448	0.0377947	0.232781	0.0899247	0.20411	0.229263	0.00361309	0.15849	0.0187381	0.230573	0.0312784	0.0811746	0.0370155	0.317371	0.0377389	0.439522	0.0593873	0.305075	0.108662	0.2935	0.274789	0.0346764	0.317544	0.0358347	0.10748	0.0484922	0.292364	0.0682266	0.225302	0.05886	0.148987	0.442655	0.00579522	0.1484	0.104188	0.335079	0.146397	0.322713	0.133932	0.0879969
Pf3D7_01_v3	518997	C	G	0.151541		0.0297004	0.219112	0.000473945	0.155023	0.0274581	0.322531	0.0401111	0.103079	0.0507135	0.236573	0.0263252	0.175194	0.00341785	0.276723	0.0191066	0.123664	0.0752557	0.276261	0.0248408	0.384938	0.109675	0.289016	0.0586253	0.214418	0.253465	0.0337501	0.339494	0.0465449	0.13195	0.0652489	0.270977	0.0953009	0.225302	0.0276594	0.116151	0.469422	0.0177853	0.174916	0.126564	0.371947	0.137328	0.31996	0.169928	0.119381
Pf3D7_01_v3	520594	T	A	0.100709		0.131084	0.0474205	0.1099	0.00977395	0.152951	0.10109	0.129538	0.000263344	0.0840075	0.209625	0.022276	0.133205	0.000294283	0.0466712	0.00531006	0.11936	0.0654063	0.24797	0.0502942	0.348738	0.185714	0.231625	0.0415799	0.194471	0.189489	0.0337501	0.0323929	0.0248518	0.13195	0.0586422	0.210534	0.0998689	0.154296	0.00453518	0.0803875	0.0777887	0.00503667	0.174916	0.117264	0.0591911	0.0888312	0.0207296	0.144046	0.084637
Pf3D7_01_v3	522573	T	A	0.176886		0.131084	0.0111326	0.137877	0.00240175	0.152951	0.20096	0.265571	0.0680094	0.203816	0.166693	0.000312696	0.118321	0.000294283	0.315359	0.104522	0.0510519	0.0134004	0.234895	0.0265874	0.274257	0.2532	0.36793	0.0940316	0.319694	0.20943	0.00197391	0.450753	0.120494	0.0718193	0.0105547	0.186515	0.202469	0.288212	0.0557146	0.175773	0.551578	0.128265	0.076673	0.0128874	0.599411	0.286517	0.62104	0.191511	0.121344
Pf3D7_01_v3	522585	A	T	0.198151		0.157173	0.155022	0.0973199	0.0625884	0.184587	0.25725	0.0128698	0.119328	0.02028	0.373523	0.0561985	0.226612	0.000294283	0.398483	0.149956	0.282661	0.191425	0.394641	0.0865133	0.645035	0.115245	0.135702	0.0067169	0.178242	0.277447	0.0840104	0.451313	0.115847	0.29309	0.162989	0.365392	0.15557	0.0504621	0.075137	0.0410722	0.709379	0.226077	0.420975	0.345329	0.22238	0.0730071	0.292434	0.117869	0.015615
Pf3D7_01_v3	522794	T	A	0.178506		0.202879	0.120446	0.143211	0.0825703	0.240411	0.0115021	0.0226091	0.0776259	0.0248665	0.400664	0.0561985	0.304516	0.000294283	0.213412	0.149956	0.282661	0.191425	0.430962	0.0241228	0.695573	0.117197	0.157535	0.0103387	0.212738	0.410834	0.0840104	0.20109	0.115847	0.29309	0.162989	0.499038	0.0753949	0.117002	0.0126352	0.115872	0.364058	0.226077	0.420975	0.345329	0.0478695	0.0751548	0.0445464	0.117869	0.015615
Pf3D7_01_v3	522858	T	C	0.292998		0.0677002	0.410226	0.0543802	0.24684	0.0622313	0.673292	0.111151	0.24821	0.131951	0.487353	0.0120327	0.322552	0.0109799	0.593396	0.163779	0.310201	0.192067	0.674348	0.0724649	0.81269	0.224405	0.208156	0.0393349	0.326091	0.562233	0.00197391	0.84628	0.190217	0.408366	0.235895	0.499038	0.228801	0.117002	0.0215953	0.132927	1.04826	0.226077	0.438202	0.316477	0.395061	0.200957	0.587815	0.128311	0.00186166
Pf3D7_01_v3	523281	G	C	0.305482		0.372283	0.0582613	0.357242	0.0644511	0.504806	0.100944	0.285889	0.141511	0.195052	0.555866	0.0302076	0.271556	0.0261799	0.255813	0.0510804	0.547831	0.196601	0.719227	0.190251	1.1071	0.201848	0.472372	0.119029	0.410768	0.416228	0.0880389	0.302661	0.0328021	0.705175	0.2103	0.510824	0.00937232	0.216064	0.276417	0.0785603	0.510653	0.12127	0.917493	0.426956	0.217499	0.280912	0.0910954	0.550554	0.15005
Pf3D7_01_v3	524190	T	G	0.224634		0.158941	0.146667	0.191438	0.251142	0.0192067	0.00203753	0.0515376	0.273308	0.00891843	0.366418	0.0158988	0.458752	0.138066	0.159625	0.196614	0.456281	0.161785	0.575148	0.155842	0.249999	0.16396	0.074028	0.178374	0.223195	0.934507	0.248555	0.249736	0.275288	0.683057	0.245952	0.413614	0.285634	0.19416	0.0378355	0.313914	0.0360029	0.0876955	0.3978	0.0291707	0.0441413	0.313607	0.0127515	0.225311	0.0610599
Pf3D7_01_v3	524193	T	G	0.224634		0.158941	0.146667	0.191438	0.251142	0.0192067	0.00203753	0.0515376	0.273308	0.00891843	0.366418	0.0158988	0.458752	0.138066	0.159625	0.196614	0.456281	0.161785	0.575148	0.155842	0.249999	0.16396	0.074028	0.178374	0.223195	0.934507	0.248555	0.249736	0.275288	0.683057	0.245952	0.413614	0.285634	0.19416	0.0378355	0.313914	0.0360029	0.0876955	0.3978	0.0291707	0.0441413	0.313607	0.0127515	0.225311	0.0610599
Pf3D7_01_v3	524209	A	G	0.357798		0.0936457	0.317469	0.324721	0.134989	0.0320638	0.118383	0.432693	0.292644	0.113919	0.444302	0.184765	0.236279	0.126325	0.00377212	0.514814	0.389325	0.00914435	1.2159	0.137319	0.382692	0.631465	0.163658	0.0552582	0.78335	0.940268	0.575998	0.244202	1.06394	0.944328	0.266176	0.136458	0.29376	0.268145	0.164481	0.296029	0.183895	0.496384	0.331743	0.192446	0.672884	0.510589	0.00796782	0.0870448	0.762061
Pf3D7_01_v3	524415	C	T	0.194467		0.0615168	0.245634	0.13005	0.243425	0.0506963	0.0551574	0.0318399	0.28949	0.0862044	0.31553	0.0585541	0.309957	0.109787	0.108391	0.0782909	0.342034	0.14395	0.61222	0.0479716	0.240013	0.196079	0.18935	0.10541	0.188576	0.753872	0.283956	0.243484	0.177265	0.601609	0.295737	0.260979	0.206075	0.214128	0.0568	0.177112	0.0068637	0.0146007	0.297778	0.0458885	0.0238078	0.261008	0.0323516	0.270401	0.0536183
Pf3D7_01_v3	524434	A	T	0.256375		0.189953	0.235493	0.172335	0.14314	0.0786193	0.263957	0.0669371	0.255526	0.285922	0.521671	0.02253	0.367268	0.285382	0.447338	0.0924502	0.476509	0.506386	0.692765	0.0530192	0.17342	0.0408451	0.354468	0.0802762	0.0626374	0.617212	0.41069	0.596326	0.0898639	0.621496	0.635143	0.0820896	0.0662973	0.249538	0.120791	0.0866923	0.190826	0.182907	0.216472	0.238544	0.360504	0.0417645	0.0115163	0.393247	0.426167
Pf3D7_01_v3	524893	G	A	0.266398		0.549402	0.0719153	0.607461	0.0590217	0.129396	0.289245	0.287664	0.0105394	0.184241	0.565319	0.00197761	0.44507	0.376219	0.242593	0.161973	0.522782	0.364707	0.825745	0.0129999	0.0915179	0.231245	0.274137	0.0913481	0.1302	0.840347	0.624203	0.338524	0.202853	0.737933	0.490331	0.0628164	0.167184	0.225301	0.0962575	0.0765312	0.12379	0.177195	0.166003	0.0215044	0.0618074	0.272575	0.102571	0.333952	0.16197
Pf3D7_01_v3	525169	A	T	0.277355		0.353613	0.0232457	0.59724	0.000431739	0.0588068	0.183027	0.284266	0.0153399	0.0641188	0.399366	0.12024	0.346759	0.444902	0.170593	0.040541	0.347854	0.303597	0.935783	0.0160401	0.132768	0.180517	0.338096	0.0483138	0.0435447	1.03313	1.13762	0.456569	0.198938	0.737933	0.671709	0.086735	0.161171	0.312496	0.033805	0.0473034	0.316965	0.469467	0.0379713	0.167537	0.137812	0.184845	0.134979	0.338387	0.293699
Pf3D7_01_v3	525303	G	T	0.230702		0.43118	0.025129	0.486158	0.0729791	0.0196189	0.299585	0.20671	0.130534	0.144484	0.58134	0.00500295	0.314452	0.409576	0.148977	0.148636	0.227535	0.294801	0.87519	0.157245	0.0661339	0.423078	0.308661	0.19537	0.252475	0.598385	0.706403	0.214652	0.196464	0.323958	0.409109	0.0867103	0.156587	0.127132	0.0405562	0.0277976	0.310079	0.229756	0.131289	0.13655	0.00853526	0.0871473	0.158134	0.0682108	0.112883
Pf3D7_01_v3	525598	C	A	0.280291		0.341274	0.250329	0.434356	0.0136131	0.0934356	0.463726	0.304858	0.167323	0.00228827	0.139535	0.0342503	0.356623	0.479078	0.00458299	0.0202778	0.125669	0.367244	0.268478	0.312729	0.613972	0.179778	0.111815	0.0232734	0.404055	0.77925	0.933177	0.0486429	0.0691047	0.225861	0.579559	0.108927	0.446366	0.360509	0.188333	0.00571436	0.791556	0.562578	0.349022	0.127467	0.0224961	0.155916	0.60679	0.114553	0.415249
Pf3D7_01_v3	525612	T	A	0.242086		0.158423	0.0497442	0.217233	0.136473	0.208891	0.31844	0.147769	0.0411555	0.0832142	0.13038	0.0349341	0.319406	0.391424	0.0557799	0.00183216	0.0996165	0.259255	0.255727	0.274357	0.46771	0.301711	0.132643	0.00161989	0.230596	0.701579	0.763919	0.0298524	0.0457269	0.188717	0.421992	0.064	0.529078	0.354656	0.188805	0.0625322	0.828393	0.492088	0.297074	0.161781	0.0724935	0.213263	0.589671	0.109974	0.318501
Pf3D7_01_v3	525846	G	C	0.254962		0.164323	0.0633565	0.182295	0.212526	0.160986	0.0806329	0.187189	0.0463086	0.312748	0.138158	0.419297	0.0154708	0.0265568	0.242942	0.393824	0.213463	0.0469068	0.40448	0.211736	0.153568	0.180246	0.335814	0.122576	0.361874	0.813216	0.592498	0.130849	0.0141595	0.144595	0.690287	0.0679626	0.353344	0.521176	0.286404	0.0351638	0.338638	0.488132	0.24787	0.137488	0.136374	0.0162925	0.565621	0.14274	0.693045
Pf3D7_01_v3	525932	T	A	0.268499		0.0765859	0.0354311	0.206011	0.109603	0.0208255	0.468481	0.253445	0.197837	0.157298	0.139262	0.320537	0.0121569	0.0611481	0.455487	0.351173	0.280109	0.0352404	0.262279	0.206478	0.0857962	0.516481	0.280842	0.203114	0.332518	0.607275	0.351863	0.144952	0.0487043	0.00309797	0.514392	0.117513	0.645048	0.458252	0.369181	0.0256633	0.614671	0.358683	0.279604	0.184115	0.0655962	0.126363	0.997721	0.0458933	0.594194
Pf3D7_01_v3	526018	A	G	0.208688		0.0765859	0.0786473	0.202317	0.109603	0.0213019	0.392136	0.253445	0.197837	0.0461529	0.185947	0.316449	0.0121569	0.103638	0.397092	0.351173	0.280109	0.125027	0.190419	0.272023	0.0728487	0.33985	0.224845	0.151618	0.0555815	0.599353	0.260787	0.0947323	0.0517016	0.000225143	0.208293	0.186772	0.562383	0.458252	0.369181	0.176749	0.416584	0.285911	0.212671	0.0136308	0.0236081	0.0795117	0.416543	0.0458933	0.279302
Pf3D7_01_v3	526055	G	A	0.235376		0.209085	0.325681	0.00908555	0.354302	0.277465	0.0730465	0.115529	0.0372696	0.452349	0.0128885	0.219919	0.0763991	0.0119172	0.136182	0.361259	0.154747	0.082024	0.391262	0.0964151	0.00143912	0.257766	0.548426	0.240559	0.131123	0.591946	0.366815	0.0692357	0.141584	0.0417092	0.457448	0.0983212	0.305902	0.598674	0.302622	0.00155594	0.241646	0.529402	0.232185	0.120737	0.229123	0.0227005	0.418906	0.179829	0.718833
Pf3D7_01_v3	527113	T	A	0.131129		0.0861551	0.0567223	0.102102	0.0315834	0.0120018	0.119058	0.188836	0.172516	0.0667972	0.175536	0.216936	0.139125	0.104217	0.189674	0.297294	0.26612	0.034941	0.0799893	0.00786587	0.0589204	0.0593648	0.173893	0.146043	0.214324	0.0972524	0.130094	0.00894078	0.0865782	0.0665912	0.229232	0.0377696	0.0613657	0.161186	0.130261	0.125462	0.112312	0.21888	0.194541	0.122537	0.102196	0.0775999	0.256591	0.0164596	0.357938
Pf3D7_01_v3	527132	A	G	0.250818		0.180104	0.0347192	0.0767323	0.261304	0.123006	0.0613611	0.0174115	0.285832	0.277143	0.277448	0.304196	0.0368045	0.0679265	0.241025	0.207925	0.508286	0.0143156	0.072213	0.465321	0.269457	0.0207821	0.00635704	0.31676	0.545919	0.652208	0.313597	0.0338019	0.0561183	0.213504	0.444322	0.173158	0.391681	0.312942	0.7359	0.0292937	0.248421	0.161781	0.582931	0.154988	0.0228572	0.253487	0.473437	0.272691	0.320829
Pf3D7_01_v3	527210	A	G	0.278681		0.393572	0.0394487	0.00213077	0.470218	0.0868622	0.181126	0.0156909	0.0927415	0.187297	0.445922	0.439167	0.0148594	0.293967	0.612663	0.415161	0.511404	0.221036	0.0565388	0.656867	0.077621	0.284857	0.0648528	0.160922	0.222372	0.850846	0.12249	0.173101	0.016855	0.0974521	0.209961	0.522514	0.877254	0.548146	0.688784	0.308708	0.366132	0.117682	0.226833	0.109728	0.124849	0.0437961	0.558545	0.0739125	0.225632
Pf3D7_01_v3	527341	G	A	0.183427		0.0257598	0.138822	0.162808	0.0543746	0.0744695	0.0571568	0.179386	0.0385798	0.249898	0.0805882	0.200841	0.0135175	0.033142	0.0710027	0.210331	0.0644739	0.15719	0.502168	0.0820701	0.0619047	0.251531	0.427448	0.191601	0.143325	0.383336	0.385522	0.135455	0.0232189	0.134847	0.569128	0.02428	0.115552	0.277533	0.0895406	0.171494	0.16861	0.34222	0.131265	0.202728	0.152166	0.0055506	0.425776	0.144775	0.594685
Pf3D7_01_v3	527746	G	A	0.258472		0.338516	0.334172	0.0198834	0.303484	0.129415	0.0409391	0.0938445	0.0871337	0.393476	0.0914877	0.407577	0.0482549	0.199257	0.286099	0.475522	0.445826	0.0424964	0.475912	0.0383393	0.204106	0.322799	0.515737	0.494194	0.0654728	0.580637	0.21521	0.0750917	0.0812199	0.0684703	0.460166	0.217721	0.291794	0.494485	0.466217	0.00746271	0.103582	0.29059	0.274626	0.273137	0.165148	0.146357	0.411186	0.0104014	0.603194
Pf3D7_01_v3	527758	G	T	0.253327		0.0863104	0.0790989	0.241957	0.0864332	0.0210354	0.172438	0.303702	0.292382	0.133623	0.0358619	0.375158	0.0153308	0.0706277	0.234795	0.416045	0.388424	0.0106504	0.546087	0.0208552	0.0716114	0.340249	0.532375	0.510769	0.0813524	0.62211	0.411209	0.101009	0.0595189	0.045988	0.537175	0.0843055	0.283932	0.485649	0.457478	0.0317197	0.233758	0.427804	0.409737	0.15264	0.165148	0.146357	0.451096	0.0104014	0.640785
Pf3D7_01_v3	527830	C	T	0.279782		0.269937	0.130962	0.135546	0.151408	0.127322	0.157976	0.305923	0.161115	0.167076	0.188049	0.500624	0.115903	0.14163	0.441557	0.672699	0.469808	0.127994	0.433456	0.0488846	0.0173014	0.404717	0.618684	0.380116	0.0536187	0.553362	0.434469	0.0102856	0.1593	0.0234741	0.41156	0.0347599	0.365205	0.598737	0.379243	0.00796788	0.405048	0.625258	0.39018	0.0335008	0.180464	0.0361352	0.483261	0.121603	0.697981
Pf3D7_01_v3	528041	C	A	0.166066		0.0232472	0.110661	0.0466847	0.0649678	0.154668	0.167728	0.032901	0.103423	0.242375	0.0605805	0.0786631	0.103393	0.16709	0.15301	0.0661745	0.123579	0.15518	0.228427	0.26574	0.48278	0.386429	0.16326	0.262636	0.176119	0.029347	0.122919	0.0952031	0.00958835	0.055198	0.34844	0.0829976	0.0618829	0.0333159	0.0228384	0.373716	0.0129628	0.120092	0.0369093	0.717554	0.0914308	0.0234881	0.627944	0.0648883	0.314042
Pf3D7_01_v3	528069	A	T	0.175753		0.0633147	0.395826	0.0637728	0.246415	0.0327254	0.0266914	0.0612132	0.0839817	0.371917	0.229006	0.0107481	0.13883	0.100768	0.0403504	0.0153643	0.011906	0.190918	0.351602	0.0621302	0.694401	0.425509	0.272963	0.224278	0.00851472	0.271822	0.137964	0.0406275	0.00124946	0.0335301	0.276781	0.434884	0.245468	0.176519	0.130753	0.0421885	0.0863601	0.117425	0.15583	0.623869	0.0311669	0.0669654	0.41353	0.0276094	0.265027
Pf3D7_01_v3	528108	G	A	0.151699		0.317574	0.400543	0.461841	0.353833	0.212176	0.0994464	0.216485	0.23618	0.319033	0.0338603	0.0551425	0.00282667	0.111113	0.208837	0.0890576	0.0622032	0.0671368	0.129901	0.0376996	0.148278	0.297682	0.0764738	0.0445367	0.061355	0.0824258	0.283082	0.402799	0.172988	0.147847	0.158321	0.1694	0.27234	0.100811	0.0655801	0.079449	0.127958	0.027753	0.0534868	0.078235	0.120806	0.155689	0.224922	0.0220634	0.0316242
Pf3D7_01_v3	528238	G	A	0.148901		0.159074	0.433805	0.412013	0.276517	0.204478	0.199236	0.211342	0.461045	0.303366	0.128301	0.162858	0.0652771	0.0058704	0.00800173	0.0184161	0.200606	0.0463193	0.056302	0.0576829	0.193858	0.191482	0.10327	0.122822	0.109329	0.122532	0.236092	0.225204	0.140366	0.0640864	0.127871	0.0918754	0.0973093	0.0456363	0.165195	0.0248905	0.0172902	0.029355	0.283704	0.0728612	0.0358427	0.276706	0.0860339	0.204081	0.0262233
Pf3D7_01_v3	528331	C	A	0.0918223		0.0307741	0.163863	0.186992	0.0491233	0.220816	0.1113	0.198843	0.14708	0.223524	0.0943656	0.130973	0.00391037	0.144044	0.0496706	0.127123	0.0946102	0.131874	0.0561707	0.116879	0.0976201	0.0373206	0.0667003	0.0281523	0.0783517	0.192743	0.0205314	0.0885682	0.0158684	0.0162127	0.00682771	0.209736	0.0502014	0.152245	0.120065	0.155877	0.123444	0.00538895	0.0360958	0.0155629	0.0930637	0.0562601	0.108832	0.0348544	0.0149591
Pf3D7_01_v3	528354	G	A	0.115982		0.0100354	0.187894	0.158612	0.185517	0.281553	0.0380283	0.102301	0.153329	0.278091	0.176041	0.15967	0.178681	0.250689	0.039685	0.0909577	0.147262	0.230094	0.0022403	0.0349123	0.145595	0.156373	0.0471491	0.016296	0.110441	0.0388558	0.113338	0.137314	0.0448946	0.0127567	0.073715	0.0758161	0.161984	0.0713148	0.0074597	0.0373827	0.303092	0.1474	0.0789936	0.02806	0.0636841	0.131425	0.277146	0.051788	0.126276
Pf3D7_01_v3	528425	T	C	0.220365		0.226367	0.157901	0.123985	0.0396834	0.154214	0.0313713	0.00796579	0.328723	0.276391	0.484232	0.407614	0.166236	0.417986	0.191045	0.208961	0.608028	0.549946	0.00981237	0.280685	0.0212348	0.234497	0.146047	0.228428	0.14858	0.280732	0.0241347	0.185614	0.120617	0.219886	0.110999	0.297667	0.0231697	0.0538927	0.478144	0.363739	0.247438	0.156185	0.204007	0.10981	0.026388	0.431168	0.411434	0.351046	0.271179
Pf3D7_01_v3	528580	A	G	0.12019		0.104357	0.188533	0.0147468	0.00260743	0.181926	0.12354	0.163843	0.11445	0.107093	0.32793	0.122376	0.0912027	0.291664	0.215208	0.259437	0.21855	0.216148	0.208375	0.242407	0.0221919	0.0479129	0.013768	0.0229827	0.0842546	0.0271042	0.221542	0.112118	0.15785	0.125985	0.102163	0.260557	0.129143	0.186424	0.152505	0.124135	0.0668915	0.00430286	0.0377345	0.0946891	0.0499887	0.015474	0.0189002	0.0352629	0.0733281
Pf3D7_01_v3	528599	A	T	0.148891		0.0270779	0.218838	0.0308432	0.0185038	0.230059	0.064561	0.109299	0.346162	0.27678	0.14447	0.0045061	0.0207003	0.156025	0.0208873	0.0568245	0.266413	0.174512	0.21333	0.234581	0.0468936	0.152288	0.063012	0.185992	0.0717012	0.0174612	0.255178	0.0330792	0.0802245	0.37863	0.242696	0.28194	0.0455583	0.0977045	0.388784	0.254191	0.19551	0.0922721	0.141302	0.0210967	0.0466766	0.311259	0.231405	0.220158	0.116364
Pf3D7_01_v3	528747	A	G	0.163319		0.123092	0.428641	0.24415	0.313422	0.497627	0.0628895	0.320984	0.312181	0.369478	0.168531	0.0750943	0.127021	0.231965	0.0672687	0.124545	0.130088	0.119132	0.100103	0.0176775	0.12778	0.39303	0.00242996	0.00379748	0.0383945	0.0860312	0.218054	0.204898	0.0666399	0.0787351	0.0543546	0.122517	0.273901	0.00957633	0.0207024	0.0139121	0.543758	0.0827767	0.0816019	0.15701	0.265979	0.276285	0.341017	0.00210014	0.0248057
Pf3D7_01_v3	528842	A	G	0.236612		0.3337	0.106564	0.0488818	0.130068	0.224115	0.0543127	0.0734598	0.214856	0.187713	0.575205	0.278526	0.161647	0.641952	0.397006	0.40169	0.6031	0.600547	0.226819	0.386105	0.180342	0.0437617	0.0145986	0.153876	0.111698	0.121757	0.420125	0.12953	0.137439	0.353243	0.290613	0.612719	0.231316	0.246619	0.479887	0.42405	0.203041	0.13195	0.0241685	0.0535162	0.0195712	0.180658	0.145896	0.139804	0.0892707
Pf3D7_01_v3	528907	G	A	0.260032		0.0412505	0.392827	0.0983568	0.12266	0.540647	0.137083	0.292467	0.575189	0.454747	0.418738	0.140618	0.157229	0.5245	0.151933	0.304014	0.578722	0.417451	0.280402	0.227466	0.210821	0.23301	0.00472434	0.256593	0.0647329	0.035629	0.518324	0.022222	0.183322	0.525313	0.294275	0.457071	0.00496474	0.154207	0.459771	0.241829	0.461697	0.139379	0.0866225	0.1193	0.158515	0.461071	0.312431	0.212474	0.0470547
Pf3D7_01_v3	528983	A	T	0.137339		0.0237747	0.243821	0.124346	0.0997264	0.218116	0.155222	0.0778039	0.308679	0.341682	0.249317	0.14452	0.112563	0.21619	0.144701	0.0836935	0.306854	0.30041	0.0893128	0.119645	0.0089854	0.0659676	0.121199	0.125793	0.1117	0.0257166	0.0909959	0.0107865	0.0394069	0.198817	0.163051	0.123691	0.0305995	0.0178188	0.223087	0.184017	0.0720742	0.120492	0.11674	0.0919736	0.0543046	0.173819	0.172251	0.224845	0.212718
Pf3D7_01_v3	529055	C	A	0.360326		0.385643	0.106572	0.0250022	0.0794971	0.590364	0.026598	0.368762	0.15775	0.165633	0.651822	0.366421	0.264385	1.16819	0.347846	0.856108	0.585298	0.641804	0.182086	0.287849	0.766622	0.159048	0.309411	0.0888172	0.083797	0.0842345	0.93726	0.0091498	0.45348	0.238709	0.225747	1.11389	0.0728954	0.562316	0.320682	0.311464	0.897183	0.10203	0.335991	0.548499	0.448441	0.213237	0.251903	0.163681	0.233937
Pf3D7_01_v3	529065	T	C	0.336645		0.103062	1.06923	0.176003	0.233593	0.681395	0.164356	0.34234	0.76077	0.513805	0.654979	0.0422856	0.0855468	0.384461	0.0163577	0.160031	0.488009	0.229337	0.825297	0.652858	0.163074	0.908731	0.351568	0.011838	0.474716	0.07551	0.527556	0.0304457	0.144534	0.594268	0.231187	0.406283	0.0866403	0.0866236	0.47385	0.145921	0.585039	0.188031	0.12636	0.196107	0.179759	0.616328	0.332087	0.302461	0.0387757
Pf3D7_01_v3	529194	A	C	0.225723		0.0457302	0.380536	0.0686349	0.143155	0.51064	0.0918201	0.313198	0.148487	0.24998	0.245041	0.0102723	0.0706649	0.346468	0.120733	0.202493	0.0802718	0.131522	0.324299	0.183149	0.191053	0.671306	0.0184419	0.124374	0.116955	0.106684	0.547387	0.184685	0.240955	0.0971846	0.15988	0.38166	0.273151	0.150178	0.0234359	0.0601761	0.936303	0.0985959	0.279854	0.310105	0.47584	0.279679	0.493682	0.127267	0.100602
Pf3D7_01_v3	529234	A	G	0.189712		0.0931893	0.467789	0.0241078	0.317958	0.27574	0.00847894	0.117616	0.30208	0.0908873	0.237152	0.0789332	0.163129	0.113179	0.0843825	0.00378591	0.152391	0.0239805	0.531372	0.0395386	0.128879	0.557359	0.243562	0.0257695	0.489221	0.483585	0.330932	0.013586	0.0967499	0.337128	0.0733743	0.0634187	0.356248	0.173714	0.0102883	0.255856	0.34887	0.122775	0.0607664	0.241374	0.110296	0.338124	0.0989796	0.169897	0.0384664
Pf3D7_01_v3	529279	C	G	0.0984909		0.0928788	0.261427	0.0886482	0.0976283	0.102636	0.0799394	0.11647	0.0837602	0.0377241	0.0897445	0.0171318	0.011798	0.00829634	0.16351	0.00319044	0.0124661	0.0649179	0.159264	0.139989	0.163523	0.468964	0.0870929	0.115769	0.301591	0.0154298	0.0108523	0.199042	0.0279842	0.00873416	0.0506748	0.00134621	0.197369	0.0195747	0.00457624	0.0639097	0.24489	0.0268767	0.000958317	0.0809628	0.207487	0.180337	0.155975	0.0228879	0.0889986
Pf3D7_01_v3	529314	C	T	0.101474		0.0489477	0.200056	0.0270366	0.132762	0.155571	0.0286002	0.00275062	0.151908	0.041817	0.0989881	0.0303564	0.0583194	0.0723526	0.0723972	0.0618232	0.0798308	0.0173928	0.198424	0.0347108	0.0198657	0.285848	0.204386	0.00618604	0.203671	0.162123	0.163623	0.0568391	0.0333269	0.153457	0.0222934	0.0147603	0.18233	0.146237	0.0358528	0.100147	0.244873	0.175117	0.02143	0.14934	0.0115474	0.208537	0.0905289	0.174436	0.057482
Pf3D7_01_v3	529446	A	G	0.124195		0.0341047	0.159953	0.0188284	0.078376	0.0812241	0.129558	0.0951005	0.0761453	0.064758	0.188308	0.0117788	0.103401	0.107271	0.0583069	0.0626385	0.102854	0.0136658	0.240731	0.068456	0.0768524	0.404431	0.31704	0.0436858	0.361657	0.159406	0.14348	0.0970315	0.083796	0.124912	0.0255569	0.00140941	0.225483	0.20527	0.0151859	0.155822	0.281992	0.227716	0.0105993	0.207247	0.00398759	0.22184	0.0735951	0.20679	0.0635246
Pf3D7_01_v3	529521	A	G	0.11748		0.132427	0.344755	0.100871	0.121827	0.0890845	0.12173	0.0493237	0.168246	0.0970526	0.10085	0.0427672	0.0260542	0.0536414	0.0334998	0.197835	0.0190097	0.0561632	0.225565	0.182727	0.292206	0.205409	0.438777	0.0765962	0.30288	0.0312644	0.0181783	0.0069951	0.173344	0.0821039	0.00855304	0.0425434	0.0158372	0.198786	0.0612975	0.0345091	0.0301773	0.170074	0.103675	0.00740929	0.191306	0.0681436	0.0274269	0.26024	0.184383
Pf3D7_01_v3	529666	A	C	0.163017		0.0403391	0.0482977	0.0280021	0.103029	0.195389	0.152515	0.140071	0.0983307	0.103206	0.0899756	0.00939973	0.135982	0.21887	0.0672599	0.0947314	0.130988	0.0348098	0.110055	0.07729	0.232863	0.259521	0.247653	0.0773686	0.228694	0.221232	0.329911	0.106256	0.120539	0.165908	0.0494104	0.0938461	0.286853	0.297351	0.0134529	0.235486	0.517807	0.459185	0.0675188	0.486118	0.0290649	0.277622	0.0539021	0.293569	0.078222
Pf3D7_01_v3	529690	T	C	0.287539		0.172982	0.0748546	0.234887	0.131606	0.0131522	0.2231	0.69023	0.109834	0.212136	0.300238	0.0351759	0.0285005	0.158795	0.00576215	0.36632	0.289141	0.0162241	0.524223	0.337359	0.128134	0.408809	1.10948	0.0644904	0.479927	0.115543	0.325946	0.0515452	0.384194	0.472168	0.0737966	0.184174	0.0328234	0.511046	0.328383	0.0167292	0.232058	0.877509	0.163926	0.235691	0.48119	0.370124	0.0152477	1.01162	0.574503
Pf3D7_01_v3	529726	G	A	0.183554		0.290118	0.168691	0.0829271	0.0239062	0.0955096	0.0218887	0.177837	0.100704	0.0475649	0.598094	0.429317	0.248058	0.422344	0.313291	0.0733646	0.403691	0.25734	0.0725028	0.262235	0.0657923	0.158732	0.464879	0.0227837	0.340646	0.175465	0.0098848	0.0679884	0.31878	0.0315117	0.141867	0.179372	0.0578983	0.159987	0.165988	0.00270304	0.0861727	0.372432	0.0234006	0.204102	0.245944	0.0902937	0.08746	0.345476	0.18224
Pf3D7_01_v3	529754	A	G	0.388519		0.111521	0.568713	0.052429	0.00557415	0.405087	0.15736	0.597396	0.182709	0.0678004	0.28153	0.0681101	0.135479	0.182636	0.00527172	0.754713	0.0462241	0.058757	0.580135	0.729479	0.0691911	0.382609	1.88574	0.214659	0.698626	0.0905264	0.443932	0.0931985	0.79149	0.154778	0.0171164	0.591096	0.165948	0.655158	0.238064	0.0889843	0.272206	1.6891	0.1461	0.47128	1.0149	0.0534738	0.0997373	1.04632	0.983008
Pf3D7_01_v3	529785	A	T	0.384026		0.0262665	0.623732	0.134302	0.12647	0.301944	0.136231	0.377161	0.393807	0.111404	0.596345	0.15779	0.142254	0.292748	0.0711831	0.315264	0.388174	0.121494	0.452924	0.448417	0.241321	1.1569	1.49627	0.0347405	0.66847	0.00355597	0.168359	0.338029	0.665243	0.273771	0.0299373	0.176285	0.302606	0.653178	0.272657	0.0270913	0.676327	1.06429	0.119898	0.245208	0.272224	0.677912	0.354785	1.1025	0.722524
Pf3D7_01_v3	529792	A	C	0.463197		0.503908	1.58992	0.598443	0.841464	0.886653	0.109406	0.165133	0.957811	0.558769	0.371498	0.00775208	0.140654	0.110698	0.362032	0.27258	0.209827	0.0735942	0.514756	0.204995	0.316138	1.67452	1.026	0.0628691	0.957548	0.233148	0.156285	0.543899	0.34292	0.276204	0.0969757	0.0391092	0.793192	0.583339	0.0875497	0.306988	0.961049	0.600661	0.131593	0.347707	0.0626845	0.915963	0.472281	0.703819	0.256808
Pf3D7_01_v3	529794	C	A	0.465631		0.503908	1.55874	0.598443	0.841464	0.886653	0.109406	0.165133	1.01392	0.558769	0.356554	0.00775208	0.140654	0.110698	0.362032	0.27258	0.238952	0.0735942	0.492691	0.189294	0.295058	1.63607	1.0016	0.0224666	0.922797	0.233148	0.156285	0.543899	0.34292	0.316661	0.0969757	0.0391092	0.793192	0.583339	0.117241	0.306988	0.961049	0.600661	0.166972	0.347707	0.0626845	0.978351	0.472281	0.756025	0.256808
Pf3D7_01_v3	529875	A	T	0.445416		0.0729083	0.267738	0.140406	0.405478	0.223433	0.662079	0.270448	0.245497	0.0582866	0.357066	0.22653	0.498106	0.289543	0.344942	0.166934	0.136917	0.132519	0.0903153	0.20821	0.00699716	1.58434	0.764031	0.715287	0.269337	0.363758	0.0761466	1.01528	0.528775	0.520353	0.0870042	0.214634	1.48296	0.948867	0.891377	0.403917	1.4452	0.731817	0.684013	0.220172	0.158073	0.193473	1.05519	0.0209193	0.467314
Pf3D7_01_v3	529897	T	C	0.582543		0.345918	2.44905	1.27008	1.45217	1.22636	0.355752	0.539156	1.10677	1.43086	1.07165	0.533058	0.668667	0.415652	0.0571324	0.0823845	0.428141	0.419488	0.324153	0.139038	0.540648	1.93985	0.904645	0.279547	0.604357	0.151239	0.0808468	0.882814	0.403036	0.0148865	0.0760964	0.232523	1.03641	0.570864	0.11158	0.210107	0.881507	0.34724	0.0483652	0.00852734	0.189151	0.707303	0.920935	0.357384	0.347572
Pf3D7_01_v3	529980	G	A	0.50356		0.0616703	1.13265	0.571583	1.02984	0.52672	0.162638	0.0864199	0.299756	0.430308	0.79653	0.42116	0.815574	0.334297	0.196509	0.00617069	0.185048	0.231434	0.237144	0.130503	0.389039	2.05189	0.845532	0.431846	0.670622	0.456397	0.06362	1.068	0.436916	0.166375	0.162868	0.510437	1.66975	0.918942	0.521691	0.5948	1.13547	0.405005	0.113004	0.127927	0.254281	0.58195	0.932197	0.205181	0.273595
Pf3D7_01_v3	530002	G	A	0.684449		0.602134	2.23175	1.48801	1.61458	1.31376	0.037714	0.461755	0.904659	1.46243	0.568508	0.392295	0.483866	0.230102	0.538547	0.102829	0.12101	0.198761	0.0863524	0.0164077	0.321818	2.79592	0.894724	0.349967	0.423614	0.114939	0.157096	1.83268	0.633251	0.227277	0.173475	0.283821	1.8895	0.785431	0.314797	0.28893	1.7853	0.493793	0.0911791	0.0405581	0.45273	0.996877	1.79622	0.291248	0.452947
Pf3D7_01_v3	530042	C	A	0.753736		1.56911	2.66986	2.19736	2.63888	2.1877	0.653722	1.10617	0.758616	2.12984	0.0418734	0.106856	0.294199	0.0397217	0.678386	0.226678	0.406905	0.0749089	0.0926332	0.391926	0.00378566	1.51127	0.389824	0.707199	0.224607	0.28445	0.0895179	1.35285	0.444315	0.786157	0.247668	0.380307	1.72794	0.759794	1.10919	0.549855	1.40616	0.380475	0.692765	0.196503	0.392986	0.174719	1.06119	0.159169	0.194594
Pf3D7_01_v3	530073	T	A	0.729321		1.31492	3.14939	2.44422	2.40506	1.97885	0.594611	1.71767	1.41469	2.31969	0.308448	0.318976	0.341251	0.0794854	0.553072	0.085645	0.00687193	0.062813	0.0470921	0.086953	0.297633	2.08096	0.171427	0.320858	0.358923	0.0442186	0.31447	1.68262	0.195696	0.351032	0.288453	0.364816	1.59681	0.234168	0.368351	0.334566	1.28735	0.0258509	0.0832606	0.0202733	0.922892	0.7187	1.32566	0.0956779	0.0399726
Pf3D7_01_v3	530232	A	G	0.803893		1.4604	3.72936	2.11577	2.99977	2.49327	0.831455	1.39638	1.46968	2.56118	0.396534	0.126388	0.497871	0.165578	0.486213	0.0637861	0.0229391	0.0596748	0.280325	0.167508	0.234432	2.13435	0.577405	0.491282	0.517565	0.570925	0.052068	1.05348	0.226605	0.177201	0.0677637	0.413355	1.80375	0.714827	0.622044	0.540059	1.43191	0.316256	0.249699	0.158599	0.468403	0.556568	1.15615	0.0400803	0.17012
Pf3D7_01_v3	530233	A	G	0.453291		0.744492	1.60321	1.63241	1.603	1.29885	0.659216	0.794477	0.791737	1.71636	0.166202	0.347399	0.356794	0.131421	0.154756	0.00990683	0.00194329	0.189196	0.243178	0.27257	0.0132249	0.605078	0.192487	0.175182	0.0637753	0.0315837	0.254967	0.832666	0.389534	0.395305	0.141186	0.286084	0.800555	0.422085	0.39658	0.170421	0.543678	0.169867	0.157591	0.0738538	0.174614	0.194041	0.712962	0.00933054	0.25187
Pf3D7_01_v3	530274	A	G	0.464329		1.00264	1.87311	1.58576	1.41184	1.18457	0.490574	0.758669	1.24551	1.549	0.0956588	0.156969	0.110963	0.0294249	0.418027	0.144701	0.0656735	0.00407325	0.0886206	0.0374795	0.223556	1.0763	0.339699	0.00768228	0.146787	0.0434018	0.304562	1.00089	0.393125	0.0757639	0.186634	0.232988	0.820876	0.338567	0.0311965	0.138159	0.637878	0.137538	0.141383	0.0650843	0.258164	0.681251	0.806947	0.267208	0.206931
Pf3D7_01_v3	530275	T	C	0.528534		0.764717	2.18483	1.50695	1.86722	1.30855	0.591692	1.37212	1.43666	1.56111	0.380057	0.271452	0.476263	0.123519	0.200672	0.219557	0.267673	0.125866	0.0594089	0.160943	0.299277	1.18502	0.059071	0.0108409	0.317381	0.261121	0.171386	0.799596	0.0102947	0.0335694	0.141476	0.468703	1.10597	0.182034	0.124396	0.3896	0.629195	0.131558	0.184576	0.00350872	0.645893	0.73979	0.675248	0.0369234	0.127331
Pf3D7_01_v3	530297	A	G	0.519997		1.01071	2.20828	1.77881	1.9483	1.34061	0.797604	1.43773	1.51457	1.85644	0.199552	0.231075	0.333245	0.0159333	0.240761	0.116424	0.163617	0.0814831	0.0588388	0.196492	0.286221	0.899853	0.0364285	0.01485	0.146152	0.138613	0.321041	0.807764	0.0786949	0.0305742	0.156772	0.503782	0.942721	0.183643	0.120755	0.29328	0.441003	0.150362	0.211323	0.111849	0.522004	0.616312	0.654301	0.0411585	0.0561539
Pf3D7_01_v3	530298	C	A	0.495568		1.56985	1.96399	1.66406	1.70416	1.42665	0.708258	0.928804	0.955179	1.60193	0.143397	0.0525542	0.0130077	0.186239	0.63764	0.323368	0.282809	0.2359	0.0932673	0.161266	0.100717	0.825082	0.241408	0.201608	0.164153	0.0680662	0.193828	0.805756	0.304903	0.282596	0.204114	0.268955	0.834068	0.373744	0.326273	0.273785	0.60174	0.141415	0.11066	0.0385308	0.234051	0.276483	0.566499	0.0228472	0.111044
Pf3D7_01_v3	530302	A	T	0.695866		1.06865	2.18892	1.95244	2.0347	1.11038	0.500833	2.11084	1.87348	1.42451	0.15703	0.268131	0.334282	0.0848794	0.455745	0.350293	0.276031	0.0583178	0.153157	0.25529	0.489363	1.3521	0.267958	0.183586	0.426327	0.0929732	0.645977	1.3449	0.101764	0.0437562	0.461233	0.79451	1.38542	0.0364661	0.0134426	0.577277	0.553679	0.732198	0.594901	0.0516002	1.38187	1.2293	0.684018	0.0582808	0.660581
Pf3D7_01_v3	530318	A	C	0.564146		0.914916	2.17985	1.71616	1.86199	1.20017	0.441368	1.08511	1.33077	1.87978	0.255792	0.264316	0.358293	0.0119836	0.393268	0.0285459	0.138166	0.137788	0.0393686	0.160083	0.392704	1.46258	0.216122	0.056746	0.120242	0.125644	0.383667	1.20209	0.229091	0.086851	0.119301	0.557441	1.30862	0.346682	0.173533	0.237734	0.720548	0.0351018	0.181495	0.216629	0.558144	0.810353	1.19568	0.117466	0.118121
Pf3D7_01_v3	530333	G	A	0.608019		0.986499	2.35491	2.22809	1.56358	1.03671	0.685622	1.76854	0.886325	1.91254	0.266654	0.445351	0.181072	0.0754714	0.284707	0.257904	0.0602837	0.109045	0.230448	0.0453275	0.695234	1.18017	0.0567502	0.42004	0.188367	0.304045	0.969511	1.33679	0.0994559	0.664851	0.358304	0.46246	0.741562	0.0855636	0.300551	0.0813448	0.300998	0.548468	0.0162429	0.371036	0.868764	0.243014	0.835253	0.426536	0.195845
Pf3D7_01_v3	530336	T	C	0.712295		1.36559	2.51171	2.3805	2.49521	1.25077	0.595136	1.5992	1.58487	1.74335	0.0922197	0.265969	0.348448	0.165059	0.586761	0.0302478	0.0421859	0.0957342	0.244484	0.381009	0.55647	1.4749	0.0494741	0.0345689	0.384132	0.112005	0.853841	1.61862	0.228002	0.224266	0.533804	1.05516	1.68121	0.332794	0.308931	0.681171	0.572262	0.288289	0.303011	0.11478	0.824909	0.860568	0.820849	0.00898783	0.174633
Pf3D7_01_v3	530347	A	C	0.501801		0.771813	1.97244	1.37377	1.52147	1.30987	0.458361	0.496093	1.01244	0.888678	0.288002	0.20454	0.296172	0.12002	0.283325	0.177531	0.0788542	0.0924471	0.0522647	0.0581661	0.182378	1.22764	0.686311	0.166119	0.830444	0.128123	0.0940872	0.841665	0.515036	0.105431	0.429702	0.224466	0.960743	0.671156	0.195694	0.589184	0.808261	0.449569	0.0302162	0.412219	0.0893162	0.514826	0.297529	0.333294	0.109084
Pf3D7_01_v3	530354	G	C	0.578677		1.51875	2.54941	2.33824	1.9631	1.28335	1.15333	1.81381	1.45975	2.40694	0.0338573	0.174456	0.0831344	0.22254	0.347822	0.0423363	0.0450637	0.00543732	0.206169	0.0764685	0.547009	0.738996	0.0233464	0.101945	0.0416808	0.108637	0.784476	0.905281	0.118074	0.275996	0.207021	0.564011	0.647149	0.0351214	0.151696	0.0998885	0.146768	0.397682	0.210735	0.439887	0.527106	0.342226	0.665323	0.113053	0.0547109
Pf3D7_01_v3	530363	A	G	1.06652		2.43093	3.99435	3.24779	3.63704	2.05761	1.3402	2.45853	4.20858	2.99121	0.0101952	0.0910843	0.245041	0.306786	0.745751	0.0476233	0.442216	0.183475	0.117118	0.37566	0.677743	1.54002	0.0733321	0.657345	0.390935	0.237876	0.758607	1.42625	0.159866	0.439739	0.393421	1.17852	1.72604	0.360072	0.20527	0.681272	0.514343	0.320761	1.44207	0.181637	0.815507	2.18809	0.862274	0.639427	0.149811
Pf3D7_01_v3	530368	T	A	0.681184		1.71899	3.21897	2.51509	2.65264	2.32255	1.11342	1.7385	1.55792	2.3441	0.109802	0.144529	0.227757	0.0225357	0.47562	0.0401571	0.0786571	0.079128	0.0549895	0.17642	0.126589	1.25921	0.18111	0.254021	0.380684	0.123441	0.174087	1.08007	0.211928	0.295217	0.312209	0.313475	1.18658	0.325127	0.394381	0.453272	0.919018	0.071955	0.136522	0.168016	0.504838	0.426182	0.662792	0.0467568	0.0416845
Pf3D7_01_v3	530375	A	G	0.761196		1.71705	3.0413	2.57455	3.00032	1.95437	0.864237	1.72787	1.87917	2.02765	0.06836	0.163969	0.351627	0.0682088	0.622257	0.0427054	0.0159309	0.162948	0.135754	0.431489	0.263401	1.47692	0.135928	0.0475178	0.495882	0.265777	0.404212	1.41321	0.238884	0.155809	0.489525	0.781398	1.75996	0.483618	0.361918	0.831728	0.885984	0.0377337	0.118503	0.122152	0.676867	0.836038	0.704323	0.0652736	0.133909
Pf3D7_01_v3	530378	G	A	0.80071		2.37119	2.96017	2.79357	2.84613	1.98561	0.843144	1.62419	1.28599	2.15549	0.201752	0.000461969	0.0491697	0.309853	1.05911	0.311796	0.45364	0.417394	0.271463	0.379229	0.207202	1.44252	0.163125	0.341999	0.360595	0.0883452	0.5165	1.63914	0.379962	0.620014	0.544391	0.64686	1.6519	0.476598	0.685741	0.658998	0.939156	0.0114038	0.15229	0.0838536	0.6194	0.417474	0.823519	0.115602	0.0475283
Pf3D7_01_v3	530379	A	C	0.796946		1.93167	2.59996	2.46958	2.53368	1.15737	0.598598	2.18674	1.44557	2.23568	0.116416	0.0523249	0.105291	0.499146	0.976789	0.0176263	0.195528	0.192165	0.254032	0.361962	0.725812	1.54992	0.15962	0.124044	0.136993	0.0896025	1.03934	1.70123	0.027853	0.342972	0.335712	1.20736	1.71241	0.0895313	0.409269	0.4388	0.484904	0.745667	0.27417	0.454643	1.31662	0.740313	1.24293	0.270932	0.282097
Pf3D7_01_v3	530405	C	A	0.567822		1.1065	1.8835	1.51102	1.82082	1.05112	0.416897	1.16259	1.71418	1.19303	0.0445284	0.0766388	0.221242	0.126327	0.549207	0.0172229	0.193774	0.154635	0.0461568	0.269842	0.347407	1.22204	0.0693437	0.217041	0.414128	0.227768	0.355676	1.0339	0.100146	0.152603	0.323044	0.667262	1.30608	0.276474	0.000571519	0.584233	0.603447	0.147036	0.52849	0.0200121	0.648916	1.19685	0.601708	0.254828	0.16645
Pf3D7_01_v3	530428	T	A	0.579408		1.57856	1.8634	2.05385	1.92001	1.42773	0.556798	1.52794	1.08849	1.63707	0.182283	0.0592552	0.0476808	0.189659	0.765102	0.0602576	0.216482	0.227381	0.374364	0.345849	0.054976	0.958595	0.101679	0.0825048	0.0930532	0.00549075	0.441383	1.35798	0.139058	0.386853	0.400979	0.414914	1.19894	0.130498	0.344996	0.381685	0.78692	0.155404	0.0380748	0.0244248	0.806665	0.488361	0.785736	0.172443	0.179617
Pf3D7_01_v3	530429	G	A	0.376773		0.528315	1.07573	1.00347	1.15139	0.814192	0.247248	0.577668	1.00849	0.64813	0.115922	0.195442	0.290076	0.0638991	0.257691	0.00294673	0.218704	0.0492443	0.112956	0.254991	0.0561729	0.745608	0.12522	0.159118	0.316146	0.13289	0.171029	0.771199	0.209024	0.0518821	0.335574	0.320979	0.897979	0.330342	0.0300587	0.490417	0.600445	0.0715122	0.209034	0.196502	0.314016	0.751771	0.344733	0.261376	0.0597863
Pf3D7_01_v3	530440	T	C	0.369614		0.528315	1.07573	0.922839	1.15139	0.814192	0.247248	0.577668	1.00849	0.64813	0.115922	0.153532	0.290076	0.0638991	0.257691	0.00294673	0.218704	0.0492443	0.0591221	0.254991	0.0561729	0.745608	0.12522	0.159118	0.316146	0.195764	0.113981	0.685968	0.163441	0.0923322	0.274334	0.320979	0.897979	0.330342	0.0300587	0.490417	0.600445	0.0715122	0.209034	0.196502	0.314016	0.751771	0.344733	0.261376	0.0597863
Pf3D7_01_v3	530441	A	C	0.623573		1.24729	2.27364	1.98207	1.93421	1.14037	0.387946	1.27473	1.29507	2.01382	0.0849397	0.18002	0.192177	0.155822	0.679407	0.0299084	0.0078961	0.0186003	0.134306	0.161776	0.514672	1.67578	0.135018	0.102817	0.0974228	0.0307515	0.63998	1.57042	0.236745	0.215893	0.191712	0.674701	1.46592	0.263778	0.223934	0.220786	0.737011	0.163164	0.193193	0.338153	0.779807	0.842211	1.43656	0.0203834	0.0615484
Pf3D7_01_v3	530449	A	C	0.681082		1.39015	2.84591	2.32737	2.31998	1.6392	0.974422	1.05212	2.08317	2.75254	0.172037	0.233313	0.266413	0.040753	0.365396	0.175287	0.196869	0.133697	0.0917021	0.146155	0.395823	1.15936	0.508346	0.0748557	0.0210774	0.0558004	0.465819	1.07291	0.553009	0.00039676	0.0925287	0.539883	1.06289	0.622096	0.0317297	0.143392	0.513509	0.160441	0.368906	0.337981	0.167166	0.893814	1.11104	0.521584	0.485011
Pf3D7_01_v3	530455	T	C	1.05792		1.2619	3.79676	3.54267	2.37653	1.3378	0.49147	2.78623	1.88275	2.81397	0.569368	0.836825	0.360839	0.0863435	0.597679	0.508365	0.183201	0.212241	0.309442	0.0950374	1.40628	3.00458	0.0713687	0.248153	0.395069	0.475604	1.80483	3.05129	0.131757	0.545255	0.614283	0.853355	1.73251	0.139594	0.122015	0.148105	0.788575	1.01907	0.4331	0.63246	2.02396	1.25059	2.01224	0.294887	0.354976
Pf3D7_01_v3	530458	A	G	0.390369		1.07256	1.38816	1.11828	1.1668	1.22037	0.330668	0.898131	0.881055	0.862312	0.0874493	0.0477157	0.00992716	0.0469161	0.602099	0.108552	0.0990606	0.282388	0.0337842	0.0945236	0.0401139	0.902843	0.0436967	0.0356682	0.352486	0.0658877	0.00245705	0.765931	0.0664693	0.0615277	0.268283	0.0577764	0.793135	0.1148	0.101368	0.339104	0.918177	0.0669974	0.0639454	0.358968	0.511937	0.528861	0.427705	0.0035384	0.164591
Pf3D7_01_v3	530459	T	G	0.78025		1.56927	2.45167	2.13806	1.8964	1.03782	0.325853	2.32383	1.09644	2.2893	0.00832896	0.0883537	0.0437987	0.370876	0.995761	0.180002	0.208691	0.0370863	0.143423	0.077309	0.767915	2.02267	0.272998	0.288037	0.0508518	0.0519553	0.886191	1.86703	0.111961	0.42488	0.161385	0.749098	1.53661	0.159739	0.327571	0.10759	0.723211	0.965268	0.132161	0.614059	1.87592	0.73404	1.87474	0.565776	0.330887
Pf3D7_01_v3	530463	G	A	1.32741		2.09126	5.11748	4.61811	3.33719	1.78307	0.930174	3.8908	2.68701	4.58616	0.41382	0.682954	0.29097	0.271344	0.809603	0.461141	0.120544	0.243799	0.321639	0.0479917	1.77915	3.21227	0.137436	0.213699	0.140968	0.41088	2.18341	3.25329	0.0795842	0.513832	0.401438	1.20837	1.96887	0.162769	0.134639	0.0513821	0.668669	1.40077	0.638787	1.27438	2.33727	1.41321	2.74713	0.337848	0.259088
Pf3D7_01_v3	530484	C	T	0.915706		1.24604	3.04759	3.982	2.19072	1.60659	0.776026	2.30009	1.7014	2.83043	0.321424	1.0661	0.293765	0.00234716	0.389924	0.324259	0.126015	0.225186	0.951897	0.0266664	0.53993	1.62932	0.0791141	0.126376	0.0641412	0.917359	1.83696	2.90597	0.479049	0.896541	0.842519	0.473176	1.16757	0.0463437	0.130433	0.0712402	0.683318	0.483728	0.180147	0.40184	1.1998	0.777769	1.4666	0.192023	0.131958
Pf3D7_01_v3	530497	G	A	0.634874		1.39379	2.04852	2.04722	1.86335	1.09706	0.332191	1.48833	1.30193	1.53943	0.0374815	0.132952	0.100046	0.247318	0.849657	0.0116941	0.0558723	0.172802	0.270446	0.21726	0.40943	1.57356	0.0271181	0.032269	0.25099	0.0282946	0.739048	1.75221	0.154559	0.240735	0.451473	0.65729	1.49074	0.125905	0.189113	0.398809	0.778038	0.316254	0.221959	0.115159	1.04945	0.921537	1.0733	0.0555492	0.199021
Pf3D7_01_v3	530499	A	T	0.639216		1.55435	1.9857	3.1111	1.98353	1.63077	1.20114	1.74821	1.65178	2.34737	0.12886	0.436226	0.0761055	0.106047	0.344417	0.012348	0.00146084	0.0190703	1.09339	0.32269	0.000208934	0.352303	0.164548	0.145984	0.173542	0.520843	1.04908	1.46702	0.440082	0.502596	0.619316	0.318486	0.626786	0.0651001	0.0762803	0.126762	0.331192	0.171761	0.144651	0.15626	0.456965	0.433457	0.583402	0.0169853	0.0446868
Pf3D7_01_v3	530519	G	A	0.654794		0.444824	1.06348	1.38421	0.95451	0.483976	0.106768	1.7571	0.500892	0.794091	0.179859	0.489172	0.248491	0.0326724	0.581037	0.687457	0.01523	0.0564214	0.413381	0.1145	0.387932	1.75405	0.665791	0.165657	0.167795	0.245242	0.911627	2.17356	0.193812	0.531993	0.511563	0.48568	1.43062	0.41862	0.247253	0.230377	0.927191	1.17295	0.0696039	0.167695	2.39276	0.778763	1.36688	0.809899	0.904402
Pf3D7_01_v3	530521	C	G	0.815308		1.06702	2.55374	2.2495	1.65166	1.21235	0.0732182	2.0056	1.1364	1.94867	0.278959	0.396483	0.17389	0.047303	0.918834	0.308274	0.00254617	0.0793832	0.15942	0.0654117	0.627453	3.054	0.0972868	0.297882	0.270566	0.252345	0.785593	2.71734	0.0228663	0.452426	0.352544	0.383956	1.83072	0.140411	0.184975	0.109354	1.51466	0.572766	0.0695486	0.243756	2.12757	1.19101	2.29312	0.370999	0.306138
Pf3D7_01_v3	530524	A	G	0.352272		1.10459	1.15469	1.26496	1.13349	0.947268	0.588605	0.808573	1.15483	1.13162	0.201274	0.00743902	0.0351013	0.17162	0.418012	0.167318	0.00458523	0.177652	0.253147	0.192728	0.00855692	0.347268	0.0094095	0.214587	0.00105498	0.0354067	0.258878	0.59233	0.186342	0.0078763	0.206796	0.201125	0.484694	0.150158	0.0404758	0.164305	0.315211	0.00289044	0.220268	0.0101857	0.227171	0.51379	0.346611	0.184014	0.00735178
Pf3D7_01_v3	530525	T	C	0.291754		0.506656	0.698438	0.704983	0.599671	0.468103	0.112831	0.885967	0.640832	0.51568	0.0245827	0.0580124	0.0157037	0.0788864	0.360839	0.155473	0.0499135	0.0962992	0.120249	0.0553589	0.105302	0.603899	0.261339	0.103014	0.130728	0.053835	0.228735	0.661682	0.119912	0.00370624	0.205012	0.15277	0.519243	0.169882	0.0492668	0.14498	0.413733	0.377655	0.189997	0.0108679	0.790575	0.563874	0.418072	0.116441	0.395462
Pf3D7_01_v3	530605	G	A	0.672938		0.927339	2.40996	1.19196	1.36444	0.80159	0.0878557	1.74676	1.18866	1.32872	0.3312	0.0420716	0.13006	0.14859	0.767883	0.283237	0.0768633	0.0226451	0.370169	0.179437	1.09701	2.79852	0.0333056	0.209683	0.677157	0.146294	0.325649	1.30609	0.290546	0.0531202	0.0771026	0.519664	1.44612	0.164094	0.0368245	0.207023	0.898187	0.750691	0.345216	0.225274	1.79178	1.21939	1.44725	0.2167	0.468876
Pf3D7_01_v3	530612	A	G	0.507665		1.30961	1.59818	1.35711	1.08921	0.870915	0.455818	1.87374	1.12584	1.26207	0.137771	0.0576112	0.142647	0.322982	0.662537	0.139425	0.090954	0.234612	0.0786441	0.0334874	0.338058	0.883955	0.40351	0.0191012	0.171275	0.118412	0.394937	0.829154	0.261264	0.0407611	0.194666	0.224596	0.574209	0.385614	0.0470878	0.0821857	0.382074	0.780923	0.250701	0.128596	1.23033	0.614073	0.607334	0.313026	0.602065
Pf3D7_01_v3	530635	G	A	0.463012		0.967393	1.58878	0.984896	1.31223	1.0557	0.343627	1.46217	1.3297	1.33177	0.0274764	0.0543767	0.0887769	0.0594502	0.51033	0.146283	0.112714	0.0398856	0.131501	0.0938006	0.164641	1.07642	0.170287	0.126103	0.12138	0.269609	0.0106356	0.61629	0.266133	0.237082	0.0234452	0.252832	0.916713	0.0686505	0.0398975	0.175664	0.714632	0.326949	0.264326	0.0407635	1.00852	0.932564	0.846446	0.034733	0.281512
Pf3D7_01_v3	530639	G	T	0.458902		0.967393	1.51729	0.984896	1.31223	1.0557	0.343627	1.46217	1.3297	1.33177	0.0063954	0.0543767	0.0887769	0.0594502	0.51033	0.146283	0.112714	0.0398856	0.0984103	0.125655	0.124937	1.00552	0.200258	0.154565	0.0824156	0.269609	0.0106356	0.61629	0.266133	0.237082	0.0234452	0.252832	0.916713	0.0686505	0.0398975	0.175664	0.714632	0.326949	0.264326	0.0407635	1.00852	0.932564	0.846446	0.034733	0.281512
Pf3D7_01_v3	530643	A	T	0.459602		1.05182	1.29486	1.54864	0.942137	0.717522	0.428354	1.51008	0.779275	0.970941	0.110667	0.116758	0.0927594	0.264885	0.500196	0.124335	0.139059	0.216955	0.373855	0.000393512	0.28582	0.655274	0.337526	0.0611898	0.188135	0.383218	0.736659	1.05426	0.0257227	0.357103	0.494895	0.230913	0.47453	0.289586	0.0493431	0.125511	0.271664	0.645061	0.116363	0.0781403	0.939536	0.347549	0.397161	0.365034	0.540351
Pf3D7_01_v3	530644	A	T	0.425307		0.937833	1.28323	1.227	1.13022	0.825487	0.269736	1.28339	0.857208	0.844816	0.0524885	0.0503907	0.0318071	0.142572	0.557098	0.0920159	0.052247	0.208331	0.150572	0.121161	0.172314	0.914281	0.202758	0.0121402	0.287363	0.0166951	0.332124	0.973688	0.0573452	0.12703	0.355824	0.293742	0.842409	0.0735331	0.097134	0.324146	0.577673	0.372639	0.103439	0.0646077	0.945158	0.575802	0.498882	0.188737	0.458725
Pf3D7_01_v3	530648	A	C	0.47944		0.904998	1.60353	1.08892	1.49035	1.08669	0.326737	1.39831	1.36444	1.34442	0.0649517	0.0136745	0.196026	0.0206267	0.478299	0.152507	0.15669	0.00830511	0.0692996	0.197276	0.149168	1.12531	0.130884	0.139125	0.121916	0.319463	0.0530706	0.741925	0.173987	0.19398	0.0211347	0.36188	1.11867	0.0224414	0.0128856	0.273876	0.775543	0.266812	0.266972	0.0286219	0.972451	0.989605	0.889259	0.000957253	0.236112
Pf3D7_01_v3	530656	A	G	0.641447		1.45351	2.29179	1.39459	1.90351	1.35812	0.779353	2.49636	1.74243	2.43697	0.000916192	0.103027	0.0892774	0.161729	0.514686	0.290127	0.0603794	0.0350283	0.164626	0.138262	0.318892	0.989993	0.427182	0.088429	0.0676722	0.373481	0.0803357	0.518809	0.553486	0.223755	0.196344	0.456166	0.924869	0.222441	0.0161328	0.0670803	0.471981	0.792333	0.333668	0.392031	1.35631	0.806855	1.13034	0.248716	0.35928
Pf3D7_01_v3	530660	C	T	0.749331		2.39298	2.63409	2.12384	2.21797	2.00595	1.16765	2.86435	2.62222	2.47391	0.316194	0.200647	0.12299	0.311003	0.830584	0.0557974	0.0188354	0.315475	0.0717089	0.171897	0.0639947	0.780713	0.473111	0.395276	0.0476339	0.10029	0.134816	0.734551	0.321699	0.277047	0.0961223	0.241519	0.814537	0.227225	0.178162	0.1881	0.618652	0.562727	0.464285	0.0191378	1.23901	1.12669	0.69509	0.0456458	0.541248
Pf3D7_01_v3	530663	T	A	0.602321		2.00871	2.0889	1.84558	1.57592	1.54425	1.51068	2.07399	2.50051	2.58815	0.323331	0.155743	0.223075	0.335592	0.435474	0.0318603	0.0958768	0.127471	0.137976	0.0446592	0.0871565	0.206856	0.289148	0.58183	0.2374	0.0820853	0.22986	0.32693	0.12736	0.358454	0.0352279	0.124417	0.210992	0.201934	0.44251	0.102266	0.107648	0.390166	0.688446	0.325522	0.474028	0.778098	0.474338	0.153478	0.109511
Pf3D7_01_v3	530673	A	G	0.770127		1.53291	2.19998	1.58445	1.97927	1.65548	0.535354	3.37264	1.6477	2.04265	0.0562742	0.0653406	0.082874	0.0897102	0.751773	0.574646	0.0067404	0.0829917	0.026519	0.217789	0.0724871	1.29771	1.01473	0.074074	0.0524102	0.280301	0.0366334	0.939494	0.896897	0.0912348	0.0124295	0.300382	1.28312	0.556883	0.0763869	0.231962	1.04722	1.14823	0.132094	0.0223613	2.5049	0.981973	1.17743	0.69155	1.12298
Pf3D7_01_v3	530676	A	G	0.654129		2.11846	2.44476	1.92474	2.27518	1.69891	1.88622	1.81602	3.04585	2.10636	0.248305	0.168995	0.0216827	0.317646	0.336876	0.144121	0.21286	0.316035	0.0455644	0.280872	0.153136	0.168365	0.051245	0.73067	0.129913	0.239747	0.186581	0.193738	0.0104697	0.590572	0.132155	0.464592	0.405776	0.141229	0.316845	0.358113	0.0269184	0.174133	0.936017	0.0256537	0.178718	0.878784	0.0508668	0.495002	0.148348
Pf3D7_01_v3	530692	G	T	0.572262		1.78301	1.55199	2.0948	1.16552	1.60248	0.784709	1.64864	1.67291	2.13799	0.434357	0.000959604	0.327294	0.210214	0.719637	0.088908	0.0619735	0.158546	0.613816	0.0251699	0.190433	0.433567	0.291259	0.3434	0.329866	0.578944	0.342982	1.08967	0.102308	0.0756982	0.196646	0.120077	0.356429	0.222998	0.272811	0.174361	0.670242	0.136198	0.167662	0.0848903	0.685082	0.747823	0.883453	0.0221587	0.0629838
Pf3D7_01_v3	530695	A	G	0.719121		2.01538	2.28605	1.60389	2.27812	1.33698	0.928111	1.56677	2.85258	1.94214	0.252735	0.257427	0.00838698	0.441269	0.76363	0.200873	0.193578	0.326567	0.0459776	0.35784	0.333413	0.798598	0.00428479	0.696369	0.138684	0.475159	0.212466	0.552005	0.0274457	0.702552	0.0499248	0.770675	1.07595	0.256914	0.239959	0.436674	0.328888	0.22137	1.12166	0.153615	0.516272	1.55249	0.576579	0.558083	0.0875281
Pf3D7_01_v3	530723	A	T	0.645157		2.18104	1.98472	1.41007	2.31709	1.4043	1.28409	1.0455	2.45821	1.80945	0.465702	0.435597	0.0286699	0.489805	0.638555	0.55002	0.0347384	0.4628	0.0378522	0.555057	0.124393	0.293667	0.170199	0.612252	0.0644664	0.690825	0.065484	0.19919	0.116619	0.611795	0.010958	0.737906	0.793467	0.62614	0.0854401	0.529294	0.144933	0.0642385	0.769075	0.0555611	0.039143	0.911764	0.217915	0.744868	0.11646
Pf3D7_01_v3	530725	G	T	0.818768		2.52052	3.05179	1.85867	2.67759	2.29425	1.1857	2.83391	2.93014	2.86634	0.239442	0.363432	0.0310295	0.256782	0.894486	0.0161358	0.0577376	0.25057	0.180815	0.249337	0.0792981	1.04816	0.296981	0.387752	0.0523158	0.552766	0.0906674	0.535361	0.439581	0.570683	0.105695	0.342436	1.13694	0.057976	0.119429	0.258992	0.822101	0.390555	0.473859	0.0282152	1.20015	1.34261	0.940416	0.0425907	0.358158
Pf3D7_01_v3	530728	A	G	0.947699		2.98017	2.81402	1.83391	2.46084	1.58207	0.745559	3.12354	2.55595	2.99903	0.548572	0.591035	0.237098	0.806121	1.57595	0.0284575	0.147998	0.398483	0.110404	0.228931	0.425893	1.47788	0.531213	0.292594	0.0764532	0.420008	0.201149	0.909616	0.591331	0.392054	0.155179	0.690906	1.43866	0.222531	0.0705545	0.12824	0.69606	1.03803	0.696968	0.511976	1.93373	1.52061	1.66699	0.139811	0.448553
Pf3D7_01_v3	530744	T	C	0.854596		2.62541	4.47653	2.47267	3.08496	2.50655	2.51338	3.34961	3.39854	2.95266	0.0366194	0.164547	0.0361149	0.226014	0.337638	0.106833	0.142218	0.267727	0.341682	0.00579339	0.563002	0.724568	0.104856	0.155421	0.667042	0.372389	0.0798926	0.20034	0.360881	0.45502	0.0900999	0.454396	0.530678	0.0853532	0.134938	0.415549	0.130155	0.540725	0.607904	0.0250733	0.650826	0.730565	0.105096	0.0304165	0.585205
Pf3D7_01_v3	530756	C	A	0.688412		2.48085	3.06555	2.04804	1.70399	1.5722	1.298	1.95293	2.40812	1.72246	0.218199	0.264088	0.362306	0.550914	0.799259	0.217608	0.053399	0.667829	0.0884645	0.212529	0.583568	0.933401	0.0472261	0.145801	0.772908	0.110767	0.334096	0.582329	0.0177184	0.218696	0.353435	0.18262	0.38735	0.0991396	0.324846	0.22044	0.233465	0.306565	0.607984	0.0610443	0.523773	0.866481	0.16692	0.167693	0.381963
Pf3D7_01_v3	530801	A	T	1.05304		2.43595	4.16958	2.83387	3.32313	2.21307	1.05992	3.80908	3.22637	2.91593	0.0408094	0.00785369	0.153746	0.252282	0.930725	0.289586	0.155711	0.204573	0.0729053	0.171673	0.638916	2.10221	0.352247	0.168692	0.52422	0.293092	0.394011	1.3981	0.383348	0.227197	0.240947	0.805773	1.78949	0.143799	0.02161	0.54985	0.886196	0.984257	0.684023	0.0781558	2.09501	1.70988	1.1246	0.123394	0.862757
Pf3D7_01_v3	530809	T	A	0.560382		0.716628	0.991172	0.229309	1.5057	0.711998	0.132063	0.656182	0.607006	0.701629	0.0354503	0.42137	0.328763	0.0777946	0.916122	0.0580758	0.0679428	0.140928	0.626408	0.634254	0.0849413	1.72557	0.0346114	0.0503812	0.193656	1.90944	0.462883	0.478634	0.354969	0.362139	0.300791	0.763053	2.27628	0.48587	0.50763	0.744849	1.38753	0.0289931	0.00949355	0.0738693	0.995893	0.969455	1.29514	0.0153398	0.08586
Pf3D7_01_v3	530839	A	G	0.530887		1.37692	2.03746	1.33167	1.61307	1.13994	0.393265	1.30631	1.39877	1.17415	0.0332044	0.0953293	0.0246904	0.218609	0.771786	0.065527	0.0180089	0.310276	0.10057	0.0818414	0.360455	1.42304	0.046611	0.0127084	0.547471	0.215659	0.16811	0.889997	0.0258802	0.0887255	0.224239	0.412817	1.13854	0.107873	0.0439286	0.450529	0.728548	0.181299	0.25586	0.0821225	0.80148	0.931864	0.619056	0.0480408	0.265484
Pf3D7_01_v3	531166	C	G	0.48302		1.3166	2.50904	1.56324	2.22645	1.75958	1.74526	1.75616	1.50825	1.77926	0.115693	0.00780379	0.26913	0.0181511	0.0517723	0.0974996	0.0352197	0.065083	0.148064	0.225686	0.145212	0.268596	0.0118402	0.0673985	0.356792	0.471446	0.0144365	0.0820378	0.11455	0.0415717	0.0860551	0.390982	0.448965	0.148277	0.235659	0.490608	0.108267	0.120616	0.0298464	0.133764	0.202921	0.114409	0.0117569	0.0718494	0.243424
Pf3D7_01_v3	531180	G	A	0.702919		1.64407	3.34705	2.04573	2.37747	1.72092	1.32837	2.84739	1.59584	1.90687	0.177487	0.033291	0.167804	0.111674	0.333874	0.321302	0.0422788	0.167872	0.182752	0.0209011	0.611425	1.09131	0.209186	0.272552	0.798309	0.225983	0.240856	0.559575	0.350817	0.0908791	0.266304	0.518896	0.801635	0.159558	0.253194	0.512907	0.304589	0.741358	0.0817355	0.0577643	1.08656	0.331014	0.23977	0.477417	0.850007
Pf3D7_01_v3	531181	A	T	0.493193		1.35037	2.39559	1.63702	2.27271	1.80516	1.7954	1.79677	1.5653	1.64763	0.0685702	0.0180317	0.26913	0.0181511	0.0517723	0.0974996	0.0413619	0.117497	0.0669026	0.301778	0.0726929	0.192222	0.0569265	0.0127703	0.383583	0.443482	3.01212e-05	0.0967405	0.101439	0.0371451	0.170928	0.390982	0.448965	0.148277	0.225559	0.595238	0.108267	0.120616	0.0380402	0.228551	0.202921	0.123197	0.0836942	0.064269	0.326288
Pf3D7_01_v3	531416	G	A	0.303055		0.632642	0.665153	0.331222	0.603342	0.481548	0.0689732	0.402953	0.395876	0.242932	0.127951	0.249111	0.0496365	0.150784	0.731283	0.158705	0.14724	0.381737	0.181209	0.0785165	0.0675305	1.03705	0.0629902	0.0541247	0.449614	0.308823	0.101335	0.528048	0.0611079	0.0753112	0.105588	0.144058	0.863477	0.121406	0.107143	0.383773	0.832797	0.00797249	0.00449031	0.284832	0.556964	0.575912	0.438731	0.00413826	0.192576
Pf3D7_01_v3	531418	C	T	0.287442		0.493027	0.813283	0.434793	0.772262	0.499027	0.049787	0.562033	0.480739	0.330828	0.0315	0.0736153	0.111612	0.054087	0.420166	0.00750693	0.0195828	0.195009	0.170797	0.122181	0.161013	0.889847	0.0194992	0.0608042	0.475375	0.358732	0.0210748	0.449246	0.0961425	0.0622002	0.125779	0.284046	0.825835	0.110658	0.148312	0.455083	0.572877	0.0934094	0.0451705	0.198572	0.544653	0.481982	0.319088	0.0366734	0.265354
[truncated: 33,626 more rows]
[truncated: 1 more columns]
